# Supplementary material for: Deterministic nuclear reprogramming of mammalian nuclei to a totipotency-like state by Amphibian meiotic oocytes for stem cell therapy in humans
Source: Biol Open. 2024 Mar 11;13(3):bio060011. doi: 10.1242/bio.060011 (PMC10924218; doi:10.1242/bio.060011)
Supplement: Table S1. [file biolopen-13-060011-TableS1.xlsx]

## Sheet: Delete_AllAveLess0_23187
Gene Name	ESC	ESC-NT_Frog 2	ESC-NT_Frog 3	ESC-NT_Frog 4	MEF	MEF-NT_Frog 1	MEF-NT_Frog 2	MEF-NT_Frog 5	MEF-NT_Frog 6	MYO	MYO-NT_Frog 2	MYO-NT_Frog 3	MYO-NT_Frog 4
Gnai3	138	9.28416	17.5925	11.0087	239	20.8542	17.7552	14.686	38.7726	25.47	55.5697	64.944	12.1199
Cdc45	87	61.6451	96.0131	62.6937	29	86.8088	50.554	82.222	85.9074	31.78	95.2043	30.8012	200.49
H19	134	0	1.9733	1.56998	493	8.67439	5.29101	14.4998	4.9324	1876.47	16.2243	2.2052	46.2098
Scml2	1	2.65769	20.4068	20.5513	0.5	13.4852	3.93388	18.6755	20.2664	0	2.80482	0	2.50347
Narf	17	12.3167	9.53376	6.8072	14	9.02659	0.884867	26.4049	23.7723	3.46	0.487011	0.458948	7.34137
Cav2	1	0	5.65288	5.90297	62	12.4247	3.3156	10.9933	6.29021	2.89	0	9.58108	0
Klf6	63	12.3822	22.4361	23.3755	414	76.7539	63.3294	77.487	60.4375	17.67	35.3056	57.7867	59.9689
Scmh1	11	0.258748	12.1804	15.6934	17	7.35222	16.5733	21.9918	16.5741	24.79	3.82302	17.35	23.2035
Cox5a	664	56.114	45.058	15.6838	323	45.3908	43.4175	35.7653	59.6469	543.91	79.9997	0	21.1432
Tbx2	0.6	0	5.68568	1.15446	3	5.46733	0.238203	7.95431	5.72676	1.33	0	0	0.222331
Tbx4	1	0	0.409043	0	9	1.7981	0	1.9481	0	0.02	0	0	0
Ngfr	23	9.31156	0.747692	0.347009	12	3.94411	0.501196	8.19016	0.516407	0.02	0	1.16978	4.67799
Wnt3	2	17.5827	13.8193	6.99668	0	7.36336	6.31595	2.59273	3.66356	0.01	5.7936	15.3965	0
Wnt9a	3	0	0	0.179993	12	5.11449	2.4697	1.29293	5.17861	1.62	4.9363	0.606763	2.18382
Fer	25	6.73386	0	0	57	0	0	0	10.1002	6.76	0	0	0
Xpo6	64	14.6002	21.3929	18.2296	50	19.0393	48.2512	35.9104	49.2514	19.58	16.8848	11.9339	28.3052
Tfe3	53	36.7757	21.7695	19.5458	32	50.71	49.4377	48.7388	77.0044	17.48	73.0714	11.9366	42.5156
Axin2	6	20.4621	45.0973	71.2181	0.2	54.6828	30.1284	60.686	55.4659	0.08	11.2222	20.125	7.19589
Brat1	13	0	6.36152	11.8097	11	10.0083	24.3513	10.8432	7.24575	4.57	11.1172	0	1.67584
Gna12	70	3.21873	2.6384	1.92421	132	2.98236	0	5.74426	0.694194	37.15	0	0	1.65073
Slc22a18	13	0	37.5544	11.2322	1	13.2067	6.99267	5.5644	14.6019	0	2.771	0	0
Igsf5	0.2	0	0	0	0	0	0	0	0	3.06	0	0	0
Pih1d2	0.8	0	0	1.20172	1	8.34704	10.9927	1.64425	7.55087	1.37	5.25406	4.05106	7.56014
Dlat	48	15.7046	45.5756	20.1871	57	32.8986	22.5108	22.3911	29.8945	26.06	1.94692	0.50038	3.20165
Sdhd	230	52.7859	98.7327	48.8463	197	76.2282	109.521	145.124	89.5374	205.85	95.4092	55.6718	133.58
Fgf23	0.3	0	15.6227	12.8533	0.2	17.481	0.476012	21.3066	34.6591	0	15.3262	0	0
Ccnd2	14	6.22187	13.7244	7.64352	808	126.382	54.2448	138.958	145.298	1.86	6.75117	22.4265	8.14155
Gpr107	17	8.52943	0.525683	4.29392	29	3.6049	0.986658	12.2176	4.55051	12.23	3.84003	7.89546	4.86768
Btbd17	1	0	16.8317	1.38436	0	3.18439	1.14255	10.756	2.35446	0.15	0	0.333338	0
Th	0	5.19459	0	5.85152	0.1	2.62533	0.222409	4.74057	2.74991	0	0	0.519099	0
Drp2	0.9	3.60312	1.35619	3.69258	1	0	1.0909	0	0	0.84	2.10144	0	0
Tspan32	0.6	13.8504	0	0.138965	0.5	7.76578	0	0	5.10115	0.79	0.165701	1.6396	0
Lhx2	0.2	23.5658	28.8053	17.4741	0.5	31.5065	45.3074	36.7273	34.6725	1.57	3.5145	0	9.36588
Gmpr	21	0	0	0	22	4.31818	0	0.779735	64.8309	11.22	0	172.899	0
Glra1	0	0	0	0.250674	0.3	0.237431	4.34468	4.63027	6.21742	0.02	0	0	0
Mid2	0.3	0	0	0	11	0.361171	2.47836	0.391299	2.55358	0.87	1.93238	0	3.98388
Trim25	112	5.08349	2.76516	7.2722	56	3.64659	5.56066	7.90157	9.23075	5.55	11.9868	0.180257	0
Dgke	21	1.31761	17.5894	3.86685	11	8.68161	3.5682	5.95213	4.47574	0.91	7.25775	1.68976	8.10889
Scpep1	352	10.5397	13.2676	2.86399	403	16.5473	7.44579	2.64507	9.94489	74.97	0	0	0
Mnt	50	23.1593	26.2312	27.0824	33	32.4345	29.149	41.42	37.8488	6.66	21.8909	7.02278	25.4514
Itgb2	0.1	0	3.70049	0	22	0.38275	0.145913	1.65872	0	0.21	0	0	0
Hddc2	19	47.4227	46.7395	38.0149	12	40.075	72.8979	34.6022	40.272	37.45	4.86579	48.1467	22.0046
Tpd52l1	39	0	1.53099	0.473695	23	1.34601	0	1.94439	5.6395	38.52	0	0	0
Pemt	6	97.4001	0.645598	32.9589	5	7.9463	22.9363	22.7528	9.5124	9.18	0	0	10.502
Cdh1	546	0	0	0	0.2	0.128075	0	0	0	0	0	0	0
Cdh4	1	5.88872	5.65111	5.24543	2	2.12927	10.2143	12.3035	3.06668	0	0.223379	24.4715	1.13646
Ckmt1	22	20.4512	5.58797	11.4851	0.2	2.10548	2.14043	3.0415	0.367565	0.09	0	0	5.9934
Bcl6b	13	25.6265	43.0975	47.6489	0.5	33.5118	16.178	56.3768	27.6935	7.61	33.0721	28.4693	41.4651
Alox12	2	15.9324	8.39558	18.1834	0.2	30.8495	43.8676	8.61206	35.8817	0.2	9.53045	0	4.30995
Arvcf	31	33.3146	19.3712	20.7276	6	7.56917	28.2242	18.9639	16.3522	1.08	35.8821	26.0974	17.5063
Comt	27	15.7712	12.0586	5.44521	128	3.43835	14.6371	15.2111	8.40351	54.06	0.360713	0	8.56407
Rtca	48	1522.24	1378.24	943.733	48	971.726	847.353	277.803	405.862	45.73	2121.12	1401.94	847.31
Dbt	41	1.1127	12.5085	14.876	18	11.3408	15.0663	20.8504	7.19936	1.08	14.277	0.611558	0.733691
Dazap2	129	93.9304	91.0527	46.8443	213	67.6401	78.5409	150.263	97.1745	143.2	133.978	90.0001	121.443
Mcts1	49	0	38.0678	0	59	16.0065	0.554734	2.36479	11.4314	11.51	4.5797	45.3159	41.4216
Rem1	0.4	30.3592	9.69565	6.11975	3	2.0458	4.41947	0.73882	2.14287	29.91	15.0235	4.24734	3.88234
Rnf17	30	0	9.05832	11.5611	0.6	4.31375	0	12.7026	9.96374	0	0	5.90499	0
Trappc10	28	2.54979	0.38389	0.237554	43	9.22516	7.29103	4.02227	11.6662	14.6	2.54932	5.60565	4.48342
Ccm2	29	19.8094	2.43566	2.90676	71	5.50638	15.3939	9.61145	5.12681	62.25	21.1811	45.1835	19.1575
Tbrg4	122	58.0328	103.588	68.2778	56	41.176	27.147	38.8377	50.741	69.45	56.4104	15.0859	69.6367
Tmprss2	2	10.476	15.7431	13.0948	0	7.54961	6.30439	16.943	0.564846	0	6.56245	4.79816	25.3281
Fap	0	0	0	0	3	0	0	0	0	0	0	0	0
Ndufa9	261	72.1177	96.8559	121.535	195	87.1243	110.913	61.5044	104.472	137.09	128.044	37.8834	177.868
Egfl6	2	0	0.238862	0	0.5	0	0	0	0.219965	0	0	0	0
Lck	44	35.3779	23.6729	1.92268	0.4	33.5603	7.7359	20.5758	22.0727	0.64	24.5635	2.3148	5.18389
Tssk3	0.6	17.1867	5.53456	9.80748	0	14.5975	9.10623	11.9812	3.24337	0	0	0	2.51836
Galnt1	47	0	2.82644	1.31177	103	1.79467	1.36834	1.79482	7.80853	24.74	0	0	6.28759
Mkrn2	49	4.11852	2.89367	2.11039	18	0.272576	12.0538	8.2688	1.71306	17.36	3.54585	0.970119	5.56066
Pparg	0	0	0	0	5	0.267039	0	0	3.07682	5.77	0	16.157	0.380073
Raf1	72	15.9586	13.6501	15.3852	55	6.42899	9.14996	11.6088	22.2972	51.31	5.03594	11.9491	30.0943
Sept1	198	0	13.0783	0	1	10.3483	6.72112	40.6937	24.4888	0.13	9.16748	0	29.4571
Pdgfb	13	5.34465	1.76713	0.820138	6	2.33042	4.7382	6.73288	13.6289	20.01	0	0	0.276405
Acvrl1	2	8.57442	0	3.6183	34	0.311558	0	2.53161	2.7739	0	0	0	0
Grasp	44	1.82582	13.7904	6.25135	25	21.7106	52.2394	38.1846	29.5335	6.25	9.5838	20.5718	1.20391
Acvr1b	40	2.90933	0	0.677629	14	5.26299	11.5489	10.8478	5.51272	3.34	2.2624	7.76668	9.50044
Tom1l2	4	15.9755	17.4171	9.22108	23	7.59964	21.7936	22.7346	7.96024	6.8	13.851	3.63328	8.39485
Gpa33	103	0	0	4.04567	0	0	0.343723	0	0	0.28	0	0	0
Zfp385a	51	8.01746	11.2661	19.0847	67	4.95245	10.0064	7.7801	5.96556	17	8.72852	11.0164	14.8024
Itga5	74	8.83838	16.7075	7.82266	1093	5.45954	4.16261	15.9141	15.9304	90.73	5.40024	0	9.62059
Wdr77	77	17.9743	14.1322	26.9332	34	21.5449	25.1946	1.14563	27.8283	39.95	39.4364	35.5174	48.5365
Adora3	0.4	8.11615	0	4.28486	0.1	0.238734	0	0.258649	2.75068	0	3.60652	0.424837	17.3291
Atp5f1	116	43.8742	58.5949	50.1321	75	45.6916	58.2332	52.9005	48.0944	197.78	48.2164	99.6448	86.3909
Sox9	0.6	0.221489	8.55901	3.61118	10	32.9726	31.3987	47.4332	62.0522	12.73	34.792	24.1034	16.5518
Hnrnpd	140	1422.17	1428.49	1287.6	51	1218.58	677.72	443.558	695.22	60.63	1018.14	1417.62	784.86
Dynlt1c	10	21.1394	20.7935	13.9701	3	9.40172	20.1775	11.1292	7.65943	6.6	21.6991	9.60469	17.594
C1d	17	3.99782	17.2854	21.6601	24	21.4655	16.8008	14.8181	30.841	5.19	15.0659	19.6064	21.0887
Gm2a	35	0	0.311916	0	28	0.411343	0	0	2.01069	2.6	0	0	0
Krit1	8	45.5459	69.893	64.5539	8	71.4016	67.9919	68.8849	106.706	1.43	56.5155	116.579	120.851
Clcn4	7	66.9362	62.4259	51.5785	78	51.1916	49.9145	53.7288	57.7453	11.28	60.1076	42.264	32.2266
Grm6	0.4	0	1.19104	0.138193	0	3.2723	0	2.83622	1.64523	0	0	0	0
Sema4f	4	0	0	0	2	0.971821	0	0	2.32671	0.21	0	0.247056	0
Hk2	248	173.379	78.7533	121.543	75	116.871	180.961	112.13	90.5193	11.01	112.549	67.9219	111.431
Myo18a	28	8.08496	13.943	7.58952	14	8.24791	15.808	17.7899	9.35261	21.83	1.80994	4.71295	6.3542
Sez6	2	14.8201	11.4111	12.4455	0.1	11.6626	20.557	26.6296	21.2795	0	6.94636	0.892647	14.9928
Haao	2	0	0	0	0.1	0	0	11.623	0.48857	0.02	0	1.66009	0
Cd52	0.4	0	0	16.3203	13	2.20829	2.52556	0	0	0	0	0	0
Abhd15	0.2	18.5791	0	10.7703	0.6	8.07603	16.8522	7.3682	24.0421	1.15	19.7988	0.756401	0.302487
Hoxb6	0.8	0	27.8716	8.82652	23	11.243	1.5386	26.8605	8.15297	0.04	1.08876	0	0.410308
Loxl3	2	37.1993	29.1278	28.4982	335	42.6345	27.5461	20.846	33.3481	16.76	17.6005	33.5009	44.5257
Btn1a1	0.2	0	0	0	0.3	2.15203	0	2.33155	0.693584	0	0	0	0.471224
Kat2b	29	0.789811	4.71683	1.41649	13	1.46362	7.43954	2.51071	8.68738	2.08	1.53546	9.33303	4.51348
Rab5b	65	19.9836	6.91852	21.5321	89	6.61928	9.6845	29.0735	19.1136	23.39	35.3591	0	23.9347
Cryba1	1	0	0.935976	2.17196	0.4	0.822885	4.07814	12.9272	21.1173	0.06	0	0	14.64
Dnmt3l	446	25.3095	0.7113	3.63131	0.7	0	0	0.338762	0	0	0	0.556423	0
Aire	48	4.9604	3.04953	9.09841	0	0	0	2.69724	1.20355	0	0	0	0
Icosl	48	4.66086	11.2276	3.47388	2	0.411293	0	2.89642	3.87728	0.03	3.62445	0	5.85387
Spg7	70	12.76	13.7339	27.2666	75	14.4223	29.0251	33.9763	28.8081	26.37	19.2119	16.1153	34.6096
Sult5a1	4	3.85547	11.8513	4.0859	0.1	4.46542	24.7404	10.966	13.876	0.04	0	3.9732	10.3808
Rpl13	730	177.825	210.959	250.764	325	171.667	154.127	106.857	160.536	3012.06	141.541	151.465	178.439
Chmp1a	83	39.4739	40.3957	19.0277	97	13.2518	42.8401	33.3089	28.8717	81.9	50.7156	45.7493	37.7222
Rpa1	156	11.2138	16.9014	9.90827	71	7.59721	13.459	21.6668	10.8833	88.05	11.252	0	7.95074
Serpinf1	3	1.50525	0	0	971	4.3391	8.50714	34.9222	1.94785	438.41	5.4625	27.5771	18.9684
Tubgcp3	19	13.4682	9.57538	9.09713	21	10.1021	22.956	18.5633	21.0592	11.39	18.453	0.176246	17.1974
Oprm1	0.1	0	7.19197	0.98899	0	0	1.24988	2.02976	0	0	0	0	0
Polr3d	71	16.5991	50.1174	19.31	78	42.6763	32.961	26.1205	29.3171	23.93	25.8161	107.505	51.2745
Tcf7	91	4.83442	4.70308	6.06314	3	15.6204	19.0907	24.6386	14.6774	14.68	33.2564	13.8986	36.9449
Ddx3x	448	514.857	815.357	736.015	361	2220.78	1365.09	2157.64	2140.22	54.64	932.575	1538.18	1272.07
Il12rb1	2	9.61001	7.20213	5.22275	0.7	5.54043	28.514	24.6536	6.42512	10.91	0	8.45094	3.37955
Slc5a5	12	19.1647	4.4148	2.86851	0.3	5.04579	11.9853	11.1437	17.4819	0.11	1.46588	0	5.5243
Kcnn3	0.3	0.990945	0.618879	1.00529	1	1.22423	0.466705	3.02114	0.78364	0	0.342486	4.96229	1.74243
Usp32	29	5.99785	4.39731	9.60887	33	11.9202	19.6508	8.02797	17.2945	2.18	10.4436	29.8121	11.2341
Car4	43	0	0	1.43475	0	6.79474	33.5014	0	0	0	15.3971	0	0
Txnrd3	14	0.324537	0.456039	0	13	0.801875	0	3.69226	0.629944	5.07	0	0	0
Fasl	0.1	0	1.66326	0	0.1	2.92458	0	0	5.82038	0	2.20906	1.04088	0
Zfp512b	31	43.5347	18.1719	64.8505	31	35.7234	48.4973	49.8844	25.3614	3.97	40.7249	87.4103	112.564
Dnajc5	50	0	4.4022	5.17583	81	2.15017	6.68871	2.23635	10.3601	9.61	17.6487	3.82631	11.5067
Tpd52l2	59	4.58233	14.488	28.3901	45	10.6932	20.9819	16.3556	17.1303	30.18	24.5477	13.1523	39.3914
Fmr1	37	141.697	206.14	185.77	45	163.084	179.693	94.4103	186.596	6.73	236.743	351.601	204.085
Bcl11a	0.2	37.3111	52.8594	46.7711	0.5	6.23413	6.26558	13.6107	11.1801	0	3.44844	0	0
Il4	1	0	0	0	2	2.81722	2.14798	3.05223	9.83633	0.02	0	0	29.4045
Pxmp4	10	4.272	0.46177	12.0014	10	9.13447	2.63105	9.45663	2.33882	4.17	16.6103	35.0389	27.7354
Dlg3	19	3.1129	1.54385	1.67186	24	3.05396	5.26065	3.18618	3.67278	4.45	13.8122	4.8308	4.18567
Gnb1l	10	1.53085	6.45346	0.332788	3	0.630412	1.20164	4.43951	1.98098	6.34	4.96018	0.280461	0.224314
Dbh	0	0	0	0	0	2.00311	7.63633	7.7163	2.33129	0	0	30.4973	0
Mmp11	58	5.61961	10.4349	8.37692	52	8.92614	20.2281	10.208	17.1411	31.16	27.4686	0	25.4089
Smarcb1	48	1.59999	8.56085	9.47135	30	3.72523	11.5351	17.4618	6.6095	62.79	2.297	0.811738	4.54462
Vpreb3	3	0	0.884478	0	0	7.7761	5.92886	0	1.62902	0.11	0	0	0
Hip1r	17	4.36912	2.78195	8.281	6	6.91577	25.4643	14.6199	17.9331	30.36	8.38777	0.450252	26.1683
Nsun5	32	93.4456	92.1473	90.0763	13	56.4563	84.7387	91.3374	86.9791	25.58	91.1519	36.9427	65.5799
Top1mt	32	19.8639	4.7656	4.10753	21	4.48906	8.21441	11.9967	8.15025	9.61	10.1723	0	21.2974
Hoxa10	0.3	3.92787	11.0389	7.68483	15	112.712	65.7558	65.9559	87.794	7.38	73.029	62.8023	34.8467
Hoxa4	0.4	0	4.44294	3.37418	5	7.81224	18.6815	6.15559	11.1586	0.65	0	0	0
Gm38393	14	9.30074	5.39113	27.1436	2	2.44169	0.109509	5.75757	7.97353	0	0	0.511186	1.43097
Mmp14	26	81.0438	94.7366	54.931	603	121.328	96.673	173.371	149.983	102.88	81.1861	64.9668	160.238
Slc7a7	122	0.40388	4.2565	6.05811	6	2.74428	0.190216	2.43263	2.09055	0.26	9.42214	0	0.710163
Oxa1l	82	22.8074	10.4286	5.90245	35	4.91973	1.19351	11.8717	6.55859	46.79	18.5804	7.95897	9.23015
Heatr6	22	9.81616	11.4947	14.9374	18	13.9461	16.1809	23.7591	14.8196	7.25	22.5185	19.4225	14.6712
Ccl3	0.1	0	0	0	9	0	0	0	0	0	0	0	0
Icam4	3	0	0	0	0.4	0	0	9.48533	6.5503	0.28	0	0	0
Ilf2	78	633.929	569.493	456.031	28	534.074	382.017	271.032	360.787	79.49	568.944	570.053	514.638
Chtop	133	148.874	175.781	235.475	74	176.272	172.305	122.421	229.794	59.35	274.87	365.654	299.875
Snapin	43	42.3348	40.7733	22.956	53	31.1456	28.0034	31.1971	56.3217	10.31	2.58929	9.41177	28.4375
S100a4	1	0	11.6912	0	590	0	0	0	0	10496.8	0	0	0
S100a3	0.4	0	4.9132	0	0.5	5.93939	6.86133	10.3348	6.40974	15.33	12.6884	6.72597	1.28083
S100a5	0	0	22.5356	0	0.2	5.28338	25.1769	0	19.3693	0.38	0	0	1.87994
S100a6	233	0	0	2.2956	4794	6.52295	1.1052	6.28186	0.759163	2987.1	0	15.4771	0
Scn4a	0.1	0	1.56499	1.08948	0	2.6658	5.31082	3.72669	1.62133	0	2.27341	0	1.22393
Icam2	0	0	0	0	0.2	0	16.8634	5.751	0	0	0	0	0
Mapk7	42	125.526	115.822	86.2312	28	138.661	170.234	104.683	148.037	11.89	176.241	134.658	131.823
Epn2	36	0.2058	6.2176	9.79772	30	4.7036	4.84628	16.9407	7.58992	13.12	5.76134	0.226223	4.16149
B9d1	45	49.5257	14.4987	43.738	15	35.6911	90.8707	24.1678	62.0853	26.19	17.6517	0	41.7275
Sec24b	33	1.79309	3.14957	4.67755	87	0.775324	8.27602	1.68	5.91683	12.41	0	2.56234	6.93633
N4bp3	88	32.5471	25.3177	4.04305	1	28.2422	23.9055	13.2246	23.3149	4.42	5.42352	6.38874	26.5707
Rmnd5b	134	174.908	87.0196	134.724	34	75.0453	87.2744	84.4693	58.4195	23	148.881	229.679	206.972
Nhp2	710	396.76	115.842	253.577	169	334.945	404.453	372.327	211.644	319.14	314.705	214.19	345.721
Vps9d1	8	39.5191	21.7734	11.3104	10	10.7128	38.4297	29.3017	25.0177	2.26	30.5103	30.6273	8.99848
Zfp276	8	42.401	10.662	27.7979	12	19.299	35.4198	41.3698	43.4617	4.94	15.0979	0	21.1896
C1ql4	4	0	0	9.58254	0	12.9661	7.90878	6.32148	29.1999	0.09	0	8.0758	0
Mfsd10	87	14.013	38.7031	36.8702	62	65.9642	158.848	142.934	112.864	20.3	37.9516	72.2375	46.3057
Luzp1	52	9.24806	8.80609	16.5066	75	5.26161	14.9579	7.16638	18.3447	7.1	3.12267	0	7.59575
Slc13a2	0.1	15.2532	37.5092	9.6989	0	10.3642	32.6863	8.93202	6.90838	0	0.296536	0.419172	4.35833
Kctd10	27	20.3967	39.0461	12.5309	158	20.4509	0.139221	15.0351	16.8311	182.52	2.98835	0.32494	20.2713
Poldip2	87	22.8462	62.3187	86.1832	59	44.2739	90.0877	68.6531	53.9106	91.91	164.074	139.355	106.731
Sebox	0.1	29.8728	30.0519	22.5813	0	2.51627	31.9754	22.2638	40.8529	0.02	1.05591	0.746301	29.8448
Ift20	55	139.405	163.244	142.793	77	237.902	335.327	225.596	222.183	26.84	262.748	220.769	267.974
Col6a1	2	0	0.316367	0	336	1.94699	3.07499	1.80806	5.97246	3.38	0.175077	2.47482	0
Pcbp3	33	0	0	0	18	0	0.682817	6.06417	0	3.81	0.281856	0	0
Lgals9	21	7.55397	17.9636	0.378956	123	1.0768	0.273669	6.99979	0.375966	19.87	12.2003	0	1.02173
Araf	35	238.997	193.649	186.033	33	141.876	147.055	197.998	202.232	19.77	112.911	159.959	177.925
Cfp	13	0	0	0	42	0	0	4.89383	1.81975	0.81	6.12391	0	0
Timp1	108	13.5661	0	0	2081	2.57844	0.491481	34.2207	43.2126	217.88	13.7955	0	4.58731
Uxt	21	0	54.8193	29.5677	10	28.6569	68.031	57.1555	38.8852	23.57	38.536	32.4521	51.9106
Cnnm3	21	2.42527	14.1188	4.97097	7	4.70834	14.0331	11.8253	10.0877	3.56	4.71494	5.90316	2.43684
Lman2l	9	20.9845	15.2193	16.3341	12	14.3561	24.9733	28.3892	24.9648	5.12	42.1116	39.4369	43.4444
Mcm3ap	69	78.511	134.818	59.7513	49	61.6667	35.2802	55.4347	32.7158	13.19	41.1127	80.2847	99.5478
Pcnt	62	9.45288	16.8073	12.9587	17	17.5769	19.7615	20.5925	17.1004	7.81	19.2773	20.7819	43.1649
Ftcd	0.1	0	6.6473	0	0.1	0	0	0.84422	0.612144	0	0	0	0
Mxd1	4	22.1925	16.5583	22.6703	5	21.9578	31.9109	28.2583	26.0494	0.92	24.1301	8.85119	35.0508
Gmcl1	27	40.5367	13.3642	26.0298	22	19.454	37.5957	55.9268	61.3331	5.72	17.7012	9.5974	37.2837
Snrnp27	63	70.4699	173.614	129.518	38	91.0169	109.912	63.0856	104.218	50.27	125.257	290.738	79.6568
Oas1c	2	3.20558	0	0.783961	3	0	0	2.94978	0.777776	0.06	0	0	0
Oas1h	0.1	0	8.33608	10.9031	0	0.33313	5.84187	6.13564	0	0	0	6.52101	6.16381
Ocrl	13	7.70099	6.14855	34.243	23	13.6222	8.16061	24.1291	13.5891	2.81	9.25505	15.3913	11.8484
Calm1	192	25.4406	33.3973	34.0561	371	29.362	42.4617	27.6296	32.6323	234.35	6.07389	27.9653	34.3349
Agpat3	17	4.75226	1.61562	2.49939	44	1.70449	9.09708	5.23225	5.55448	39.67	0.834473	0.168511	0.404329
Slc26a3	0.2	0	0	0.345303	0	0.327059	1.37151	7.08686	0	0	0	0.582015	0
Sema6b	5	19.8332	9.2339	4.51927	2	16.9744	20.0321	33.7425	17.6253	0.5	6.68948	8.40534	9.4537
Uhrf1	287	57.44	73.6882	66.5588	55	51.1625	75.8436	73.1065	53.7561	32.86	54.8371	41.4357	116.104
Dpp9	59	0	15.1168	7.18691	83	0.648305	15.3233	6.49708	5.09301	44.73	2.04038	0	2.76817
Ramp2	2	8.09354	80.0488	6.49639	0.3	26.151	9.08972	54.5817	14.9044	0.21	11.1352	48.5898	31.7467
Lsr	63	10.183	30.7049	30.7144	0.5	12.8423	10.7907	15.3333	17.844	0.03	9.56833	1.39918	32.4532
Gramd1a	40	8.93225	4.91887	5.98272	51	1.3421	4.88901	3.23124	4.68594	8.64	0	0	0
Hpn	23	1.4849	6.60751	0.968397	0.2	4.58617	17.9498	18.2188	12.1696	0	0	0	0
Ckb	481	1.24516	29.3075	0	203	6.92231	4.10503	9.16639	9.26489	53.32	0	4.10618	14.7786
Sp1	109	114.104	0	0	41	0	0	0	104.168	9.71	0	0	0
Itgb7	52	2.40931	10.1567	10.101	1	3.61432	3.24203	6.21926	13.5844	24.93	9.90311	6.05349	3.3286
Myg1	56	191.986	278.509	235.014	23	275.561	279.159	274.847	204.216	71.56	203.891	184.402	290.601
Rarg	119	3.73167	7.21016	10.7487	62	27.0848	19.6255	32.0497	23.3398	41.27	15.9603	0.341833	6.28819
Pfdn5	117	44.1997	143.704	49.1727	103	85.1195	61.6338	68.4402	83.5511	222.81	202.184	68.5918	73.9087
Efnb2	17	20.07	40.4235	22.1889	123	36.9561	21.7855	73.9378	66.6598	13.52	24.3769	32.3572	18.6533
Rrp15	70	20.746	17.2831	35.3706	24	31.122	28.6143	15.8674	40.6526	27.04	49.0897	62.8758	15.3731
Rnd2	26	55.3075	60.9474	26.9572	13	71.2047	61.9672	63.8976	50.4756	12.39	38.029	11.5192	19.9618
Srr	3	112.601	139.059	145.574	8	203.455	151.269	171.296	161.597	1.86	107.814	90.514	100.304
Sync	2	4.71952	9.67148	4.61684	8	2.67234	16.6706	6.58016	4.07149	11.99	0	0.864644	6.56969
Fndc5	3	37.5106	4.19814	1.7319	0.3	1.2303	2.50143	17.1059	9.87986	0.12	0	0	9.9227
Acp5	10	0	5.04506	0.851434	8	0.403225	0	13.5427	1.26708	0.1	0	0	2.29562
Cnn1	14	44.965	22.0602	35.1389	566	24.1836	42.7195	35.54	37.3697	28.97	74.4542	11.9307	92.0144
Fbxo9	15	13.6724	3.90252	18.1119	19	15.0436	12.4761	22.3032	21.5628	9.25	30.235	8.4539	13.8986
Vps50	15	7.69932	12.3819	16.0679	15	6.44693	4.43196	8.01527	18.0445	4.96	10.2449	19.3717	12.3347
Hars	175	6.49073	8.14356	46.2608	158	29.7839	28.6042	60.1932	40.7964	71.74	21.2713	9.68301	54.6192
Zmat2	136	31.7126	65.1299	14.053	78	56.7582	41.5518	30.2023	32.0933	49.17	67.9753	17.4298	59.6937
Ube2c	208	7.53935	6.76858	11.1996	58	19.1459	10.4552	19.0612	22.2225	246.05	29.64	5.98544	2.94596
Smg5	90	21.7115	16.4168	27.375	60	13.5391	37.2987	26.2927	26.8915	64.43	8.84382	12.5013	7.99888
Cct3	345	187.831	144.548	262.236	185	218.95	255.53	208.093	160.199	310.3	248.223	283.367	396.859
Glmp	37	26.7	19.1923	25.0476	55	14.2092	29.2124	31.6137	17.9398	47.06	30.3457	10.8368	26.0019
Mef2d	33	0.169795	6.68068	0.775137	70	3.88069	8.63656	10.6815	7.69022	13.76	8.18637	0	13.1366
Tmem79	10	15.6215	28.6439	3.97572	0.9	7.53135	8.43395	20.3991	12.8192	1.59	0.296289	0	0.334977
Snd1	100	13.616	21.525	24.5783	115	35.5955	29.7735	42.3074	57.1066	132.6	35.9246	18.1745	39.9742
Col18a1	219	0.872028	2.96132	5.21313	70	0.359106	7.39258	3.4043	3.29127	140.09	0	0.159761	7.15554
Slc19a1	17	8.00554	45.6725	23.1809	19	28.0881	19.1535	61.0767	38.7444	29.86	36.1072	21.8239	13.5135
Kpnb1	554	57.6671	105.344	104.897	477	113.604	82.1391	74.8913	120.406	150.9	125.684	79.1516	117.431
Npepps	123	9.38772	49.2385	98.0996	78	16.8572	11.8245	22.6466	15.1144	29.89	22.9193	14.879	25.912
Tbx21	0.5	0	0	0	0	0	22.4024	21.9625	0	0.01	24.3728	0	0
Mrpl10	116	11.2854	28.3183	2.45331	75	23.5689	30.1188	26.614	14.9515	68.42	10.4475	30.1272	17.4813
Cyp51	100	10.7368	27.0588	18.7231	232	47.002	30.67	25.3053	55.1221	38.23	29.767	44.1302	38.784
Tcf25	164	2.20307	0	0.239461	254	1.58766	8.99237	8.35481	1.30664	51.54	0	0	1.29126
Tubb6	190	34.4568	35.5804	63.6691	1000	39.6661	109.417	34.2403	73.3006	441.81	25.9828	21.2336	57.8331
Def8	99	3.96924	1.79279	1.4792	39	2.2767	4.94054	4.55377	2.56817	14.44	5.29135	0	6.23153
Meox1	0.8	0	0	0	5	0	0	3.57854	4.7904	0.02	12.7944	8.13854	0
Sost	0.1	81.587	43.3038	34.4117	0	33.6893	0.417663	44.215	17.7874	0.02	3.10328	19.009	0
Pax9	0.2	24.0327	15.5163	22.0273	2	40.9247	30.795	35.9346	64.8602	0.01	0	0.475994	0.190351
Irx2	2	168.368	85.1627	93.6288	17	100.118	97.2282	123.899	86.1099	5	28.5218	28.0301	42.0734
Col1a1	28	5.29283	2.29687	3.95941	8781	22.5975	14.3701	23.1282	16.2163	2.06	14.8898	1.19784	5.33764
Itga3	98	19.8749	9.84139	11.7273	37	8.06768	10.3411	17.6081	14.2066	43.35	0.147195	0	11.8154
Sgca	0.4	25.1104	0	0	0.2	5.2803	0	3.57549	2.41975	3.15	0	14.0948	0
Dlx3	2	19.3301	25.6811	10.3143	0.2	34.7356	14.4007	62.3301	22.9673	28.06	63.9534	0.386334	14.8316
Foxm1	53	8.07987	17.1692	14.2659	47	5.72139	14.5718	30.8615	15.0459	50.35	0.306497	0	14.2072
Itfg2	19	57.5412	40.2264	87.4362	12	45.8513	123.848	68.353	63.6637	23.05	29.5324	36.3696	68.2949
Nrip2	2	0	3.15881	3.84832	1	0	19.9832	14.1038	20.7261	0.46	3.27765	0.308877	6.42308
Tulp3	34	12.8865	10.4743	6.26187	47	24.8167	37.6049	20.1229	26.8117	16.28	4.12629	0	2.22146
Gtf2h4	50	174.244	105.818	107.9	17	199.306	253.44	342.107	125.187	25.22	168.838	167.971	162.373
Tubb5	2274	739.767	630.617	543.375	1615	1022.28	630.98	528.424	680.577	1630.89	840.57	535.146	385.728
Ell2	35	70.4963	39.4477	8.53823	77	44.1682	7.94468	52.5706	5.37575	4.13	10.1809	0	54.2312
Jup	106	14.627	23.7781	9.9133	71	5.492	32.4183	34.7412	20.2269	89.25	0	0	31.2668
Fkbp10	47	38.3997	25.9804	38.4918	649	49.4163	53.2506	98.749	69.935	218.46	31.2434	22.2777	30.0089
Klhl10	1	9.55221	5.11344	26.6983	0.3	3.93365	20.1375	14.9163	2.06015	0.05	0	0	14.3967
Mnx1	0.5	11.0215	8.89093	2.92837	0	9.58173	0.192252	20.7621	14.2622	0	3.17434	2.69228	0.717765
Nom1	21	289.626	391.619	219.283	17	217.951	219.774	105.096	117.105	7.5	282.186	248.335	293.429
Ergic1	78	0	8.26705	5.2405	196	4.60909	7.9745	13.2522	2.97095	76.98	5.57923	25.868	2.27078
Tnk1	18	32.449	37.6876	33.0387	0	11.4537	30.7209	14.8467	6.42707	0	48.1495	0.36397	9.02426
Acap1	13	6.47761	19.7217	17.7025	0.1	22.1022	20.0478	50.7821	28.7392	0.12	36.6997	10.172	41.7629
Tcea3	176	0	17.6311	1.44401	12	15.5008	5.56166	23.215	7.64061	2.45	1.14788	0	38.933
Ifrd1	34	140.841	195.999	272.716	56	233.116	208.087	173.955	335.304	26.85	145.466	267.493	354.738
Stk38l	19	19.9745	28.4934	53.817	21	27.1694	32.9733	45.369	13.9682	2.04	2.35346	4.43569	26.2529
Brpf1	32	46.2065	31.6631	40.675	25	36.2943	78.2711	55.6107	88.2131	5.86	79.9963	36.7875	72.3869
Akr1b3	59	11.2964	6.91277	8.67419	23	3.71404	12.7	14.5103	21.927	391.67	8.21776	4.60647	20.9844
Hoxc13	2	2.60527	17.7816	18.6897	2	7.58667	3.50572	14.9446	7.94667	7.27	12.4451	9.40964	35.6661
Hoxc11	0	0	10.5099	1.4781	4	33.8801	15.798	18.2015	21.9965	30.57	129.365	36.8722	158.213
Hoxc8	0.2	0	21.7039	1.07445	26	13.7387	11.057	40.5197	40.7734	0.65	28.5059	4.98027	46.7125
Hoxc6	0.4	44.0498	28.5061	22.6798	38	4.65433	4.09463	17.4551	16.5006	6.1	40.5648	0	12.2297
Gstt1	10	0	0	0	4	23.1058	29.7531	22.8081	13.9835	0.67	0	0	16.0777
Gstt3	6	25.8695	14.4035	9.54969	6	11.1557	25.0571	45.0786	21.4752	0.1	3.03653	1.60962	0.429128
Ddt	133	92.086	64.6997	25.8699	25	42.8805	27.3563	134.632	33.9155	24.44	82.6261	0	14.9464
Marveld3	4	16.8509	11.5764	6.34953	0.1	9.94634	17.8126	0.250606	4.36115	0	0	4.11626	7.90129
Ddx18	105	46.0654	77.0473	25.5225	33	50.8664	34.5591	8.73025	35.8717	49.54	59.2808	81.5566	48.3844
Ubl3	82	124.132	130.139	273.526	61	134.856	182.44	179.175	180.396	8.95	163.134	123.283	240.384
Gramd3	14	3.17898	0.248173	2.76429	21	3.05462	16.6356	2.83666	2.05686	2.91	1.37338	0	0.621084
Eef1e1	245	45.4035	21.267	23.2239	115	29.146	44.8639	10.7244	29.3769	59.72	68.5379	1.95722	1.5654
Akt1	61	35.568	34.842	39.032	416	7.39397	25.7715	40.2828	14.8258	254.01	22.6059	1.50376	53.8214
Cldn15	0.9	5.79236	5.42629	22.9802	1	12.2248	11.1394	26.4892	12.8049	2.88	7.13187	18.0403	15.2775
Il16	0.3	0	0	1.36658	0.2	0.755057	1.72707	1.05177	1.46879	0	1.6295	0	0
Tcirg1	20	37.2621	42.3568	42.2797	88	65.6829	42.3752	29.1947	29.0095	38.38	45.4669	56.9442	54.0671
Naglu	9	9.31677	10.0707	10.9836	25	2.65617	20.7582	19.6646	22.2577	6.49	1.67193	0	6.30082
Coasy	32	76.619	124.708	52.4791	18	68.9707	54.7626	62.6138	64.0226	16.86	120.061	57.1358	75.824
Smo	31	157.189	89.6159	182.527	118	244.017	243.147	199.987	149.805	71.75	167.767	159.435	134.565
Tspan33	4	0	1.62834	1.51145	0.6	0	4.00223	7.06577	7.16441	0.82	1.80224	0	8.37668
Crnkl1	59	122.508	146.157	67.308	27	80.3108	67.0405	72.8376	72.5007	7.07	183.029	89.5806	98.2789
Rin2	4	0	15.5077	1.79931	21	13.5122	0.649698	25.0585	4.33527	6.49	1.07274	1.73301	6.06406
Chordc1	101	0.834269	31.3594	11.6977	102	14.9447	2.35749	16.7497	13.7646	21.6	14.597	8.71206	11.7355
Rtcb	212	110.446	73.0919	92.6516	175	99.9293	94.7529	103.665	96.3685	136.92	96.5783	93.6998	95.0871
Pwp1	127	30.065	18.3575	30.8115	72	24.0986	44.6705	11.737	17.3684	25.75	31.7295	35.8026	44.054
Fbxo7	14	14.2919	3.94488	14.9796	5	11.6659	25.9627	19.471	16.843	3.78	9.39388	1.49621	29.9169
Capns1	533	29.9685	80.1744	96.2185	499	58.0274	40.7143	69.4249	54.8146	442.65	63.1913	59.5499	44.5882
Lrp3	6	2.87449	11.0302	10.3826	6	1.36584	0	3.55148	4.57809	0	0.687785	0	0
Evx2	0	0.218527	0.153538	6.98327	0.4	11.4738	8.43943	16.9646	24.3193	0	0	0	0
Hoxd13	0.6	30.2482	542.196	438.079	19	920.557	622.655	431.033	595.011	0	1.43427	23.5183	5.18897
Hoxd12	0	372.656	21.3323	19.5652	4	5.3585	47.3246	42.5738	70.6273	0	0.562153	0	0
Folr1	58	2.80304	32.0031	13.7103	1	0	0	6.09668	7.70789	0.44	0	0	13.554
Clpb	49	3.17569	11.714	4.27157	15	0.122603	4.76739	4.7819	1.15578	32.32	0	0.218177	12.2149
Sept7	149	14.896	29.3556	22.0356	446	14.5875	24.1266	9.72579	38.0817	32.72	47.4646	51.5188	42.1632
Zdhhc4	21	45.2197	69.7074	33.0119	24	87.133	119.2	122.406	69.8699	23.08	150.105	91.2534	77.1386
Rac1	103	2.8648	8.51573	19.1143	286	18.1045	23.5597	17.6975	23.5262	126.98	11.3102	15.261	21.893
Nup214	47	15.4645	53.8375	29.711	30	28.5716	44.9466	30.7686	26.5921	15.99	19.7179	31.3949	39.1957
Aif1l	12	2.9418	47.9523	15.3483	49	25.2587	43.2275	31.697	36.9259	45.66	13.9546	8.73107	21.2081
Ltbp1	9	1.24103	5.2317	0.899285	228	5.53653	2.72762	2.21479	2.49813	19.34	0.10723	6.97252	2.06094
Ugp2	24	6.84768	28.386	8.48504	80	23.2643	9.35266	8.24891	12.1841	6.07	54.0487	112.532	53.2798
Kcnh6	3	7.36519	7.09138	3.73591	0.1	2.35902	1.9271	0.365116	2.11796	0	1.48489	0.299855	0.479651
Trmt1	75	13.6069	35.4083	30.2372	38	29.4179	38.0948	22.4284	66.1927	28.42	2.74328	28.5296	96.1461
Nacc1	247	5.32832	14.226	16.1237	111	23.8294	28.2066	49.9228	31.4414	72.02	22.3749	23.1941	68.2067
Nfix	0.4	5.52633	4.11812	13.1057	89	41.4811	42.6691	44.269	52.1176	24.69	27.6079	11.2291	41.9607
Slc1a5	85	138.636	166.784	125.171	60	94.9273	168.469	156.457	139.204	23.83	81.1103	23.0028	86.2395
Uba1	518	23.9828	41.6489	37.4787	532	24.4577	11.5083	22.2583	24.4471	221.59	29.7342	22.3835	38.9875
Vwf	4	0.625274	0.805417	4.00985	0.2	1.4162	2.3068	1.67383	2.02282	0	0	0	2.1989
Siae	14	29.1429	52.2227	46.7301	15	29.8929	68.2493	68.1728	70.4072	0.47	23.0783	8.22915	50.7732
Vsig2	5	18.8862	25.986	0.513203	0.1	2.43045	1.48247	7.89959	2.03662	0.02	0	0	7.61028
Esam	5	2.95541	16.2657	16.383	0.4	4.56396	5.56764	5.27433	5.09922	0	0	0	6.92887
Spa17	7	0	40.4235	3.49038	1	2.47948	5.04127	0	29.4342	1.04	0	0	0
Fam50a	78	23.0358	37.4277	51.3289	61	12.1543	27.3489	47.534	21.1148	39.47	0.373197	11.0783	8.43854
Emd	79	176.818	114.116	111.934	113	156.184	213.48	133.366	149.062	148.28	106.148	210.193	178.241
Taco1	25	3.32073	32.1974	29.0198	14	31.9994	36.9095	40.4469	78.2081	13.93	74.8871	2.19016	32.6984
Grik3	24	0	2.44083	0	0.1	0	0	1.3676	0.06611	0.01	0	0.449264	0
Gria3	0.7	8.2799	2.35174	3.44671	46	1.0882	0	0.825288	0	0	0	0	0
Npas1	2	0	12.4515	0.654208	0.5	4.33751	8.97648	6.04202	10.8174	0.14	0	0	12.641
Sipa1l2	36	2.05908	2.70053	1.79048	38	0.932735	0.969766	4.96085	0.888176	5.58	0	0	0
Ap4e1	9	5.19655	21.2045	22.6802	6	14.1979	33.1343	18.0574	22.372	1.98	11.0351	7.25015	3.69009
Blvra	9	0	2.65161	3.69189	23	5.05099	10.3684	13.4704	6.51158	26.24	1.46739	13.1369	8.295
Pdzd4	143	20.5584	14.6066	12.5035	9	7.56236	19.1471	15.4589	20.0272	0.13	9.34065	15.2349	19.9021
Srpk3	0.2	0	14.0511	21.6636	0.3	9.21266	22.5093	16.5597	34.8709	0.03	2.1087	2.60818	27.1185
Idh3g	194	68.529	44.1102	50.7471	81	49.9778	137.429	92.6119	118.143	105.5	114.145	71.9275	125.94
Pnck	4	6.60572	5.90696	0	4	6.67703	0.848481	0	0	0	5.13684	3.30057	0
Ssr4	55	69.2193	118.826	73.298	124	52.6752	137.963	67.8147	95.8055	155.67	69.3651	86.678	74.9719
Bcap31	254	0	1.06196	0.985723	483	15.4051	14.949	11.6326	16.1361	163.46	0	9.96876	17.9394
Fam98a	59	54.4098	101.408	38.4588	80	52.5273	72.8866	46.6611	58.6034	26.04	83.8619	154	55.8561
Ltbp2	2	0.135926	0.286506	0	558	3.02266	3.52095	4.82126	3.34199	21.48	2.64253	1.49415	5.85565
Kmt2a	26	2.45032	8.96011	10.5323	23	6.50151	14.8187	11.1435	16.2864	3.64	7.31866	8.99866	5.63044
Ift46	28	13.7319	10.0264	29.3248	24	21.9543	19.2752	11.1721	16.8986	38.48	30.5696	0.295973	11.836
Tmem25	1	97.0512	33.8668	92.6191	0.4	85.9274	70.2383	63.8678	87.0743	0.24	0	173.536	133.107
Trappc6a	55	16.3599	24.3413	26.3595	26	24.3725	63.9064	75.9967	43.586	14.77	31.4309	0	0.846072
Supt6	146	14.3287	16.1476	23.5004	101	25.7642	43.6975	32.8505	54.157	29.43	33.4275	35.244	50.0156
Spag5	69	60.1758	52.9327	56.7036	26	42.1467	88.2587	58.6638	63.0009	27.25	88.6153	94.0127	111.642
Foxn1	0.1	24.843	6.42012	8.00773	0.4	8.64299	27.3007	29.8119	6.65126	0.34	1.11027	3.76667	15.8161
Unc119	28	20.7694	36.7168	105.302	18	34.3497	47.9622	26.4542	23.4085	24.18	52.621	67.0185	22.3831
Rab34	32	0	2.30334	0	138	9.78767	13.1239	6.21623	34.9985	124	16.9955	5.40545	0
Sdf2	85	49.1961	72.1804	22.6475	141	12.5131	39.8659	38.734	33.2351	67.11	33.1933	29.4249	34.3472
Ccne1	314	38.6701	74.7166	55.5424	78	73.0824	66.9959	45.2891	73.2737	51.2	63.7224	26.3142	24.6889
Hsf2bp	68	11.2038	2.02418	1.67011	0.2	2.17508	8.29191	6.42688	1.44982	0.51	6.72106	0	5.06578
Bbc3	75	91.0137	88.8143	48.8036	30	11.8686	6.42971	15.2274	12.4318	3.94	9.04352	17.7859	38.2303
Mybpc3	0.9	0	9.81346	6.50642	0.1	0.958637	4.28105	13.7986	3.01238	0	2.58607	0	3.11866
Psmc3	260	439.353	209.71	306.69	231	179.989	172.555	259.44	188.53	310.87	316.436	193.293	204.941
Acp2	12	4.33461	2.76863	6.03923	39	4.01628	6.31	6.72477	9.05112	6.99	0.153216	9.96267	1.21255
Rapsn	4	0	3.62149	0	0.5	0	50.1698	0.38328	0	96.87	6.23505	0	1.51054
Slc39a13	7	19.7256	228.285	35.1948	76	11.495	258.547	9.9631	19.7463	21.47	39.6507	261.015	14.0701
Celf2	1	0.620891	1.23601	3.71179	8	4.34666	12.3304	5.88658	3.88337	2.81	10.0589	4.55004	6.18654
Nr1h3	0.8	9.72132	0	6.64179	1	4.28924	2.61626	3.40784	4.19325	0.02	0	12.7215	0.406988
Ddb2	12	27.176	21.621	31.7975	2	42.7077	39.7148	66.0624	42.407	0.55	28.5918	58.4279	2.10816
Spi1	0.4	0	8.87355	0.294162	9	2.50759	1.48704	9.35778	13.1329	0	4.20908	0.495817	0.396557
Sf3a1	152	38.6307	70.0184	69.3735	71	43.2292	71.0177	40.216	53.3705	45.51	58.4848	59.2859	60.3789
Stat6	33	34.6276	25.3574	23.219	88	26.0593	36.9814	19.5837	36.4471	0.18	3.98226	13.9389	22.0824
Clgn	18	0	4.30111	0.153552	0.2	2.90878	7.31872	3.62415	9.14042	0	0.183094	0	1.24201
Napsa	3	28.9133	10.3645	0	0	0.364489	0	0	0	0	0	0	0
Vrk3	37	0.983867	2.3503	5.77478	16	3.64646	7.5993	2.2387	5.60191	15.19	1.37716	0	0
Smg9	29	6.5723	4.6177	0	16	2.79109	0	14.02	3.98663	16.15	7.66628	0	5.7782
Paxip1	34	53.8534	49.0893	69.7304	13	53.6324	96.2771	34.0443	47.3393	13.72	25.2735	30.7206	40.0306
Rmnd5a	66	5.94667	2.19352	4.7508	20	1.10199	3.92099	4.5767	7.40665	1.92	0	0	4.70535
Mov10	110	31.4389	29.7418	37.4548	25	30.4298	26.6988	28.8266	42.2848	5.02	15.2078	25.0347	28.5108
Ppm1j	67	58.3028	40.2119	24.7672	11	39.9789	65.4982	42.2401	55.3732	0.08	35.3555	0	12.2268
Rhoc	112	1.52914	44.0495	27.4244	596	13.2239	19.4449	14.3271	49.4693	356.56	1.18912	92.449	24.1989
Tead3	8	75.2652	83.8226	64.0545	47	59.846	91.0075	122.353	80.9907	15.18	100.246	37.8465	99.4916
Ppard	27	4.2766	10.6168	2.41717	38	1.23279	3.4912	7.05976	3.87386	20.11	0	0.3134	2.00527
Def6	32	0	5.1078	5.53132	22	3.24324	0	12.4334	4.18109	4.94	0	0	0
Peg3	34	60.486	31.3178	35.1172	37	34.3685	37.7677	78.7728	21.6814	46.42	19.9125	6.25501	42.8942
Zim1	1	1.42906	2.17546	0	4	0	0	0	0	0.81	0	0	0
Metrn	8	52.5276	18.9261	32.939	5	23.7111	23.1531	17.126	28.322	40.79	103.689	30.3507	49.7333
Lmf1	4	0.237035	5.6624	12.3669	6	8.93153	35.2771	52.1902	17.3304	10.17	10.138	14.5912	1.45877
Narfl	20	22.819	32.4928	25.0013	14	17.2904	66.3451	27.692	16.9297	13.79	26.2623	1.33778	28.6216
Angptl4	16	14.1215	31.0319	4.31084	20	17.2603	2.68862	13.07	1.36081	124.52	68.9256	18.1651	11.0945
Dbf4	80	24.1708	61.4969	94.1021	22	76.4621	119.529	66.6647	130.088	18.08	64.3622	58.7747	80.4937
Daxx	94	71.4297	110.507	94.9594	37	102.882	87.8231	70.3262	97.5432	11.74	163.701	79.2731	79.4047
Cd320	40	53.5662	66.2271	72.5759	20	52.8386	57.4965	46.1306	49.1665	40.61	34.551	22.366	41.618
Ipo4	94	22.6607	31.6926	22.7254	143	14.79	25.9765	35.9105	17.4283	51.94	60.5124	27.0244	48.3032
Tm9sf1	27	32.8026	55.8253	54.1948	67	78.5732	128.914	122.448	93.1494	31.82	86.4453	102.164	82.6725
Rec8	19	0.422917	14.56	3.86136	0.2	2.61239	6.57298	10.7552	10.6718	0	17.7593	6.50841	19.7064
Irf9	11	13.2568	7.81731	6.94736	24	10.0898	21.4065	14.7338	16.389	1.68	37.554	3.12265	10.6144
Gmpr2	58	67.4604	56.6256	76.6996	61	74.1225	107.124	127.85	5.794	25.32	81.2427	20.3434	90.2764
Mdp1	46	39.7449	51.0093	47.6931	38	77.2531	74.8747	68.0929	53.4887	13.32	25.9619	82.1354	67.5559
Dhrs1	26	21.6505	2.83607	31.1111	46	13.6004	17.9739	24.067	20.4189	42.79	16.8362	27.4294	35.4882
Ncan	6	11.7267	3.67181	11.2222	0.1	5.5115	14.8279	16.6342	15.4222	0	11.0024	0	14.5682
Tmem161a	36	5.78465	7.70078	5.95664	42	11.8481	5.73557	12.0214	8.07652	16.44	21.7815	22.4228	7.76242
Armc6	28	3.65266	17.1091	19.057	13	24.5683	17.5852	6.79026	11.0289	21.03	1.57802	37.4746	4.99539
Borcs8	20	23.4311	1.93679	20.2248	21	9.36528	37.6501	17.0646	22.2947	37.02	5.89499	0	0
Slc25a42	5	0	0	0	3	0	26.9245	11.075	0	0.29	9.35916	0	0
Snx9	21	6.50158	0	0.748252	225	4.7248	12.0681	2.55947	13.6097	56.07	0	0	7.73345
Ranbp3	177	10.2707	8.50481	10.2865	112	9.51644	11.2292	35.8406	12.3413	83.6	13.6918	0	26.1218
Ndufa11	76	13.7778	16.2145	23.362	43	5.95748	22.5491	33.4248	9.36025	37.08	31.6067	17.0382	9.99333
Bmp8b	8	35.8838	13.8118	22.7916	2	6.74609	43.2057	9.60591	14.94	0	15.0442	2.74399	18.9289
Nr2f6	29	0	0	0	42	3.8301	0	0	0.267456	57.47	0	0	0
Use1	100	190.846	195.647	149.921	49	103.419	90.6998	114.369	142.564	74.24	97.8147	128.732	234.902
Ocel1	5	42.4422	25.1948	28.2442	4	31.1393	69.5128	36.9831	41.8079	4.18	36.1029	16.1861	36.7049
Dyrk1b	10	9.0685	6.88126	18.9253	17	8.51456	1.7084	21.1201	10.5615	3.3	15.5144	0	0.956735
Braf	20	10.1835	8.01616	8.67058	12	7.22233	6.66127	6.75206	18.0585	0.97	13.9316	3.52405	23.6261
Ndufb2	11	45.4767	39.3142	70.6605	8	78.3192	66.6234	44.8807	60.3402	175.6	84.7439	45.3823	100.416
Hltf	40	36.7562	60.3887	31.9614	13	51.8308	41.1794	34.786	47.9243	1.26	56.2997	73.0533	30.1934
Prpf6	127	14.182	0.424013	3.14859	73	10.2515	11.7954	28.8773	4.68564	36.45	22.5262	31.8422	4.77516
Rgs19	37	28.5808	23.0716	7.53505	68	13.147	35.5133	37.4407	38.9519	17.64	73.7694	0	40.6317
Rgs20	0.6	9.50177	1.82071	15.2101	0.3	5.33574	0	0	9.22173	2.59	19.4798	0	2.658
Abhd3	2	0.468609	4.28018	11.0019	0.5	2.31571	5.73822	1.25444	3.33519	0.09	3.27966	0	6.59182
Snrpd1	377	2417.08	1834.87	1151.44	164	867.325	674.743	215.435	445.71	161.48	1574.59	1548.27	598.873
Tchp	16	59.4319	47.9279	36.2772	8	41.0519	39.0215	56.0364	40.7267	3.54	35.516	18.6656	27.5412
Tiam1	21	6.82332	0.17433	3.2363	11	0.689698	0.0584287	2.82288	2.56862	3.12	0	0	0.436283
Tsc2	79	15.4624	17.1026	10.4834	69	385.172	204.483	13.0119	179.189	15.87	198.22	3.02915	198.125
Rpl3l	2	0	5.18181	48.5355	0.1	20.2936	69.154	39.0373	74.6149	0.06	54.2237	0	64.2513
Slc9a3r2	23	3.90182	15.2301	7.0684	39	16.3357	28.5855	40.3292	14.5863	7.82	18.2051	1.90623	11.0534
Puf60	373	50.5765	63.6247	52.1463	221	57.7224	73.7286	102.832	52.0466	161.63	109	86.8349	125.774
Golga2	34	6.31749	4.43867	14.8321	77	8.45512	20.3315	21.5623	14.9876	14.59	20.4696	2.77776	12.5895
Uck1	37	76.9532	41.1942	21.807	33	18.3914	30.8494	13.1815	32.6007	40.18	22.0844	23.665	72.4878
Scin	0.5	17.5112	5.61208	6.21098	0	0.948845	0	0.616799	0.795095	0	0	2.36391	0
Ikzf4	3	1.24589	7.25299	0.696447	0.9	5.71699	2.93388	8.57617	10.0188	0	0	0	4.22493
Mien1	104	33.2574	38.079	73.1007	57	46.4127	1.16024	14.0137	15.1424	65.1	40.2299	13.5399	3.24878
Axl	14	10.1329	26.9627	22.0745	1007	39.8189	16.2461	35.4936	18.692	205.55	14.9211	41.4729	14.5949
Tgfb1	21	23.4847	36.0009	25.5265	91	69.4564	57.8168	39.054	66.3057	92.88	29.6075	39.1141	9.07225
Ccdc97	36	49.5843	68.8262	48.3084	41	33.43	40.8673	37.4328	28.1695	23.31	4.70225	23.929	28.9736
Zfp40	4	28.5928	24.7978	4.37043	4	32.8403	25.6702	6.1293	15.0313	0.15	5.21127	42.4799	18.4608
Akap8l	107	5.77269	8.73577	4.63352	37	16.4577	21.3318	19.0193	5.17159	6.36	3.79842	0.488119	14.0544
Shh	0.1	4.82697	15.8267	17.8385	0	36.3762	16.3682	18.9516	37.4777	0	0	0.353732	2.82917
Pdcd2l	92	0	26.9587	16.2189	34	7.02264	26.1027	33.7626	15.1715	31.94	6.63062	52.3315	19.9904
Gtf2f1	197	63.9131	41.5092	58.8449	167	97.538	56.1551	62.5421	78.5359	67.84	34.6655	93.871	96.3271
Clpp	211	86.8709	67.4604	95.9143	89	104.968	108.385	192.261	93.6786	106.03	131.552	13.4023	102.503
Alkbh7	52	29.0697	47.1873	26.8029	12	67.4919	25.4935	72.4513	52.5344	18.24	4.67702	18.7319	45.8269
Pspn	1	0	1.36232	6.32262	0.2	4.79087	52.0522	0	0	0.56	0	0	0
Dennd1c	6	15.3999	20.8671	13.6301	2	9.51263	6.73482	8.83387	4.03305	0	0	14.1068	2.90125
Med6	66	62.6964	7.95357	15.3331	48	48.4101	43.0618	19.8139	25.3536	15.79	46.0463	22.9727	32.9195
Prkd1	3	0	3.4212	0	25	0	0	0	0	0.24	0	0	0
Lcp2	0.1	0	0	0	3	0	0	0	0	0	0	0	0
Cse1l	181	2.78405	0	0	100	6.72258	4.52961	7.28338	5.89527	35.75	14.5644	0	8.45557
Naa20	40	63.251	55.7212	67.9038	32	95.2723	96.7007	86.2879	155.199	47.35	103.291	46.5301	95.818
Prkra	31	0	0	2.97313	28	5.6321	0	0.381371	2.58097	15.98	0	6.26409	4.50905
Fkbp7	6	35.282	30.0474	6.27535	88	42.9275	19.638	22.181	31.821	30.41	81.4781	56.412	26.3192
Plekha3	24	23.5501	10.1823	26.2276	57	8.50445	4.09528	10.1838	19.9258	19.27	24.23	33.8524	13.0599
Ykt6	93	31.0602	27.4055	36.273	164	29.2254	54.6015	27.7961	38.5573	80.63	20.5024	13.8952	6.9856
Baz1b	64	106.181	156.159	179.435	61	208.47	157.016	117.992	205.829	34.33	131.386	142.828	199.631
Pex6	36	24.7349	64.5498	27.8308	26	27.7036	47.6218	34.9262	24.0939	20.98	47.5585	12.2502	29.8713
Mrpl2	256	0.893743	58.3988	25.0633	84	39.1971	20.2045	9.57002	26.6004	125.74	14.5951	37.3325	7.07181
Mea1	150	243.03	130.757	115.659	168	214.363	195.406	119.419	152.995	119.48	332.858	309.265	230.99
Gnmt	17	66.705	39.9932	34.222	0.3	37.3585	87.1272	126.187	69.0551	0.07	106.511	0	80.5396
Grin2d	2	14.0175	7.23822	3.41438	5	5.21611	9.06759	11.3025	5.1358	0.88	2.62663	0.185646	0.742401
Kdelr1	117	35.0231	16.9427	35.1972	305	20.2154	34.3417	39.5769	18.5743	69.17	31.2535	0	23.7245
Tmem143	13	18.7801	14.6913	16.0357	6	8.61079	3.46501	19.6948	15.0323	7.3	11.5929	20.431	14.6386
Pdxk-ps	0.3	6.27651	0.826852	8.44245	0.2	5.33094	11.6394	5.25059	3.55339	0.03	8.2364	4.3121	0
Ggct	10	36.0895	41.9358	37.4166	4	27.1515	52.1897	53.7237	44.1566	2.2	24.1067	15.0037	40.2714
Jag2	55	7.72507	6.70473	4.59348	0.7	1.68418	0	3.64934	2.20512	52.74	2.2969	0	2.79657
Btbd6	18	35.6627	64.2076	21.8043	11	22.8552	20.3652	24.4635	26.5356	12.29	24.6126	23.031	9.01419
Nudt14	68	0	0	240.863	14	0	84.2365	3.8863	54.8563	61.48	0	0	171.542
Epdr1	13	0	0	1.00186	72	0.237231	0	0.257021	5.96371	26.05	1.19461	0.844325	0
Flii	60	21.3469	20.4233	21.6231	153	16.132	64.066	39.363	33.0603	66.89	48.5642	13.4801	34.9398
Top3a	23	33.1948	7.94699	77.1326	13	16.2519	19.4553	19.5823	14.4775	6.51	23.3277	15.6767	11.6736
Atg4d	41	0	5.08112	0	11	3.79711	0.1703	12.8256	3.27541	20.71	0	0.397477	0
Qtrt1	124	46.1442	125.263	31.4614	47	47.0742	18.4397	41.1752	36.6416	49.3	14.1359	34.5841	24.5872
Plin4	0.4	3.18494	0.111887	8.72383	0.5	0.590209	8.32507	13.8546	13.1886	2.77	4.95344	12.7787	10.0804
Chaf1a	99	14.4475	8.58915	5.07345	37	5.32028	12.431	7.06566	6.29179	45.88	4.32111	0	25.4037
Adprh	145	32.4578	30.9494	0.755992	151	41.5309	13.3758	53.5291	43.5016	91.1	36.959	72.6318	41.7849
Tmem39a	75	37.0938	53.9216	116.368	40	112.393	114.61	100.368	149.795	23.85	59.4315	121.973	136.633
Timmdc1	53	1.16883	39.4186	16.3888	38	10.1079	1.65145	14.4711	20.4189	25.4	39.0837	0	20.5521
Pla1a	4	1.40009	10.165	6.69598	6	1.44141	0	4.68497	0	2.67	0	0	0
Mcm2	476	47.6854	106.034	72.1079	84	55.0271	115.871	80.4835	96.6286	109.55	78.6461	70.8501	82.0048
Tpra1	22	8.19331	15.9267	0	24	5.73589	16.8501	8.77324	6.18477	15.17	2.33618	15.9113	3.84179
Nab1	8	10.1793	3.16019	8.49122	64	3.21704	1.56089	5.06969	2.14435	5.38	0	12.7508	2.28938
Adgre5	40	74.9353	97.747	97.5398	100	78.7277	141.024	114.275	88.6234	50.45	114.395	85.4099	168.213
Il17ra	10	7.33195	11.383	27.5329	34	5.98997	16.2631	29.5992	25.6324	13.36	11.2192	5.71968	12.5802
Lamb1	165	17.8233	49.4197	30.7197	333	24.1818	41.2966	42.7065	31.0952	67.02	56.1825	7.69685	19.1675
Kcnn1	4	52.8214	50.4919	37.4051	1	34.3086	63.7414	46.2737	13.9346	1.14	55.179	42.3637	18.5358
Arrdc2	29	19.4971	33.9727	16.0213	5	14.4522	59.5029	31.8376	43.3955	2.31	16.6778	2.57183	15.77
Cd36	0	0	0	0	32	0	0	0	0	0	0	0	0
Map2k7	42	9.89961	10.4332	3.56788	35	5.47138	7.97519	22.4908	22.0812	19.94	4.05173	19.7594	10.3068
Timm44	82	36.2572	24.8375	7.29074	36	10.8249	16.5069	21.636	18.9628	30.43	11.278	14.9457	35.3297
Ap2a2	167	18.4068	15.9919	10.9716	234	7.70227	19.6685	20.6633	10.2448	81.75	6.92601	3.48102	7.30835
Pnkp	32	114.399	127.535	180.874	29	52.673	188.476	166.963	121.27	12.93	243.903	51.5072	203.009
Med25	132	18.9264	22.5711	41.4145	71	9.22975	47.9702	37.1655	11.6012	31.43	43.1853	19.4359	25.8352
Bcam	201	0	2.66369	7.66467	8	0.46837	0.535661	1.2686	4.66064	0.79	0	0	1.66656
Clptm1	104	6.2841	2.54209	5.09178	159	0.70577	15.964	4.33299	11.7049	62.79	0.888497	0.837298	4.68773
Relb	22	24.697	5.12677	17.9368	17	5.89419	2.24701	12.0205	3.45011	7.19	6.76549	0	4.19456
Tomm40	162	98.4114	106.16	118.636	77	53.6258	110.956	80.2745	101.836	149.01	112.087	57.1847	59.1371
Apoe	1507	52.7996	65.9503	11.9031	93	8.85832	41.138	13.5235	16.8703	0.8	1.0138	44.4251	10.3156
Apoc2	2	0	0	0	2	0	0	0	0	0	0	0	0
Hbp1	46	35.953	61.4058	89.2138	34	54.528	90.4458	26.2129	73.191	6.91	72.0551	82.2547	95.0838
Prkar2b	6	11.9598	14.7051	15.2449	80	16.958	9.60117	12.5516	13.8936	19.82	5.49564	21.8114	0.716912
Cdkn1b	27	70.6006	150.649	81.5921	26	342.424	147.118	90.1896	221.632	10.27	160.012	145.043	190.809
Klf4	153	125.9	178.828	105.2	89	289.204	116.024	139.753	189.941	8.46	180.746	181.974	187.85
Ap1m1	49	2.20848	2.79302	10.082	72	2.45555	8.94509	13.5976	18.0045	65.24	4.46521	0	8.15488
Rab8a	50	2.21645	3.68084	3.15379	56	3.6095	13.3807	9.97878	3.52003	87.08	4.07394	5.98027	9.21179
Hmgn2	36	254.692	175.666	147.553	29	174.369	233.707	98.2925	125.79	122.9	220.174	306.097	141.069
Fam32a	123	96.8201	66.5057	69.3157	91	47.2772	57.5724	55.746	72.6185	48.93	37.2247	39.8362	69.1911
Elf3	55	19.7429	1.84952	7.43923	0	0	0	6.45954	0.851602	0	0	0	0
Cyp2c29	0.2	0.975686	5.94115	4.24204	0	0	2.45077	1.30593	0.420858	0	10.6222	0	5.43272
Stard3nl	24	0	14.6701	1.43337	27	1.22188	2.07026	6.47195	1.70648	25.81	0	0	0.193231
Stk11	75	72.1729	68.1399	106.231	58	62.2288	164.409	146.244	68.2623	43.7	119.264	104.403	173.173
Efna2	13	1.29082	4.23235	1.68365	3	2.12627	12.3614	19.0051	9.74384	2.82	11.3763	39.7297	1.51314
Atp5d	331	39.083	20.1371	22.9396	275	33.3963	42.6427	59.7224	28.6591	560.42	17.2223	14.3205	69.2942
Ppp5c	155	121.789	55.9008	52.4676	77	54.9123	34.9596	88.3473	48.8902	79.56	90.5594	70.3574	41.8134
Cdk12	29	871.901	34.1241	43.818	19	681.492	18.7817	303.748	227	3.67	1274.71	1763.34	1340.07
Lipe	8	43.4982	21.8795	25.6279	2	29.0065	13.8516	18.6904	19.0293	1.76	22.1021	17.1155	10.2125
Pafah1b2	46	0.648307	8.04718	21.422	156	12.1474	25.9533	33.4081	30.4812	28.93	13.78	12.59	14.6294
Tbc1d8	12	55.147	24.3797	88.4979	1	38.0199	99.9994	76.1628	109.449	0.37	53.6455	35.4182	92.4281
Cnot11	52	55.0591	82.9219	55.4935	36	68.6718	48.8846	42.842	90.8504	14.93	110.01	84.2688	56.9762
Slc2a3	852	26.5295	16.786	15.8677	2	3.07831	0	0	2.93987	0.45	0	0	0
Foxj2	7	0	2.92723	1.47176	19	2.89524	0.654064	1.62647	6.62684	3.89	0.404981	5.91548	5.03647
Sri	16	0	0	4.54337	59	14.2689	5.52601	0.736156	19.2163	120.85	0	8.86711	13.2168
Dgcr2	29	0.160729	7.00157	5.24109	35	4.56706	22.3311	9.68095	10.0875	22.48	14.6237	0	2.40226
Irf3	37	26.6912	23.2032	28.6184	32	77.1275	53.266	66.3042	50.3457	13.56	78.099	70.6149	47.728
Bcl2l12	20	19.0185	16.6018	1.87927	10	14.9518	58.3571	46.2832	62.2724	10.08	1.34449	32.309	0.506684
Zfp959	6	0	0	0	5	1.39655	0.212959	0.907828	0.292563	0.85	4.57111	0	7.5532
Mpnd	109	14.6388	0.380933	1.76794	58	12.3915	20.9386	35.5588	18.5923	45.84	16.443	0.59598	16.2067
Sh3gl1	124	33.2878	65.1747	68.0218	162	52.9133	103.054	173.764	76.3876	72.94	88.7019	147.828	110.039
Ebi3	3	22.7816	6.62333	6.66019	3	16.9839	61.0469	22.6066	10.6739	0.02	31.1554	7.77178	14.5038
Ccdc94	30	0	0	1.37419	17	11.2804	156.136	0.470055	2.72669	13.87	0	0	0.617509
Ranbp2	94	236.741	501.114	290.721	105	538.516	334.084	418.131	663.471	7.38	381.68	432.092	386.808
Grk5	4	10.7533	26.5456	4.16984	14	3.23144	5.20136	2.9175	5.64129	1.22	0	13.0983	0
Dvl3	20	19.9769	20.3958	20.5602	34	17.7386	15.5829	36.1389	61.3959	8.09	20.6321	16.8126	5.76293
Abcf3	38	13.121	29.7518	28.1994	43	27.2622	39.3249	40.3132	51.9021	26	22.9576	16.0621	58.2028
Eif2b5	169	2.30964	15.4161	11.1087	95	18.3685	26.2424	22.9922	9.15306	59.6	9.42928	7.29915	16.7522
Cyth2	52	50.9451	20.7094	40.8187	55	20.2302	37.3615	20.9437	31.3143	33.54	20.9403	4.80006	17.9159
Sult2b1	7	2.96659	18.4116	30.6328	0.2	19.5465	9.54736	32.4274	30.3911	0.11	48.0609	25.5444	39.9916
Car11	6	74.9111	28.9683	44.6884	2	28.6966	33.6399	59.0718	43.9602	0.29	19.4178	15.32	42.375
Dlgap1	0.6	34.8998	31.796	65.78	0.3	6.94906	17.942	5.47546	7.77508	0.1	12.9235	14.8956	9.8905
Plag1	6	8.44557	4.85498	3.12949	3	5.92829	13.108	15.1579	19.6223	0.29	4.92568	9.49467	5.7376
Hck	90	4.84229	1.23716	0	12	5.71032	11.4029	0.294604	3.98752	0	0	0	0
Mrpl4	189	0	15.6218	40.6947	88	23.4812	0	81.1202	46.4065	89.34	0	37.8438	0
Keap1	20	47.1671	10.1557	6.78057	29	25.3761	13.3763	29.6992	30.8461	18.28	17.1562	4.73877	11.5932
Ap1m2	100	46.1041	15.6379	12.0961	0	8.18359	25.2078	29.0813	22.6298	0	0.412094	0	23.7611
Glg1	94	8.5043	6.9863	7.84999	211	0.484908	3.94365	3.23972	5.7564	25.13	2.34007	0	3.22076
Atp8b3	4	0.41761	2.49401	2.7235	0.3	1.28981	14.0628	2.93455	9.72726	0.09	1.62374	0.459053	2.57007
Btbd2	109	30.3345	10.2303	7.12191	28	0.187379	19.8585	20.098	10.206	35.8	12.0305	1.00034	4.53379
Csnk1g2	202	40.7591	25.1903	46.5178	216	5.59494	22.7512	41.674	23.1975	114	94.7936	3.31881	28.5348
Abhd17a	123	3.60076	12.2278	1.9569	128	8.89687	9.32717	3.21302	5.8244	89.02	27.0674	0	18.9942
Mob3a	11	0	1.21783	17.1822	49	3.85447	0	12.064	4.03737	29.24	0	0	0
Cacnb3	37	3.26156	15.8119	0.850827	77	6.44701	0.15361	5.67517	11.8176	76.66	0	0	0
Ccdc65	1	61.7585	20.1583	8.56275	0.6	1.8023	2.74832	22.13	18.8782	0.42	93.0259	0	19.2389
Fkbp11	94	2.52467	44.3459	9.05574	96	91.2313	61.2358	58.2913	42.4712	90.18	0	1.3876	26.6355
Ddx23	117	15.6075	20.0411	11.7581	72	18.4507	24.0798	18.369	33.6032	105.75	14.4388	29.2841	17.507
Pld3	85	22.8498	27.3204	13.3332	161	46.553	38.1374	35.1446	24.8997	40.51	50.8124	54.2005	12.3353
Grik5	19	16.99	21.0094	9.45514	30	5.45732	15.7902	14.554	13.7777	7.92	0	2.24112	9.9581
Cd79a	7	31.5149	16.8282	39.4615	0.3	15.1843	24.9355	20.2473	26.1001	0.09	5.39156	26.3282	33.8027
Rabac1	243	36.3468	12.4412	12.1559	305	4.02979	0	24.3246	13.266	184.88	22.4667	26.6358	0
Etv3	6	26.4725	53.3189	48.5048	8	61.1264	59.3109	73.734	69.8995	2.17	63.0322	65.2662	55.7467
Prkcsh	292	30.7358	32.2313	45.1755	440	5.95076	11.0188	22.4116	13.9503	69.16	36.387	13.111	8.87294
Elavl3	13	11.1209	6.66072	20.3311	0.1	8.22082	6.35381	10.2487	15.0986	0.02	25.0933	4.20842	9.45662
Rab3b	3	0	0.193563	0	3	0	0	0	0.17825	3.24	0	0	0
St8sia6	0.5	23.9321	27.2922	25.4899	0.1	0.742867	0.113279	4.50709	1.78967	0.02	0.0935198	0	3.3834
Fcgrt	16	0	11.6713	5.75527	45	13.147	11.2463	9.72744	16.122	24.78	23.0097	0	14.1481
Nosip	61	13.6899	5.69986	12.896	45	10.6487	15.9994	9.16177	4.92089	40.44	18.1372	18.9498	19.1681
Pih1d1	63	37.3866	26.8151	6.60351	44	20.6884	22.01	38.052	19.1503	59.16	82.3739	0	13.6956
Rps11	2962	295.764	142.13	161.042	1493	101.689	76.2184	95.2334	41.5225	3199.75	123.677	75.1443	145.959
Supt5	271	28.4923	44.3518	30.7558	245	39.9033	44.3059	32.2186	30.8311	75.54	36.864	17.8199	20.7308
Dll3	8	3.85861	27.1106	13.7261	0.1	6.93381	20.3206	11.9726	6.8089	0.04	0	3.08475	8.94359
Paf1	73	51.0741	67.89	36.3095	64	52.013	54.1765	44.6505	27.3894	37.99	36.8545	26.8068	67.1523
Timm50	101	10.3446	46.174	8.33375	62	19.1698	9.45741	36.6512	38.5841	111.15	39.2752	0	43.3336
Med29	68	1.43335	0.503536	6.07605	61	1.32809	0	14.3888	3.70961	49.11	18.9486	3.15118	16.3821
Bicd1	2	0	3.57162	1.71477	2	4.11458	3.46738	2.22891	5.38728	0.42	6.33852	9.92333	0.6935
Ncstn	64	18.0108	24.0219	44.3959	235	27.5307	22.1409	28.1929	62.4144	35.24	15.4302	6.37567	40.7943
Pex19	69	8.70691	39.8769	35.3318	71	40.8355	59.3841	40.3573	53.8316	57.59	27.5847	21.2688	64.6413
Phyhip	7	4.84571	12.7105	12.4301	0	6.18602	34.3849	45.6172	14.0042	0	19.0922	0	10.2245
Crhr2	0.2	7.52987	1.10219	6.75222	0	1.55042	6.94492	25.6163	16.6459	0	3.17172	0.34488	9.37843
Impdh1	60	3.89444	2.73624	0.923567	72	3.06171	15.0068	4.5018	10.7663	51.44	6.88284	0	0
Dusp3	17	10.3062	2.31717	3.22625	52	1.40057	2.23281	4.55223	2.4006	16.81	0.961738	2.49238	0
Prodh	27	42.0734	29.2896	0	2	27.6581	33.0861	0.516644	0	3.8	30.3164	0	2.03614
Dgcr14	32	8.7968	29.5297	16.3609	26	20.5279	20.8686	11.3382	28.6693	17.23	25.3359	10.7442	21.1967
Slc25a1	207	37.836	8.47594	3.57613	144	8.12926	24.0178	26.0552	31.5764	45.13	45.6264	39.1797	12.5344
Dgcr6	21	0	4.55716	4.65302	17	13.6222	10.3862	14.3245	29.7962	43.46	39.8463	2.85192	0
Ddr1	45	0.474808	6.00481	2.78687	104	6.59909	0.335431	9.85055	7.52664	15.39	5.72303	3.91445	0
Ier3	59	325.87	316.097	182.387	400	652.449	571.905	314.649	355.078	48.79	1071	811.761	726.933
Fosb	12	88.9031	101.269	103.794	20	157.865	91.8417	146.392	150.466	0.99	50.1081	50.8599	79.6522
Klc4	36	16.2719	34.8556	10.3531	19	21.3283	19.0654	25.4979	23.881	6.79	1.23449	30.9744	2.09353
Ercc1	31	193.766	155.454	152.165	45	220.745	288.615	254.415	102.812	64.19	87.5921	140.768	258.184
Cyp17a1	0.1	17.22	2.84677	14.5333	0	4.06707	18.6055	24.0654	9.83089	0	0	0	0
As3mt	28	1.05195	36.9549	26.4126	8	14.2955	40.1302	16.192	12.9319	0.6	2.45409	55.5042	10.6357
Homer3	18	3.52268	23.2654	9.18946	58	3.48158	12.609	9.90155	10.9404	42.94	1.64362	10.0679	3.71646
Crtc1	5	2.4998	3.38726	3.84279	6	1.21326	7.82083	14.3994	3.1193	7.99	2.15221	0	7.53517
Rnf215	14	1.96288	15.1703	52.4849	31	46.3776	64.2498	17.4056	50.8008	10.97	116.77	31.8256	65.5772
Sec14l2	9	33.5466	18.1684	18.0037	2	36.0477	43.1193	45.6029	46.1237	6.49	19.0218	14.2125	71.5827
Aven	19	0	0.407918	0	14	0	1.1849	1.68371	1.75303	12.02	0	0	3.91333
Cp	0.1	0	0.849052	0.656751	6	0.870875	1.04342	3.10015	1.56377	0.49	0	0	7.96823
Crot	17	36.2635	8.8528	16.0337	20	33.9801	27.2107	20.3612	28.4342	5.72	5.73555	28.0387	15.1304
Rps6ka1	160	0	4.54428	20.8986	12	0.726402	4.15382	6.49274	1.33152	1.8	0	0.323165	1.03388
Calb2	3	9.66753	0	0	0.1	0.796228	0	0	0	0	0	0	0
Snrnp200	250	56.6873	38.5809	59.2401	110	45.4789	51.7877	34.6463	45.7809	39.06	91.2445	45.9463	40.7111
Ciao1	50	9.24739	9.43145	15.3688	34	12.3457	11.6608	12.3774	8.49233	17.95	0	8.19763	6.29425
Has1	0.2	0	12.336	11.7367	2	0.813413	7.23549	5.28761	2.27203	2.16	0	0	0.385906
Taf6l	20	274.003	195.633	141.557	13	215.85	339.076	300.425	181.831	20.6	95.179	52.0282	78.3483
Insig2	18	31.6287	11.4696	20.1835	47	28.3606	24.827	22.3052	38.9484	13.6	27.5048	53.0858	35.5812
Kpna6	66	12.8538	7.56356	6.07753	73	26.7972	17.783	23.1186	28.4846	18.64	22.74	15.3657	29.2407
Man1a	3	18.7649	47.5889	35.1983	24	48.3521	64.5575	40.6647	60.822	2.61	0	114.53	95.6864
Itpkc	14	86.7174	60.5308	79.2123	17	73.2825	52.5482	94.7078	84.4358	5.29	145.193	124.199	103.805
Coq8b	16	17.6313	1.60582	7.66564	22	13.9162	6.30473	14.4216	7.18266	6.16	8.63265	8.97265	10.9081
Brd8	53	156.443	122.5	161.095	22	82.9037	105.964	30.5827	70.5888	9.5	265.081	267.682	185.68
Kif20a	168	37.4022	44.4021	32.8035	76	76.6403	60.378	35.0433	56.0771	53.33	46.5364	24.3848	62.1376
Farsa	101	30.7443	39.3447	43.323	43	12.3781	24.8223	28.291	25.2204	86.47	22.4136	32.5883	47.3019
Gcdh	67	40.7507	70.0875	33.2202	19	35.6604	39.7842	44.885	20.3242	4.7	22.4465	41.995	33.2146
Mast2	37	0	0	1.0484	78	0	0.75712	6.02476	2.49632	24.86	1.87516	0.883553	1.69601
Dnase2a	13	13.28	0.474433	5.13771	7	13.9036	1.3781	20.1851	8.30113	3.38	2.80054	1.97937	0
Rad23a	94	35.4554	16.1922	38.4415	47	50.9201	143.815	43.3038	73.409	27.47	77.1998	20.4613	98.1902
Calr	942	8.41557	18.034	28.2649	1783	561.943	498.209	486.324	697.781	600.89	517.977	0	429.128
Syce2	113	43.0103	14.1532	50.0634	5	19.1692	34.3592	9.10889	33.4646	5.12	13.9712	2.39385	8.13709
Nfat5	17	18.4034	28.8775	21.737	30	7.99964	12.2628	0.456157	10.2315	4.51	24.5939	68.7808	47.2809
Nob1	115	48.1002	44.3563	34.7302	46	26.7938	29.9353	51.1599	63.6329	79.48	32.0609	15.5788	42.6661
Nqo1	36	0	4.57218	9.25955	177	9.50121	0.557244	6.73057	9.56928	125.43	0	16.9078	0
Ppfia3	9	6.58683	7.93356	12.8871	2	24.8774	33.0606	37.4063	33.1203	4.11	3.07329	0	11.7474
Gys1	60	42.4858	66.9003	52.8075	60	77.9595	79.9203	81.2851	81.8204	21.74	61.8012	37.0868	52.5131
Ruvbl2	517	15.1601	20.7424	27.5792	107	34.5009	123.07	79.0299	50.077	138.89	27.9214	79.376	96.4555
Lin7b	4	0	0	22.9245	0.6	16.285	2.36504	52.0903	43.8627	0.37	4.88125	0	0
Bax	629	78.5645	105.701	50.1468	580	49.5625	30.3098	44.1882	25.9571	503.4	12.3489	7.34987	73.4808
Il7r	0	0	0	0	2	0	0	0	0	0.01	0	0	0
Tfam	59	163.679	236.184	119.515	21	331.311	185.259	70.9654	164.691	9.6	415.378	222	123.013
Zfp81	8	0	0	0.539734	6	13.8029	0	15.3236	0	0.8	10.9408	25.7758	0
Efnb3	7	9.21529	17.603	16.715	0.5	9.42797	21.1581	21.9707	35.4021	0.54	11.1971	4.11522	20.761
Mmd	8	4.456	1.44498	5.36499	76	0.211731	0	10.3227	7.09689	226.02	0	0	0
Fam162a	520	0	0	5.68434	328	18.8441	16.4201	13.6107	34.7769	143.92	9.03728	0	2.55433
Rpl8	7663	239.49	114.931	183.38	2777	114.914	144.515	246.853	176.399	5217.32	257.737	205.669	285.751
Ssbp2	2	6.50391	0	0.454458	7	1.57831	10.174	5.44083	5.86135	11.9	0.361262	0	0.612651
Fancl	23	53.3581	9.72828	44.0484	5	21.9036	31.4921	16.0466	18.5729	3.4	1.57569	19.6748	8.01645
Gstm5	15	0	0	0	57	11.5694	10.8258	10.8253	13.22	18.15	69.5135	6.55079	17.215
Gstm7	5	0	0	0	2	0	0.314849	0	0	0.13	18.195	0	0
Gstm3	12	0	0	0	0.1	0	0	0	0	0.01	0	0	0
Stat3	39	10.3412	10.2575	6.04988	96	6.48176	8.30829	11.5006	6.49414	23.08	4.84864	1.33734	4.41214
Stat5a	3	8.79993	8.46073	8.60849	6	6.72321	24.5398	20.7673	15.5828	5.47	7.92363	0	12.2158
Map3k11	26	5.31387	35.2988	84.2749	23	20.2913	88.8449	89.7142	86.892	19.72	47.8965	3.18611	145.676
Akt2	28	8.88929	12.4912	12.3851	38	5.74058	26.7371	12.0333	19.4768	35.54	8.32657	7.32858	17.2291
Dnaja3	86	33.6774	41.7131	21.7368	35	34.7429	26.8166	48.5617	37.0654	24.22	32.1285	3.4348	58.9115
Hmox2	34	8.49367	19.0219	13.8482	41	0.327913	0	4.97375	10.6477	35.46	0	0	3.73371
Cdip1	20	25.9695	19.0608	6.65357	20	16.7577	25.3353	18.9315	19.0531	7.73	25.6041	20.3904	22.8317
Cwc15	191	334.908	305.782	178.949	180	387.123	390.034	89.3202	175.928	67.9	522.806	544.013	274.035
Col5a3	4	2.41955	0	0.0986212	52	0.280232	0.640987	1.21444	0.880589	1.13	0	0	0
Dnmt1	233	41.393	43.2936	37.0159	83	13.7529	34.1899	45.9597	26.3763	43.91	17.9232	10.8581	25.9153
Ppan	258	110.826	180.397	84.0503	69	45.8453	54.0852	82.5591	79.1693	65.71	43.2861	27.562	62.1647
Angptl2	1	0	0	0	129	0.794885	1.93939	2.41134	3.33041	135.45	3.20219	11.5991	4.52539
Cacna1b	4	9.35123	1.52641	8.13138	1	0.758508	0	1.45392	1.52789	0	0	0	0.0830441
Trmt10a	12	14.8514	15.2739	24.986	12	25.2613	44.6031	33.8507	27.0171	3.6	18.5788	1.89278	19.3017
Etv1	5	0.639399	16.622	7.22787	2	10.5323	3.61365	1.85428	6.48135	2.09	13.7564	23.8969	9.9312
Kifc2	19	52.1294	5.55565	0.572981	2	2.35174	4.68959	6.4678	5.49513	0.13	1.36644	0	0
Psap	303	3.81042	6.32793	0.22591	1356	8.34503	16.1513	20.8642	9.86165	374.53	14.0074	24.3697	9.13643
Ikbkg	10	3.53862	1.47333	12.0516	27	13.5198	36.6032	18.0683	14.6701	9.78	5.91118	4.75418	25.0038
Pax2	0.2	37.256	26.4719	13.4526	0	17.4225	0.991326	6.76153	8.71606	0	13.5855	12.0314	1.48043
Wars2	5	16.417	4.23421	29.8157	6	2.69568	24.3701	37.8281	23.6644	2.19	7.5952	5.25393	15.1642
Atn1	33	0	3.34374	0	113	0.511257	3.11845	2.90801	0.803274	39.8	4.02264	2.04705	0
Phb2	256	10.8353	18.7603	12.6185	122	21.2743	7.10787	9.58216	12.0182	393.12	17.4536	39.5599	85.0544
Ptpn6	32	11.1755	19.0689	14.5765	10	10.3548	29.8881	24.8412	24.0164	0	32.2788	2.63239	20.7031
Eno2	8	22.033	18.253	45.681	8	52.6117	54.0528	62.0624	63.1936	1.47	27.8742	36.51	38.1635
Emg1	295	16.0709	16.64	19.5826	114	23.3809	28.0846	28.4447	18.1968	170.86	18.2526	39.5153	25.8414
Lpcat3	62	136.058	157.69	174.683	67	140.313	207.025	139.306	137.942	35.8	131.124	88.202	194.934
Atp6v1f	260	243.9	68.0651	155.346	158	149.251	96.0823	67.884	85.5406	185.88	330.584	214.232	187.376
Clcn5	15	2.6217	4.83528	0.92613	60	20.7829	4.11581	10.6735	15.1959	8.05	15.2905	35.7832	27.7553
Clcn3	23	16.5545	21.6906	29.4707	3	26.2555	22.2837	21.8583	30.0344	2.49	36.3584	37.1323	35.894
Hif3a	17	0	1.00676	7.10208	0.1	0.61958	2.83438	0	1.39067	0	1.67141	0	0.125977
Gpx6	2	0	0	0	0	0	0	0	0	0	0	0	10.3905
Gpx5	0	0	0	0	0.1	4.74207	0.258256	11.3762	0	0	0	123.567	25.0689
Pde1c	0	4.81185	0.734959	2.59235	0.5	0.775388	0	0	0.203045	0	0.325379	0	0
Utp20	87	20.9777	12.1725	12.5238	69	9.28343	8.25782	9.49909	14.5184	11.91	9.33332	2.8681	4.58784
Spic	1	0	0	0	0.1	0	0	0	0	0	2.4895	0	0
9330159F19Rik	0.9	1.13628	0.570251	0.105863	0.3	0	0	0	0.840223	0.47	4.54429	1.96278	0.998989
Cul3	93	12.2858	32.1987	19.2042	100	6.98672	14.787	16.3137	37.6006	17.61	31.0879	43.0873	25.3746
Il11	1	16.4772	49.6154	107.459	8	60.4871	88.0238	58.2866	108.743	0.74	40.2703	17.0774	19.867
Ddx56	118	8.48274	31.7865	82.3673	65	60.2583	52.8243	75.6929	66.7766	62.83	34.8147	24.8654	22.7877
Tmed4	43	16.948	16.7351	6.57198	127	19.8061	29.3393	14.1012	28.1551	49.37	0	10.5737	19.7328
Col26a1	0.8	7.9352	5.11067	0	0.1	0.816939	2.33578	5.53181	1.92533	0	0	0	0
Bid	43	7.60127	16.8231	9.17095	21	5.63444	1.25299	23.6548	23.3613	41.19	0.591101	6.2667	15.3705
Ralb	34	7.68228	0.704031	3.70312	56	2.26954	6.29239	3.12947	14.4795	39.11	16.1038	12.4834	6.46041
Ppp1cc	221	89.4577	38.0222	66.2639	108	42.7516	55.1356	52.7237	66.694	103.78	25.1924	55.0353	59.5531
Dnajb11	69	55.862	15.0368	6.15071	158	53.328	15.2047	47.8236	50.2257	59.58	18.8993	36.2851	51.3448
Tbccd1	26	7.81345	6.44447	1.3293	13	15.1088	22.5594	16.8239	13.1881	6.03	38.3053	0.746855	10.4534
Clec11a	2	24.3108	35.2426	40.3389	1	9.88458	14.2034	34.3929	10.9509	0.43	9.0935	34.8418	10.5514
Zfp324	3	6.77626	9.94209	1.6897	7	200.547	27.4086	73.7592	17.7954	2.29	15.1884	18.1836	7.18406
Gab2	0.9	6.53922	0	2.42309	18	0.0918029	6.50952	1.59138	3.36557	1.53	0	0	0
Coro1c	88	32.66	25.4548	19.5538	100	6.61453	3.69837	11.3467	7.15935	135.49	8.8822	9.61284	7.37459
Tax1bp1	64	147.396	117.036	87.9754	95	86.6552	71.3475	47.0141	130.783	17.33	154.503	156.575	107.8
Psg17	0.2	0	0	0	0.1	0	0	0	0	0	0	85.9553	0.384064
Psg19	0.1	0	0	3.69482	0	0	0	0	0	0	0	0	0.7663
Ctse	0	0	0	0	0	0	0	0	0.839528	0	0	3.32802	0
Ndrg2	70	0	0	1.1151	13	7.12924	6.24095	14.3036	6.91438	16.99	0	0	9.0195
Mettl17	20	33.1768	37.1444	36.5888	9	27.8246	29.8531	46.9334	28.4468	14.28	31.2529	8.8949	11.6198
Arhgef40	4	17.0056	12.063	4.69209	59	4.34319	15.3251	9.62987	9.20436	18.31	7.62929	8.80734	5.60657
Pnpla6	100	39.3872	83.133	73.3017	21	19.088	3.92118	14.0369	10.5667	5.58	5.22932	17.6	7.60133
Mcoln1	48	18.6968	63.0102	53.5269	35	70.2738	53.5801	83.1346	113.591	25.29	49.2857	29.6091	75.7809
Arhgef18	49	1.56443	2.80899	2.72071	26	1.50323	0	4.30424	0.78728	15.2	0	0	1.37541
Pkn2	38	3.55127	6.23782	10.5186	35	2.10225	40.0714	4.0601	30.9238	6	15.4189	30.0909	35.1246
Cd33	0.2	0	0.112376	0	3	0.691586	2.10919	0	0.51743	0	0	0	0
Etfb	245	11.3496	18.1233	23.5512	175	15.2962	0	5.52407	18.6924	244.04	49.7458	0	22.678
Stxbp2	70	29.7778	32.9409	20.0398	13	20.9379	13.5769	23.5325	13.5278	3.72	11.3318	9.05377	6.12721
Pcp2	0.5	11.982	0.400882	27.5357	0.1	14.4503	33.3214	14.892	24.7343	0.42	5.76803	35.1227	24.5799
Sgce	10	8.70625	12.671	15.817	44	34.9565	21.6735	19.4218	57.0017	11.59	12.0898	42.8382	24.7854
Chn2	4	1.84515	0.216067	0.200556	0.9	0.569881	0	2.67549	0.795897	3.71	0	5.07063	1.08147
Wwox	5	14.2999	1.02174	5.37423	3	2.39543	0.114149	9.57002	8.31139	1.71	0.565429	0	0
Slbp	67	44.8194	48.8868	113.648	28	118.679	166.359	96.6966	237.062	16.82	65.5629	25.4949	156.239
Aqp1	0	0	0	0	54	12.5005	0	25.2185	0	182.35	0	0	15.9512
Arid3b	30	10.5548	18.0761	13.4802	2	11.8172	25.7871	20.0138	12.947	0.34	23.9395	7.49313	21.0723
Cnn2	163	16.7891	0	9.97598	1311	10.8317	27.4115	49.9373	20.036	386.2	28.7228	18.0451	21.3208
Polr2e	310	72.1015	102.925	66.9254	65	62.6827	53.5417	88.3362	46.8979	224.12	91.9644	116.159	110.01
Myo9b	51	0.882782	5.22777	9.78721	122	2.02541	12.8887	5.48592	8.40446	12.56	0	0.554507	12.6397
Hdac9	0.7	0	2.51844	2.03602	2	0	0	0	0	0.05	0	0	0
Ly9	0	0	0	0	3	0	0	0	0	0	0.287202	0	0
Cd244	0.1	0	0	0	0.3	0	0	0	0	0	0	16.0919	0
Adgre1	0	0	0	0	47	0	0	0	0	0	0	0	0
Mtfp1	18	14.9605	14.6244	36.4816	0.9	16.4735	12.2538	28.7305	17.676	9.54	0.505818	19.3052	18.2997
Rab23	18	14.8015	29.734	58.054	31	19.9601	30.3389	23.1599	30.4841	5.11	25.1279	35.2907	6.41492
Rab11a	45	20.8088	23.4476	45.065	114	37.8337	31.4349	28.3775	67.3183	35.52	33.2792	36.6843	40.3861
Eif2b2	95	142.694	94.6203	106.888	84	33.983	38.0557	59.4456	61.1799	104.46	66.4003	8.18921	146.11
Dlst	173	0	2.80385	17.3504	276	1.8488	3.91559	3.56094	7.31577	139.03	7.24099	0	1.46187
Pgf	3	0	18.7801	0	7	0.717869	0.273669	0	0.375966	42.28	0	0	0.510866
Ulk2	4	1.92133	8.54954	8.04021	38	14.4396	8.37022	8.89363	18.1291	3.26	4.73129	6.15999	5.20832
Ccl24	0	0	0	0	0.1	0	0	0	57.2898	0	56.1857	0	0
Dgkq	8	11.6892	15.0971	6.05376	9	17.5203	29.6312	14.3802	28.4729	2.63	35.1565	5.66875	10.2768
Grap	0.1	0	26.3881	8.64486	2	6.82344	0	6.65339	1.07208	0	0	0	0
Pou1f1	1	22.0824	7.18292	5.60052	2	17.1769	17.9114	28.1884	34.1318	0	10.812	2.24757	46.0191
Chmp2b	35	4.49604	4.56288	23.1314	111	47.8302	8.23471	17.3848	79.5132	19.31	29.1356	1.6474	33.8184
Plod3	56	52.7618	52.648	67.1714	266	46.8068	72.1685	38.3153	49.391	71.09	63.5083	42.5728	25.6608
Ap1s1	90	29.1938	39.5922	59.7741	194	66.6812	61.7125	62.7021	42.1707	195.21	40.1247	8.95561	17.9069
Mapk13	83	17.2428	16.3084	21.6252	37	5.3255	20.6144	8.87654	23.6001	0	0	0	0
Srpk1	68	0.923691	8.43682	23.9754	38	15.0631	38.6307	15.3306	32.2729	20.06	29.1627	1.82764	17.5411
Pax3	0.2	8.30915	6.50521	0	0.6	1.17317	0	0.953279	2.91849	0.13	0	1.82674	8.34879
Lbr	174	13.6127	18.209	27.6575	34	25.3878	36.9876	35.2142	35.2307	25.41	7.32857	4.31642	10.1267
Crabp2	22	29.6179	58.2668	27.6859	39	21.3444	35.8028	66.7321	5.11022	12.7	19.961	3.25571	72.0421
Nes	18	203.459	117.533	162.912	204	297.713	305.775	285.031	209.022	87.13	273.538	351.661	270.089
Bcan	2	19.0238	11.7211	14.3154	0.5	4.3389	12.6814	20.7621	9.84703	0.1	15.2488	0.643437	29.0763
Hapln2	0	8.6339	9.09927	4.60695	0.1	2.18177	7.94778	11.031	8.12552	0	0	1.72558	15.5264
Prcc	126	80.495	89.4443	142.937	54	53.2354	73.9671	72.9005	67.3666	39.16	86.0691	81.7506	76.1538
Rrnad1	11	155.017	131.493	178.554	6	195.957	229.075	191.659	144.045	1.78	186.118	110.209	188.949
Hdgf	744	84.2027	89.0285	167.141	405	94.1783	153.43	101.761	104.73	234.06	114.429	191.857	151.651
Slc25a18	2	0	0	0.941908	0.1	3.2712	7.93582	0	1.86895	0.01	1.12312	0	7.1954
Thop1	133	0.649303	2.50911	10.3746	38	0.80216	5.81025	27.1586	22.2659	57.95	6.56397	0	8.27734
Apba3	56	6.11585	12.2771	28.7744	52	22.6669	15.4306	26.6042	22.6118	41.94	8.83238	2.88118	13.0582
Matk	2	56.0071	6.70258	4.01382	0.4	6.27291	17.9716	25.3313	18.7161	0.46	51.4501	5.07404	41.6646
Pias4	48	20.3773	7.28416	19.8175	20	3.31243	29.1281	29.4278	32.6144	25.99	13.9001	8.25245	7.85756
Map2k1	119	20.3796	6.36386	10.5834	159	27.2753	93.4932	128.053	50.7904	35.74	25.8261	11.6158	36.8298
Sgta	197	0.935302	18.7286	1.82991	165	3.75533	4.84549	9.07612	4.84126	117.14	10.1825	21.5905	0
Nmrk2	0.2	6.99002	2.8064	18.8858	0.2	11.4113	13.4035	8.35354	20.9981	0.16	69.8873	6.58601	79.8908
Tmem242	59	84.3451	320.826	14.542	45	164.686	0	18.8156	9.40912	59	120.625	0	11.0805
Dtx2	16	3.2118	4.39445	5.84288	8	2.40163	6.60794	10.9735	6.5624	13.38	3.81213	0.743268	6.53917
Zp3	20	9.7435	0.97797	2.26941	0.1	0.859806	0	2.79459	0.450302	0	0	0	0
Hspb1	416	7.8896	4.15743	67.5321	235	14.0112	11.6118	0	22.9712	563.14	8.43593	41.1945	12.1386
Rasa4	10	1.85402	12.5379	4.98765	30	2.86312	1.96468	5.73862	5.2482	24.01	3.96482	4.33078	0.407503
Syt5	9	5.25369	4.06037	0	0.8	0.324525	0.247433	0	3.73916	0.02	0.817091	6.93006	0
Hnrnpa2b1	788	7410.02	8572.18	8640.55	498	9701.46	6939.9	4524.05	5444.14	134.52	6217.92	8155.31	5670.09
Fxyd4	1	10.7579	86.9231	267.608	0.3	70.7246	155.981	228.845	197.88	0.24	74.6942	88.6914	189.838
Ccdc130	19	7.81104	3.3538	13.0182	8	10.186	1.02188	8.13157	7.8616	5.67	11.4734	34.3447	11.0639
Mri1	44	22.1155	17.1379	15.0593	21	18.8843	6.58643	30.2541	12.6257	12.42	37.9364	25.3827	15.1544
Prkacb	16	17.7257	23.2772	38.5334	40	34.2817	18.7836	30.3628	40.414	13.29	13.7841	21.3404	34.8784
Sgsh	3	0.420875	4.1399	6.45027	21	8.05932	21.2095	6.19664	8.44174	1.98	1.14551	6.47698	11.1007
Chd5	8	11.532	4.7661	26.9862	0.7	6.46493	20.6751	39.7555	13.418	0	8.59087	1.81091	13.0354
Cstb	338	35.3179	69.0486	9.01292	518	22.7646	45.5617	47.2721	29.8061	316.52	148.069	202.553	55.351
Sh2b2	4	0	16.534	5.88656	3	5.37643	23.3809	21.3581	9.80307	7.53	1.25341	15.5916	24.0903
Pex5	47	10.8117	12.113	33.9209	84	13.5374	21.8817	24.2489	35.544	19.94	6.13522	10.2786	25.6901
Jkamp	35	1.47058	19.287	20.1403	55	10.2951	2.7704	12.1381	7.2948	9.55	23.2527	0	0
Cd44	2	0	0.459707	5.65386	734	1.81873	3.2356	0.875755	9.10181	46.11	2.67121	0	1.29429
Slc1a2	0.1	2.84418	0	0.360669	0.2	0.048802	0	1.16321	0	0	0	0	0
Eif2ak4	23	4.52549	1.95668	8.74056	22	2.25785	31.3967	13.1629	13.0637	5.3	13.3999	12.2451	8.5695
Wdr1	171	0.468369	0.164538	2.44363	850	2.7485	124.853	1.41053	5.90935	312.94	0	0	0.823556
Slc2a9	0.1	0	0	0.99753	4	0.314943	3.72197	5.28884	0.824717	0.84	0	0.84068	1.79301
Wisp1	3	0	0	0.234429	432	0.222043	7.87228	12.1486	3.95385	28.36	0	0	13.2733
Ndrg1	8	0	0.95592	8.57721	13	5.6028	32.3592	26.5571	31.6907	10.62	1.93968	0.49852	52.8302
4930550C14Rik	2	0	1.04726	0	1	1.84144	0	2.99258	0	0.01	0	0	0
Man2b1	68	43.856	101.582	64.4315	95	63.8555	91.3581	85.47	50.9827	7.17	61.2747	25.6933	50.4208
Klf5	224	76.2217	64.4139	69.5231	20	52.3507	70.7921	39.5955	54.8348	28.55	58.0291	25.1943	63.2632
Wdr83	26	72.1451	73.0591	48.8176	13	151.687	72.1039	102.005	104.754	18.42	119.317	103.505	125.367
Prdx2	226	211.418	244.634	150.886	218	182.691	169.62	252.849	196.891	360.32	195.869	357.68	204.911
Polr2a	222	0.136372	2.97027	4.62472	175	1.51629	4.36745	7.57502	3.35294	73.78	0.636286	0.449715	3.59685
Shbg	0.1	0	0	0	0.1	0.400654	0.916432	3.03853	1.25899	0.05	7.56576	0	0
Senp3	209	147.894	157.821	127.305	81	149.557	315.875	305.176	157.94	63.72	168.801	261.336	175.463
Plekha8	16	0.136088	0.764925	0.621262	5	0.756565	1.85871	2.18581	3.43401	1.63	0	0.448779	2.27326
Spc25	57	244.51	285.286	143.77	25	198.045	144.755	103.176	119.446	23.62	272.991	220.2	189.499
Dnah2	1	6.85488	6.89383	10.0367	0	5.93634	10.7615	16.3262	13.1753	0.11	10.4521	4.5063	14.1803
Ripk4	20	35.5296	33.2268	25.4083	0.6	16.498	35.0824	19.6781	16.9638	0	0.190545	0	0.646277
Zfp287	1	0	0	0	3	14.3627	8.27677	14.4752	1.39946	0.45	0.210247	29.4226	0
Prlr	0.5	0.832835	0	2.35363	0.2	0	3.83524	2.41525	0	0.02	0	0.10172	1.78984
Letm1	23	86.8546	51.1184	82.7515	20	53.1132	74.0241	118	60.476	15.8	31.5372	29.2735	36.5734
Ubqln1	209	0	3.14946	11.3687	204	1.23063	2.81488	7.33311	7.08965	28.8	6.77796	5.4749	5.69251
Fgfr4	8	0	1.94499	0	0	1.02599	1.1734	0.741054	0.537339	2.35	2.58325	0	3.40732
Txn2	95	60.8339	26.0852	17.2114	91	44.209	13.9041	61.0685	32.1253	310.51	66.4379	16.7177	36.9667
Casp14	0.1	0	0.553846	1.02817	1	0.486927	0	0	0	0	0	0	0
Slc1a6	2	0.440208	33.0941	6.89011	96	0	0	0	0	0	0	0	0
Slc1a3	16	23.3499	21.7774	36.6549	1	93.9438	56.1534	141.47	137.04	1.65	1.60688	0	11.8085
Crbn	21	36.6456	31.0743	62.2197	18	47.4192	40.023	40.5925	70.3136	4.8	74.4359	74.661	91.9321
Msh6	514	107.175	101.664	91.9754	37	154.251	148.483	98.7129	118.318	18.28	91.56	44.3272	79.2481
Fbxo11	47	23.3608	13.9996	24.6449	96	25.7479	79.4965	62.0758	39.1208	4.86	39.5381	8.30792	38.0561
Mlxipl	13	8.88537	5.17266	0	0.2	2.82269	6.3369	8.32499	5.09197	0	0	0.279061	0
Tbl2	57	14.0686	17.7063	16.5948	18	15.9448	41.8295	22.7603	34.9858	10.42	16.2677	19.7679	26.4584
Nid1	111	0	0.106707	0.198093	1255	1.78246	3.21877	0.813118	2.5549	79.62	4.01549	0	3.20457
Mcm5	507	129.77	116.599	124.374	70	91.7556	149.143	123.079	100.158	146.23	126.936	62.203	196.848
Hmox1	138	16.9697	6.9893	28.24	304	19.5188	19.2916	49.3431	31.4247	213.67	49.1446	0	10.8036
Mprip	36	35.1756	11.1803	19.8679	177	9.63544	29.6326	36.0819	17.6113	101.84	9.68779	7.71024	18.316
Cic	68	32.255	24.1523	13.4656	63	18.6143	16.6104	16.5071	20.6529	25.18	17.6186	27.9721	19.7229
Pafah1b3	76	61.3445	96.1028	67.5787	38	89.6118	87.0646	38.8349	101.373	64.36	69.6215	44.651	36.4409
Il27ra	3	0	0	5.31629	1	0	0.295326	10.0716	0	0.43	0	11.0286	0
Prkaca	94	100.162	57.3209	88.7645	130	108.524	87.6894	173.798	199.647	65.81	78.2038	70.1457	122.503
Asf1b	57	14.877	6.84826	13.717	27	15.8442	28.5097	19.9125	26.8856	67.03	13.5635	5.63909	0
Ddx39	203	173.753	105.768	176.996	83	83.2313	153.858	109.395	95.3877	231.02	221.471	171.79	312.251
Dnajb1	78	4.58667	9.02327	14.9563	95	16.6216	24.4821	38.8812	37.1947	48.63	32.5763	53.1073	34.1417
Msh4	0.6	4.15368	16.5375	13.0026	0.2	12.9998	21.1276	11.1192	34.2209	0.01	8.18277	5.47905	24.8323
Usp40	5	23.331	24.2043	35.8993	16	35.4663	37.6002	53.307	84.3229	4.98	49.3262	68.9243	93.7462
Evx1	0.1	7.00565	2.90856	0	0	1.18021	0	0	0	0	0	0	0
Kbtbd4	8	3.38542	11.1001	34.5896	7	34.3887	18.0702	45.3131	36.0205	10.68	21.646	28.1171	18.8504
Celf1	122	2.10174	1.96892	4.72123	70	2.74078	10.3385	6.56398	7.93257	12.14	8.80755	0	3.59295
Ndufs3	42	113.628	27.8496	75.2532	33	70.7333	104.542	114.951	59.8416	123.73	44.5232	116.19	13.9394
Por	61	6.28759	31.4145	29.1593	133	3.88389	0	12.6237	2.93813	85.4	14.94	3.0718	0
Igf1r	24	1.44656	1.24221	0	155	1.5389	1.09763	3.06563	5.35574	10.75	0.124989	0	0.635891
Insr	10	0	1.37779	0	23	0.0605659	1.52388	1.96855	2.98167	2.09	3.73608	0	2.24127
Fcer2a	0.5	23.3928	27.393	25.6942	0.5	27.1253	16.4293	49.7126	71.4294	0.01	0	14.8872	35.7206
Atp4a	3	69.505	65.917	23.2675	0	16.4879	15.3094	13.6186	31.1206	0	0.616534	4.06705	2.55581
Trim28	1602	91.8595	68.9229	100.4	315	74.2554	71.571	61.4758	57.0501	252.26	104.945	83.2112	103.194
Ube2m	153	144.833	100.005	129.061	191	94.4774	110.844	88.5717	71.8978	138	41.7497	21.2731	81.7787
Adcy9	4	8.6687	26.0472	22.0122	3	24.3811	20.9347	34.3148	25.896	1.41	18.789	25.3429	9.56716
Mef2c	0.1	0	0	0	2	0.54141	0	0.0977624	0.661617	0.65	0	0	0
Ctr9	49	96.3361	92.6544	172.146	43	158.29	251.156	275.509	255.974	16.56	125.19	100.719	191.602
Eif4g2	550	1232.23	1423.05	1324.64	781	1023.08	886.925	1032.84	1003.97	195.48	556.638	1208.65	776.963
Mrvi1	0.1	0.148161	0	0.0966255	14	0	0	0.0991552	0	0	0.691293	0.977187	0
Pcyt1a	17	24.815	13.5317	25.966	48	16.7011	10.3789	20.3252	27.9179	11.7	35.1379	48.6518	15.6299
Zfp592	15	0.50237	4.14735	3.522	23	2.94802	3.43072	2.52154	4.22556	6.2	2.92995	0.966392	5.52089
Psmd4	242	25.9875	38.3436	17.513	153	32.6405	32.8422	17.1019	31.1066	116.32	15.1566	39.0408	20.5628
Tmod4	0.6	13.9109	4.1153	19.0994	0.2	5.87935	8.62057	29.8891	22.2647	0.06	16.5111	0	20.5981
Insrr	0.4	5.40468	2.02524	1.2924	0	4.45136	2.79999	10.7305	2.44785	0	0	3.56461	8.07782
Cabp5	0.1	0	0	1.01105	0	0	0	3.45839	2.67486	0	2.81299	0	7.26924
Snx6	101	8.12867	0	0	143	4.13506	0	0	5.87816	27.56	0	0	0
Mthfd2	146	0	0.309588	6.03465	130	4.62709	0	4.42331	16.5356	104.39	3.42651	0	0
Kit	41	0	7.39098	4.91663	0.1	0.541496	0	3.52001	0.794067	0	0	0.385446	0.154141
Tomm40l	8	0	0.410261	1.65017	4	9.25772	1.37504	4.94987	3.40025	23.47	0	8.55818	0.855609
Nr1i3	0.1	3.07835	9.51654	2.4091	0.1	4.94395	0.724905	4.32631	18.1249	0.03	8.13903	0	4.05961
Apoa2	94	0	0	0	3	0	0	0	0	0	0	0	0
Pan2	62	28.5481	31.831	56.5286	16	37.9522	27.9623	49.0096	45.6424	3.9	35.5521	33.4277	34.5562
Cs	372	0.324882	0	11.2294	434	6.22115	12.0878	7.39239	9.03881	185.31	6.06335	18.2132	12.282
Ampd3	4	5.60918	14.1876	4.38972	17	1.52453	12.2577	17.8684	6.2423	2.77	13.7836	6.65907	18.5422
Bcas2	125	332.239	246.215	161.966	35	166.838	177.286	136.16	128.123	52.47	322.675	480.019	299.783
Sh2d1a	0.1	5.33446	0.936999	0	0	0	0	0	0.215718	0	0	0	0
Ctcf	114	19.4205	73.8529	91.8239	45	48.2848	98.2105	62.7103	99.8954	18.87	28.694	29.8869	51.4356
Pard6a	19	46.8406	50.1248	13.629	10	22.2568	35.2968	34.7234	51.2883	7.49	35.8645	14.2585	12.0375
Agrp	2	16.3427	26.4979	17.217	0.6	12.4247	13.0256	28.6049	17.8946	0.15	5.86554	17.9645	20.9996
Tfap4	49	3.04195	42.4402	22.6726	6	33.5543	83.2994	58.747	34.3029	16.57	3.04139	56.845	42.4085
Ranbp1	582	192.538	218.709	23.2326	273	212.716	464.983	373.506	308.421	368.78	341.002	208.848	472.031
Cd247	0.2	0	1.0906	12.5526	0	1.91765	5.84842	1.66209	3.21382	0	0	2.38877	12.0092
Rfx5	10	6.59599	27.9509	20.5673	8	26.9929	19.3186	28.6928	33.8751	1.62	14.4261	2.94554	29.5388
Psmb4	377	106.617	141.616	146.169	232	219.207	233.474	316.136	208.46	430.52	200.313	132.595	270.257
Slc30a4	7	13.0958	31.4961	22.6654	58	8.40049	6.48401	27.7532	18.9018	16.5	78.4669	161.302	136.243
Bloc1s6	22	5.5243	9.42621	15.4404	21	16.737	9.16818	11.9715	16.6802	6.84	5.11416	30.9409	25.6718
Metap1	46	6.17706	9.54801	24.6541	35	20.757	21.6445	28.4414	29.2556	29.04	15.7555	8.96286	16.9438
Gpr108	36	0	47.0348	0	65	27.7492	0	45.3908	72.3799	22.35	61.6475	48.8967	72.7948
Gata6	12	16.9427	13.518	2.43462	9	23.0599	36.1106	4.80453	28.2417	0	0.223309	0	1.51481
Rsl1d1	382	740.758	643.68	411.571	196	744.321	596.449	234.742	277.416	54.68	1128.55	629.798	438.881
Apc	37	1.4845	46.7268	5.13112	28	15.0844	0.734112	36.8085	27.5183	2.64	0.750358	16.8077	61.2107
Reep5	37	15.2057	1.55802	20.6596	254	13.1106	41.029	23.9565	15.5774	64.57	4.43418	0	20.8882
Ergic3	157	29.5224	53.2703	9.6267	225	18.6507	50.2445	38.1678	11.7214	103.35	7.82646	0	34.8037
Uqcc1	18	23.6044	22.4625	26.1112	15	24.3626	50.941	96.7813	17.7857	17.63	53.905	40.3982	18.3882
Spo11	0	5.82926	4.80792	2.97519	0.1	3.60078	1.67112	4.57962	2.29578	0	6.30683	12.5369	0.891293
Ncoa2	8	1.12307	5.05006	1.0254	10	1.17934	5.13066	1.42805	1.6713	1.38	0	5.43191	3.15961
Trh	728	0	0	0	0	0	0	0	0	0	0	0	0
Nr2c2	10	0.839407	6.82445	2.65895	13	6.2221	16.6041	13.5625	7.60357	2.36	11.7495	3.16356	9.27753
Nr2c1	7	5.90765	2.07536	3.53169	13	1.5205	4.28942	0.494202	8.12251	3.28	9.3794	5.14101	6.49232
Smpd4	49	117.877	88.2217	150.169	16	83.2154	195.773	152.998	121.627	8.13	88.9608	86.7184	208.556
Pex1	8	20.6024	46.4061	46.8948	3	32.3148	90.5626	38.3899	36.3313	2.04	41.4666	18.2064	22.0199
Otx1	0.2	30.9116	17.5701	24.0101	0	87.641	34.4332	128.656	82.9231	0.62	7.02233	30.734	31.7571
Kctd20	86	0	0	0.934534	81	0	4.72422	2.71717	4.79033	21.53	0	2.88783	3.14959
Itgae	2	11.7579	12.9817	9.70242	0.2	10.8203	12.0923	18.1464	4.65769	0.02	0.559795	8.17683	7.38372
Ctns	18	7.08929	13.7569	12.5492	13	15.8482	48.0157	18.074	40.4084	3.1	11.5508	19.6675	19.8853
P2rx5	2	28.8159	39.1424	36.0819	10	32.5143	61.1619	58.6254	67.6171	0.86	35.5544	17.3159	62.4911
Shpk	2	1.60673	0	4.61054	2	1.38949	9.08066	7.52698	13.5146	0.25	0.49978	0	4.52031
Trpv1	0	0	0	0	0	0	0	8.23966	0.708098	0	3.40418	1.50376	0.96217
Ephb3	33	13.1543	12.3683	21.6992	17	15.4146	27.5144	25.7628	41.429	4.12	15.7952	17.2241	19.3883
Tuft1	11	5.24366	0	0	9	2.59124	0	1.8716	4.29748	2.34	0	0	1.84404
Rcn1	68	32.0351	20.3756	34.7469	433	43.951	35.8926	38.8161	64.1456	85.22	66.3436	36.6969	66.1124
Dnase1	4	0	0	1.50287	2	0	0.155046	0	0.426005	0.79	0	0	0
Trap1	319	3.18051	0	0	114	5.89389	5.80447	7.98195	10.8037	78.84	0	0	5.24293
Naa60	18	1.13595	12.5038	1.48164	23	4.21009	15.1582	9.62942	14.6996	16.84	12.6614	1.24867	9.32114
1700037C18Rik	1	61.1543	23.843	22.5924	1	46.5097	54.7734	45.4216	55.5781	3.11	37.6597	59.8401	47.5496
Ankrd13d	15	6.46323	62.6667	2.52905	6	87.8325	11.5671	6.63233	65.5153	1.27	101.861	24.6293	21.2139
Tpr	131	404.316	429.658	270.911	122	361.003	310.696	170.743	296.592	10.09	449.869	568.887	251.273
Pdc	0.1	2.19734	0.578945	2.32867	0.1	0.339329	0.388081	1.65436	7.46404	0	0	2.71732	10.6252
BC003331	20	45.7737	45.1827	53.1108	31	59.8454	109.906	57.3203	87.5775	2.2	107.878	165.765	117.026
Prg4	0.3	0.430578	5.29417	6.87977	1	2.26076	12.066	12.9671	6.26832	0	11.5517	4.02311	5.11047
Dhx34	19	47.5397	20.0708	34.7575	10	77.5622	41.8679	38.8062	32.966	7.48	67.306	27.8862	32.9868
Kptn	12	1.13126	36.1646	23.2397	9	40.1805	11.7214	23.0911	21.9585	11.15	34.3087	1.86529	21.3835
Napa	77	55.8757	35.4095	32.8675	140	22.3332	20.4678	53.7693	24.1018	83.62	32.9432	56.6033	67.1047
Sra1	41	102.595	73.9945	93.52	41	100.342	114.941	94.9281	112.395	61.12	66.7867	82.8733	222.764
Calcoco2	34	14.7338	0	0.73914	0.2	2.80036	5.33781	0.758491	0	0.02	0	0.622919	0.498213
Atp5g1	54	250.269	169.969	247.739	21	149.552	222.195	185.435	180.284	746.4	89.3007	66.4268	112.236
Snf8	55	13.5046	17.8818	14.5657	43	25.3465	45.2555	30.9369	27.2213	81.62	53.3159	2.2838	16.4393
Tbcb	141	81.7832	27.3624	40.2137	95	67.7585	111.884	66.8951	45.3559	77.67	32.3035	62.0732	17.1195
Inpp5k	18	13.307	24.2323	54.5494	9	41.2668	49.7537	48.3442	41.6436	7.25	32.7333	33.4343	48.9454
Crkl	72	74.4483	101.117	92.7755	51	55.0676	49.4678	98.8539	92.8106	13.39	58.8155	57.0769	75.2502
Upk3bl	7	7.40048	13.8656	0	0.2	4.57134	0	4.40238	3.19217	0.1	0	0	0
Eps8l1	0.5	8.79993	12.6999	8.99626	0.8	16.3074	25.0911	12.8927	12.003	0	31.9963	40.2615	34.5014
Clint1	50	0.680846	5.45334	9.7685	92	2.01871	9.61974	21.6888	9.69144	24.28	0.529449	0	6.10554
Prss16	4	34.6405	14.7232	20.0811	0.8	25.6244	22.3571	34.631	24.35	0.4	1.99538	0	3.75988
Cdkal1	7	3.76795	8.53039	9.96579	3	1.42236	6.70401	2.52165	7.99101	4.3	1.79061	0	11.5944
Rhox6	20	83.6956	26.2064	0.593296	0	0	0	0	0	0	0	0	0
Htra1	58	3.60312	2.21511	0	399	0.556419	0	3.91843	0	36.01	0	7.92137	0
Zbtb17	33	13.4782	3.52795	10.3411	28	2.4487	4.8542	22.1081	8.03665	22.77	14.7968	29.0503	35.549
Clcnkb	2	0	1.56135	0	0.1	0	5.93078	0.743604	0	0	0	0	0
Fam131c	12	0	0	0	0.2	0	0	14.6033	0	1.68	0	0	0
Fblim1	233	17.7592	4.99106	14.6704	146	3.29101	2.78802	3.16937	7.27736	36.45	3.91289	0	1.0409
Hspb7	0.1	0	0.464942	0	2	0	0	6.2001	6.42242	0.27	0	0	0
Epor	6	27.6417	6.70911	1.63881	0.5	4.65669	1.89359	11.4357	22.112	3.8	1.95411	6.62941	25.6275
Ccdc159	5	1.79215	0	3.11674	5	0.738018	7.3151	5.99688	1.15956	0.5	15.7946	2.62667	0.525205
Mob1b	5	1.22557	6.67341	3.79654	18	1.451	8.75429	5.60467	8.98694	2.84	2.62087	1.23492	6.82409
Atp6v1b1	0	7.37687	1.29575	10.5239	0.1	2.27838	21.7143	15.1192	10.1426	0	17.9266	2.02723	0.405347
Vax1	0	44.8365	47.5621	34.4009	0	8.68891	16.9761	30.5947	2.2753	0	12.3058	10.6303	10.8209
Atp6v1b2	118	5.86036	21.7312	9.76711	51	23.9322	7.66682	0	10.954	38.39	8.86126	12.1681	4.00733
Eps15l1	88	0	4.21022	3.90798	55	5.72052	8.46663	19.6869	10.9265	18.49	0.211811	9.28167	1.43681
Tep1	14	12.8599	2.45698	4.78191	25	3.20533	4.67527	6.56796	10.5102	4.28	0.0877217	0	5.75221
Ttc5	96	101.966	119.753	79.8632	28	98.8002	61.6764	31.7781	46.2463	16.53	52.8614	127.469	109.86
Osgep	52	38.2121	47.0313	48.0736	15	58.2565	40.0779	51.3273	74.8732	20.84	72.2856	17.5762	88.3956
Aamp	152	32.5431	30.5642	25.3382	109	15.9997	32.3741	25.5571	35.2366	95.49	20.6585	9.12567	54.8866
Tmbim1	8	43.5965	32.6769	26.2074	58	36.7459	65.2812	24.6663	42.8499	27.41	19.2155	13.7184	17.2626
Arpc2	232	80.7523	76.5494	66.4566	608	55.8196	54.3313	34.7416	28.6122	175.57	17.9417	33.1111	30.4266
Kmt2b	69	60.6728	55.364	43.037	27	20.5157	41.3035	35.1567	28.9332	5.97	41.9483	25.4128	41.0323
Zbtb32	32	285.577	60.703	59.3819	0.5	61.3577	84.3052	30.122	58.5787	0.04	12.4716	141.604	60.0391
Etv2	5	0	0	1.1456	0	4.34029	2.06827	16.4582	7.38763	0	0	0	0
Upk1a	13	0	5.46085	1.26721	2	7.60164	3.35549	5.20154	7.1242	0.51	0	7.83167	2.84719
Tmem147	141	78.0234	150.383	13.7524	213	45.5905	74.9831	87.4974	48.436	143.88	31.1568	48.6781	35.2251
Rps9	1567	726.29	376.13	961.106	917	392.608	483.381	271.098	315.047	2702.46	265.159	153.676	229.033
Tfpt	47	109.665	34.3681	59.6855	33	65.7918	56.8512	73.3922	74.5289	13.43	32.5167	113.61	46.4734
Susd2	63	0	9.72461	4.9738	2	2.61723	1.1973	17.2024	5.30008	0.03	6.80934	0	5.46343
Ggt1	8	8.07273	0	0	0.2	0.524904	1.20064	0.568692	3.57378	0.06	0	0	0
Crip2	86	60.7146	48.4956	43.347	145	41.4517	71.3364	27.3735	25.2241	676.63	77.53	151.745	64.0545
Crip1	44	65.8048	63.6614	35.6529	15	28.7664	17.8801	42.0065	47.4897	1448.27	141.707	130.76	70.3148
Cbfa2t3	0.9	3.47709	1.60059	14.8569	0	4.81409	15.0772	13.4003	9.92989	0.11	6.71314	6.0627	12.017
Fbln1	49	0	1.05933	2.94986	72	0	0	0	1.78847	24.16	0.195411	0	0
Pgrmc1	151	173.265	102.314	91.1058	492	152.46	147.396	65.0803	170.234	67.84	83.2987	67.8272	70.3061
Gcat	69	17.4803	31.1136	23.3067	7	26.3945	63.6663	46.794	22.3689	14.68	21.7493	0.427001	43.7142
Tek	6	0.197623	3.74896	0	0.5	0	0	0.264514	0.127866	0	0	0.217235	0.347491
Mpl	0.1	5.94281	5.05446	6.32349	0	1.73886	26.8104	6.90769	9.30922	0	8.99945	0	25.0239
Elovl1	33	34.0088	71.6839	60.5793	151	58.0059	108.056	71.3373	52.8761	54.95	39.4723	2.23187	70.5098
Med8	49	317.021	167.518	267.983	43	290.318	329.42	228.048	271.671	55.35	226.837	290.497	441.495
Hyi	5	540.635	192.656	247.499	14	197.317	245.303	160.806	250.577	3.66	122.003	212.855	184.533
Cdc20	448	383.426	410.044	171.056	106	311.355	212.251	315	212.216	239.32	375.601	379.724	243.235
Adamts4	5	4.59686	8.07439	6.40461	26	1.54883	3.5427	8.80967	4.86696	5.85	2.2748	1.60778	8.26659
Nectin4	4	1.76629	8.50971	10.5318	0.4	2.33797	24.7185	17.8999	11.1017	0.04	10.2034	0	0
Pfdn2	191	66.6172	24.517	57.2374	67	81.3202	99.3532	30.4295	46.8655	38.91	116.353	79.0398	28.8192
Rnf114	78	31.4951	108.279	56.0362	49	28.71	51.9884	11.4597	19.7844	16.25	34.7164	0	95.4354
C330007P06Rik	10	16.3216	17.6169	99.6559	21	27.762	61.8301	52.5572	34.13	5.36	66.0365	37.7028	98.1592
Neurl1a	22	0.220475	13.167	4.60115	5	9.53326	9.34535	12.5418	15.549	1.24	0.342899	0	10.4672
Srm	590	137.52	148.314	121.524	272	157.577	60.2339	96.6349	102.324	244.6	166.292	161.748	109.418
Epha2	140	92.318	82.0274	36.7673	137	14.6554	47.4618	30.1839	18.6946	112.97	39.6396	24.7888	39.859
Rbm14	73	22.1881	21.8251	24.0036	30	30.4752	11.4334	34.7644	50.4997	42.86	16.8482	20.3728	37.1784
Actn3	38	0	4.04836	3.75775	3	6.3275	4.22134	6.21265	4.55657	13.61	8.21463	1.75938	3.37719
A530013C23Rik	0.2	12.8679	9.96351	40.7609	0.3	13.7883	0	4.3937	12.2337	0.18	9.80228	8.66009	3.00143
Zdhhc24	12	15.4025	8.80843	2.56963	11	14.382	0	17.02	12.9786	3.58	8.35639	16.1435	0
Bbs1	4	0	14.7926	15.447	2	7.92508	10.768	8.25595	17.7729	1.56	20.4654	46.2867	24.8731
Slc34a3	3	5.48272	13.3344	3.85068	0	2.60517	0.198631	24.2735	5.1847	0	23.2856	19.9348	0
Ndor1	43	140.986	79.0745	124.141	18	118.962	165.331	137.18	104.234	5.02	128.909	70.1195	132.703
Nsmf	5	7.15724	1.53047	3.65297	24	11.5333	19.4923	9.78804	11.2752	12.73	8.95355	33.8644	6.01888
Pdk1	156	8.3135	5.96535	5.99855	10	5.13532	6.99776	4.61669	9.84241	0.51	0	25.2767	5.75391
Ptbp1	509	404.529	337.4	490.382	324	265.286	345.123	291.88	308.082	147.49	441.985	317.806	421.683
Mvd	136	6.02762	3.17626	1.9655	68	0.930827	2.12912	15.1271	1.94999	33.74	2.34364	13.2516	0
Cyba	162	53.3243	1.74259	15.3662	383	17.6184	2.3362	34.8567	17.6521	0	0	0	0
Itih3	0	0	3.52767	0	0.2	4.30754	17.2096	5.04023	7.76054	0	0	0.919854	8.82844
Tmem110	17	0.521478	32.7919	22.956	23	0.483181	0.1228	0	9.44736	8.43	2.23036	0	5.04317
Sfmbt1	6	11.0179	2.05883	7.1855	10	3.76495	5.18912	7.05985	2.9577	2.67	7.74761	0.128844	3.60675
Ihh	1	23.0191	69.91	16.465	0	25.4567	37.9445	14.4113	38.4355	0.07	10.6825	2.44871	0
Prkag3	0.4	0	0	2.75341	0.2	1.00306	3.82389	0	1.26078	0.29	0	0	0.85658
Cryba2	0.2	0	0.69893	0	0	3.68688	0	7.98889	0	0	54.15	5.46747	0
Atp7b	6	6.21044	4.46263	6.16738	0.1	0.435936	1.99427	4.91194	2.37443	0.03	0	0	1.73729
Slc4a1	0.6	30.7424	0	36.0092	0	0	24.5758	1.48891	24.4711	0	0.157279	0	0
Rundc3a	20	48.5704	36.6534	26.6899	2	11.9454	21.8162	23.4759	15.713	1.63	1.04917	0	53.7728
Slc4a3	5	17.8973	19.0417	11.8387	8	10.7395	25.769	12.9187	18.1143	0.65	9.04643	10.1178	20.343
Cdt1	343	13.2834	34.4601	9.77359	42	22.0911	21.1745	41.7135	13.8836	68.99	10.0648	2.9952	21.5602
Runx1t1	2	2.55977	0.740557	3.14238	14	1.30216	2.48207	0.10077	4.09184	0	0	0	0
Snai3	21	0	20.9722	0.734591	0.1	1.39156	1.85674	8.66897	0.728796	0.08	7.00737	0	3.46603
Aprt	782	94.0945	70.9822	102.06	379	58.1229	73.704	72.2516	89.0784	464.65	147.883	72.9469	94.0459
Gtf2h1	126	22.8714	28.1216	20.1803	82	19.3219	14.8904	27.0113	34.1665	15.25	11.7699	0.739444	15.6724
Hfe	1	0	3.92721	0	5	5.98468	18.0765	10.2247	9.88519	1.06	3.47729	0	0
Abhd1	3	0	109.475	55.7603	0.5	98.332	79.7416	68.1372	128.838	10.89	0	0	0
Slc5a6	19	158.512	72.0523	53.958	5	221.795	162.046	132.782	86.9684	3.81	143.045	155.7	85.9229
Tcf23	0.5	0	0	4.0632	0.1	0.412343	5.34463	0.744568	1.00779	0.06	0	0	0
Nphs1	60	4.59796	5.61831	4.69349	0	0.123487	0	0.802728	0.129346	0	0	0.439499	3.16362
Aplp1	162	13.7875	2.35633	0	77	0.69054	0	0	4.58094	0.26	0	0	0
Qrich1	51	387.027	365.86	170.607	45	165.51	184.096	216.213	131.806	21.92	123.902	189.385	150.986
P4htm	5	24.7837	37.3588	64.652	2	38.9685	30.1359	88.0574	50.4389	0.85	36.0924	4.45796	50.7093
Usp19	74	12.4869	10.123	24.8063	88	24.8011	34.5619	25.5843	242.75	36.25	44.2189	203.779	19.0851
Pola1	39	101.88	132.624	87.8026	13	148.758	96.9388	55.2606	103.06	4.21	104.159	137.382	109.272
Cdc42	246	20.8988	33.0379	33.2217	543	7.7994	43.4719	22.1449	49.5803	210.14	75.8409	4.78598	92.634
Pknox1	17	1.51737	11.5749	4.80651	12	3.61528	11.5363	8.70414	5.75036	8	4.88842	0.953116	9.52883
D130043K22Rik	0.1	1.10888	0	1.92845	0.1	0.228321	2.08899	9.15259	5.14183	0	0	0	4.38703
Gmnn	154	6.53709	49.3744	0	24	43.4087	46.5665	45.3893	34.8944	39.58	22.2402	3.59291	32.3283
Acot13	117	48.4364	35.8226	30.7572	80	151.96	3.60191	33.2685	228.447	39.2	70.3756	200.362	257.746
Zfp184	11	62.5038	19.3388	4.48763	3	27.4514	9.45238	19.5718	18.7365	0.67	7.1347	11.6612	5.79766
Cyp27b1	2	16.1682	10.5672	20.5981	0.3	6.96782	10.4481	15.0981	21.6521	0.01	2.33915	4.13317	17.1898
Cdk4	328	455.583	304.371	574.674	278	385.083	455.267	397.14	355.578	295.84	421.443	504.237	483.162
B4galnt1	10	83.2332	38.8994	13.8127	84	23.4116	41.1253	25.3646	28.85	18.89	12.1359	0	17.3141
Mettl1	26	56.3985	0	0	20	57.9574	0	0	0	20.27	0	0	0
Tspan31	90	80.0036	29.3828	28.8546	186	5.2414	13.4161	35.2887	15.686	89.84	1.41395	115.925	3.19714
Kif5b	102	55.6186	56.1006	28.4217	152	29.3674	36.6008	21.9253	35.1976	16.96	59.2479	59.128	36.0375
Saal1	21	22.7052	31.9053	31.0071	8	29.7286	43.3222	37.5333	39.4263	8.5	52.2145	30.9313	38.5587
Tph2	0.1	12.2492	9.8358	26.9327	0.1	14.2682	27.1968	5.15281	9.51058	0.64	58.2412	8.8483	32.6154
Cnp	16	0.63095	7.97951	5.9665	13	10.1333	9.95481	22.1684	10.2059	8.81	12.7569	9.01632	16.3641
Ttc25	2	7.39763	1.78203	1.79194	0.3	2.21951	13.0404	8.06269	2.05132	0	2.30106	3.94971	3.15899
Sulf2	149	0	19.0408	2.48744	201	3.22403	8.13083	3.76168	7.66323	15.17	2.18548	1.76532	3.52979
Sod2	128	26.8399	24.9192	23.7554	40	28.7176	35.4394	18.9245	29.15	22.05	31.1211	17.1225	12.8519
Tmco6	47	66.9282	50.5862	42.9868	9	52.9304	80.2358	81.0987	42.9758	4.89	58.3543	39.5717	83.8047
Stambp	8	18.5771	27.0258	30.502	31	28.148	35.1513	31.4468	25.807	5.57	26.173	48.5289	29.4945
Ezh1	25	33.4507	31.183	11.1215	7	16.4762	15.5483	35.9939	19.5213	3.01	15.6415	6.96952	7.88084
Hap1	40	27.4226	19.851	6.14197	1	12.3194	21.9167	9.26879	8.78184	1.11	3.01562	7.00312	13.1505
P3h4	37	30.7876	26.9652	27.5049	215	45.0695	37.3426	64.9174	29.198	160.61	40.6678	22.2528	40.4161
Ctnnb1	537	14.2048	34.2181	85.1942	517	26.7933	110.266	77.9182	58.9193	218.37	22.4868	6.97071	67.7946
Eif1b	73	158.38	74.6546	47.0686	70	121.362	101.03	42.2632	83.0173	53.16	91.2018	20.9357	35.2515
Chrd	2	28.4893	18.7016	26.988	3	17.855	27.227	36.4622	30.1388	0.48	20.2138	6.40045	17.3684
Psmd2	251	49.7521	66.4593	62.6898	252	60.1366	40.9332	42.1338	65.1759	241.3	47.5253	83.7219	52.1109
Syngr3	18	38.2692	14.4277	28.9145	0.8	20.4681	32.0908	14.6796	15.4001	0.54	11.6134	0	11.4886
Vars	273	1.55986	16.596	19.7644	137	5.91888	12.489	21.0275	8.50662	111.23	6.2383	5.14397	19.7872
Vwa7	1	0	0.149678	4.58478	0.3	2.76345	6.82261	7.12851	5.37564	0.06	11.4307	0	0
Hspa1l	0.5	3.33471	0.78099	13.7736	0.4	10.0705	33.8541	12.8943	30.2067	0.88	4.32198	26.8813	6.84085
Slc44a4	9	12.6649	14.8307	4.71978	0	1.30387	0	5.44876	5.26787	0.05	0	0	0
Msh5	2	23.983	32.353	51.9277	0.6	36.9375	71.5369	75.5437	60.0009	0.15	27.6021	20.0359	45.2631
Abhd16a	26	29.9518	63.4664	28.525	39	30.5421	43.4387	75.4068	23.3783	31.65	9.98209	0	12.9574
Neu1	36	40.5177	16.0131	4.62423	19	21.8996	22.5413	35.0813	13.5994	9.56	26.7818	6.95914	16.03
Ddah2	180	23.3083	27.4546	33.0841	103	43.6166	41.0042	24.7745	34.5974	107.33	16.526	3.76784	40.9841
Clic1	149	11.91	4.84464	0.408805	687	13.165	9.74242	16.7803	10.9507	448.61	30.2223	12.4029	2.75553
Lsm2	78	139.243	106.357	223.067	28	179.161	252.522	161.24	266.167	88.81	249.809	163.858	231.123
Pole	53	8.49069	8.04447	1.25848	16	4.05277	2.42355	3.01333	8.90635	7.28	1.0004	0.848479	6.33377
Atp1a2	5	0	0.621872	2.21271	0.2	1.09347	3.61275	1.28341	3.62695	0.32	2.06485	0.486467	4.27986
Atp1a4	1	0	1.49235	0	0	0	1.37549	8.5289	6.35609	0	0	0	4.43507
Casq1	9	21.4343	9.45611	13.3285	1	10.7768	24.6503	6.00472	19.9963	0.06	13.9546	0	4.38243
Stx1a	19	7.21293	22.358	22.6899	21	14.1527	32.9716	23.5679	22.2364	3.3	1.31977	21.9206	31.3341
Zfp775	6	0.221061	2.01913	8.93841	4	5.46205	8.01671	4.8821	3.43274	1.61	0.687619	3.64498	6.99665
Scube2	2	0	0	0	0.2	0	7.40849	0	1.00109	0.05	0.200531	0	0
Mrpl49	114	22.9065	13.4741	23.6241	42	51.3331	59.21	42.068	47.9095	51.02	32.3117	45.6747	81.9602
Dennd2c	35	5.90447	19.1867	6.01669	6	1.82362	10.1674	13.4598	10.3865	0.63	0.430455	1.82543	4.05552
Mark3	106	0.27149	5.72247	6.72812	105	1.67702	7.41609	4.54228	1.75659	21.1	3.1668	8.35609	6.44455
Gatad1	43	10.4491	14.4299	38.5371	76	37.8365	50.0604	36.4113	65.9754	42.04	28.5795	10.6938	64.3058
Pcdha11	0	0	1.44066	1.89443	0.2	0	0	0	0	0	0	0	0
M6pr	108	32.3553	48.2803	124.596	143	94.03	138.887	111.154	134.778	55.91	129.877	67.4063	134.373
Lrrc8a	8	13.205	1.49643	1.94461	23	20.7868	29.4909	18.1022	26.5963	14.71	8.44682	3.98004	16.6653
Mc5r	2	0	0	21.0958	0.9	0.974693	13.3767	3.69601	12.2513	0	0	0	0
Ppp2r1a	304	33.245	50.7432	45.356	286	16.759	33.1145	25.3176	31.1526	204.55	42.4932	17.2219	132.031
Fance	42	0	15.8987	7.65199	20	11.3893	31.7745	26.6418	13.5565	11.47	0.651727	0	13.2629
Tinf2	84	109.696	119.518	52.5316	23	51.0656	116.555	120.936	70.2896	23.75	75.8253	61.7472	87.1239
Tssk4	0.2	0	14.1196	12.7518	0.6	12.4136	9.97633	26.5348	15.4626	0.16	0	0	5.25268
Hapln4	6	2.5122	11.6495	4.25974	1	8.06938	4.49604	6.22065	8.45228	0.91	0	0	9.49723
Dus3l	117	75.1338	52.2274	76.8875	53	44.1889	67.5717	66.3299	25.858	30.68	44.1307	37.7804	39.3523
Gtpbp3	34	48.2875	46.4501	29.3778	15	30.0277	30.0682	67.2342	25.1621	10.68	25.9574	50.9419	29.9166
Tgfbr1	19	0	8.39153	3.84264	32	2.95105	4.12503	1.70519	11.437	2.04	0	0	7.84034
Homer1	10	33.029	35.0346	22.586	8	34.9612	22.2763	30.4739	54.4634	1.57	34.537	37.0117	36.6503
Rad51c	16	6.97733	4.57546	6.06715	1	1.00566	0	6.38164	2.10675	2.14	0	5.62447	0
Gabrb2	0.1	0	2.74724	0.900008	0.5	0.426229	0	1.84714	0.892908	0.08	0	0	0
Cav1	5	0	0	0	588	7.41676	4.71241	3.12491	4.53174	7.7	0	0	0.879681
Arpp19	58	179.281	188.467	152.646	68	214.915	72.1757	60.4452	160.523	163.8	128.149	77.3857	125.777
Bcl2l1	35	0	0	0	77	0	0	0	0	28.48	15.8152	0	0
Khsrp	204	17.9721	13.1128	29.4521	126	11.5285	37.0042	16.191	14.4608	59.08	8.42126	10.8909	21.27
Dio2	0	0	0	0	1	0.389139	0	0	0.815209	0.03	0.122472	0	0.69232
Ccdc124	308	35.2258	43.7879	14.579	140	7.53205	5.74279	18.5875	19.2853	202.57	6.8482	7.44644	1.19114
Cct4	501	97.8182	104.392	73.9424	251	122.448	103.656	33.9716	138.327	122.89	79.2363	39.9147	96.7492
0610009B22Rik	63	128.538	126.436	137.478	24	99.0902	132.699	65.3772	95.8081	19.55	219.903	66.6908	218.783
Cpt1c	67	73.3391	62.7813	49.4783	111	20.3079	38.1137	24.8227	25.8167	4.22	28.6248	11.7373	39.2796
Twist2	0.1	29.0077	32.0998	50.8415	41	64.7298	160.355	108.713	139.122	57.66	54.1378	79.3172	38.2543
Zfp655	43	24.2464	18.1196	45.1379	24	5.85473	61.9759	53.8429	71.7365	3.07	46.2802	35.1329	55.6176
Rhoa	86	48.8103	74.1359	125.925	132	124.925	91.9527	85.1469	179.27	257.49	48.0039	70.8155	102.864
Zmiz1	10	109.828	118.119	90.9128	70	6.29146	36.8726	46.5644	9.44831	20.14	15.1727	1.75358	14.8883
Ankrd26	12	9.28995	17.6232	7.09718	8	33.4471	39.0026	9.14814	26.0181	1.45	27.2455	22.3202	16.685
Aldh16a1	34	0	1.10947	0	13	1.67214	3.29354	0.905814	4.81658	15.32	3.33301	0	0.991637
Hnrnpa0	363	115.553	47.3194	76.0283	310	72.2227	83.4041	61.7744	69.6774	152.93	79.2239	52.236	81.7539
Prrg2	10	258.407	199.872	143.763	17	284.586	432.897	448.268	122.463	6.16	187.726	107.142	80.2123
Hnrnph1	225	617.144	547.957	774.631	176	1122.97	900.572	674.991	907.803	48.85	902.155	1326.15	1067.89
Ift43	45	0	0	0	73	0	0	7.98542	1.54406	23.01	0	0	0
Id3	52	39.4789	77.6662	36.5135	306	220.365	158.551	209.445	140.722	675.92	80.9368	89.9494	76.9906
Tcap	0	0	0	0	0.2	0	0	5.17955	0	0.11	0	0	0
Arid1a	134	41.126	34.4065	64.677	50	36.756	36.416	44.3968	48.4332	16.43	57.2521	13.3035	41.7726
Crlf1	19	8.39627	1.96641	24.4583	520	4.14915	27.4171	19.1049	15.2111	190.76	3.91754	3.69179	0.492119
Ctsd	377	12.9631	22.7697	5.63603	1807	16.8155	14.2455	18.2183	16.2155	314.72	12.4327	1.42495	4.93862
Rplp1	5819	20.4616	13.0694	27.9018	2702	24.1296	97.2442	14.9386	80.6379	11717.4	13.0186	24.5369	29.4371
Hmgcll1	1	0	0	0.160101	4	0	0	0	0	0.26	0	0	0
Ttc9b	3	0	0	1.45646	0.1	0	0	1.7935	0	0.02	0	0	0
Phox2a	10	29.6327	59.6571	49.7999	0.1	16.1923	4.56257	12.5852	36.1335	0.04	9.74912	0	0.501005
Abhd8	32	4.88289	0	0.22746	71	2.36987	6.57056	14.0049	5.64165	63.81	7.05177	0	0
Ift22	5	22.9843	11.9543	4.86673	14	8.85044	9.13792	7.59109	7.91847	39.31	12.3025	12.7966	0
Fzd3	3	0	6.97245	5.03372	7	6.40244	7.78967	3.54206	22.9725	2.24	3.94428	1.9393	4.45931
1700008O03Rik	3	11.4246	3.44012	0.798291	0.2	5.29281	6.91798	4.09595	3.16797	0.07	0.951876	0	0
Mid1ip1	36	56.6332	45.5204	86.5736	68	97.1123	87.2726	148.572	99.082	42.54	33.4704	85.1625	87.233
Ap2s1	202	0	4.28269	0	233	0.53789	0	0	1.69024	265.97	0	0	0
Fgfrl1	14	27.9839	16.0615	1.79931	51	0.486927	13.9221	8.17697	13.5158	18.06	0.306497	0.866506	7.27688
4930432K21Rik	13	0	0	0	0.5	0.239848	0.182872	1.03943	1.7586	0.33	0	0	0
Fhl2	10	0	0	0	389	4.35701	6.09032	6.29397	5.70469	118.86	0	0.646123	7.75159
Emc10	88	47.1091	11.7225	46.0843	128	31.8278	55.6986	40.7226	32.3855	59.02	27.8569	14.5643	56.5172
Clstn3	29	26.5672	24.1372	5.52644	0.1	0.70736	0.970785	2.14583	0	0.92	0.1781	0.50351	3.02032
Fbxw9	36	34.3494	113.457	64.6293	35	26.3394	57.4581	36.992	21.7138	12.22	37.4572	6.07601	30.1991
Spib	2	30.2652	33.2833	13.0871	0.3	1.82886	15.4935	20.2546	4.04414	0.01	0.767454	0	8.09821
Fnbp4	82	893.655	803.012	699.268	31	664.139	519.742	327.731	458.363	8.07	781.576	917.336	611.294
Cers4	12	2.12746	4.21248	11.6041	9	7.46674	6.1029	11.7138	10.8243	0.11	0	0	0
Scrn3	13	57.3902	53.1788	48.2764	10	34.2516	32.3826	24.4918	50.0482	4.19	10.5643	7.61901	42.656
Phax	77	287.74	301.756	219.083	64	216.264	203.387	131.54	173.334	23.97	285.483	354.728	198.142
Tle1	15	170.034	92.5563	193.508	20	124.269	236.773	156.606	244.402	8.06	110.132	184.594	106.197
1700109H08Rik	4	40.7027	30.3309	53.0896	2	73.3954	59.4455	42.9232	74.7499	0	52.4333	76.8294	79.8831
Relt	9	0.322251	21.5093	15.9722	23	1.59246	10.9275	23.0759	12.3016	14.4	8.52018	0	3.68309
Snrpb2	84	132.333	114.265	214.74	43	149.725	94.8514	148.2	211.893	22.76	86.2755	43.5907	157.084
Ubc	95	39.1826	6.63663	24.4127	316	29.822	52.7252	26.4566	38.4805	804.05	59.8513	54.9923	86.736
Prpf31	68	223.389	125.932	127.571	40	81.457	143.768	93.9269	101.97	55.31	261.709	25.3914	90.7441
Sertad1	28	0	0	0	89	1.37771	2.45101	17.4142	6.73441	76.56	1.15627	0	0
Carhsp1	73	56.9382	25.9918	41.3288	183	17.0888	36.8154	27.7716	19.9811	83.33	16.26	27.2278	43.8366
Elk3	12	0	2.44551	2.5537	139	2.95628	0.40982	3.05731	7.31915	19.97	0	2.39128	8.22401
Herpud2	27	16.3905	15.9814	15.4886	56	19.216	19.85	26.8632	41.5542	7.72	35.1161	42.6526	11.4693
Rdh13	16	24.1075	39.1037	28.5326	16	16.1783	26.6327	15.3369	20.2197	21.22	8.10049	44.1664	14.1298
Adam21	0.3	1.57304	26.3042	42.4713	0.1	8.55076	3.11158	2.10547	15.2668	0.03	11.2539	8.99153	5.2553
Nutf2	90	0	2.04565	43.0394	41	9.59189	0	20.1346	24.4896	58.49	19.6223	0	45.2222
Fut1	2	0	0	0	0	0.438574	0	0	0	0.03	0	0	0
Arpc5	105	4.79159	24.2393	16.2495	430	15.391	6.54441	13.1475	16.1213	107.11	45.4585	51.0907	25.6971
Rnf151	0.8	0.772315	1.62789	29.2132	0.2	21.4679	107.666	41.8658	126.425	1.63	60.6585	0	43.456
Elavl2	14	5.68851	18.6003	7.84773	1	1.21633	6.59475	2.78201	1.69872	0.05	0.170138	0	0
Pou2f2	4	1.6802	8.08196	1.26435	0.8	3.59264	10.2872	18.0778	12.4601	0	5.82937	2.69937	6.93143
Mgst1	5	0	0	0.513203	54	0	0	0	0	1.41	0	0	0
Nfib	2	23.4201	31.2856	41.1014	21	76.556	88.5253	62.2908	103.861	1.95	23.1366	36.6828	62.0362
Rab25	26	30.6198	27.4895	34.946	0.2	32.5743	36.0526	34.7225	46.7774	0	64.1576	31.7885	23.1813
Ubqln4	198	27.8501	15.499	22.1191	60	18.9065	73.3748	34.5086	23.0151	45.41	12.6512	6.06215	20.3639
Rbfox1	0.1	4.72097	0.631801	5.57124	10	4.99916	4.55274	16.399	2.18182	0.12	9.61502	21.9934	27.0774
Rps18	595	172.347	132.303	220.113	224	205.527	433.283	247.769	278.779	580.23	422.544	321.889	271.478
Rpl10	422	1865.97	1408.94	2224.99	279	1576.92	914.655	804.295	1307.71	2649.37	1837.63	1849.07	1784.75
Rps15a	194	86.8496	60.0264	64.369	99	94.7302	114.463	78.6022	168.237	1016.54	94.7723	87.1075	146.18
Ncaph2	155	13.1061	10.1879	48.1922	66	50.2968	51.7444	71.6615	18.9444	84.82	16.9139	19.6176	66.9286
Hipk1	23	16.8646	9.0897	10.5465	34	22.5472	15.1238	23.8097	31.5393	9.45	27.6662	27.6803	22.6466
Gprc5b	17	0	12.678	7.00783	14	2.25428	13.8456	8.81952	2.09888	27.33	4.72986	0	11.4079
Man1a2	22	3.22089	4.93011	2.17557	78	6.60822	4.55083	6.85154	6.1775	4.64	54.0295	11.3802	5.76458
Ceacam5	0.1	6.72936	0.197002	0.36572	0	0	0	0	0	0	0	0	0
Acyp1	17	37.4567	26.3171	14.6568	9	39.3335	35.87	61.8331	15.349	13.58	15.5348	63.1332	64.7643
Cd163	0.3	0	0	5.12438	0.1	0	0	0.138383	0	0.06	0	1.36378	0
Hdac5	26	6.4522	9.90172	18.3818	21	9.01998	23.7505	28.6355	36.5835	20.86	11.0912	15.4915	21.6455
Rala	64	0	0	0	85	0.21102	1.12624	3.20072	7.51512	24.68	1.06261	2.62863	0
Vdac3	90	8.33389	36.8274	19.5948	100	24.3849	27.785	35.6657	54.7733	195.61	27.4578	25.5541	17.5461
Slc1a7	0	0	0	1.1953	0.1	0.188692	3.74057	6.95072	1.77881	0	0	0	0
Vps72	41	20.5661	40.339	34.3695	25	29.6424	31.4796	26.0935	33.8211	71.29	23.323	16.9553	60.2708
Gabpa	76	73.186	65.3739	64.1587	45	53.0451	46.5064	23.5049	50.0892	6.2	68.6376	61.2462	70.9716
Bmp7	6	17.9891	4.0375	12.3836	0.1	0.617332	0.117671	11.8717	5.98128	0	0	0	0.21966
Dynll1	226	347.537	202	271.395	210	394.035	745.308	299.818	312.588	204.33	408.719	328.604	425.825
Pdcl	57	0	0.421373	0.391124	37	0	0	40.3371	5.62656	6.76	0	0	0
Tmem184b	62	0.546058	8.05687	1.78059	189	54.1374	9.90131	12.6078	8.12612	52.7	18.2592	0.300123	40.0867
Rsph14	0.2	0	0	1.73202	0	0	0	0	4.81141	0.02	0	0	0
Nf2	115	0	8.06503	15.8603	39	3.24483	0.824672	6.24981	1.88822	23.88	7.86728	0.213863	3.42098
Cabp7	7	17.0966	13.483	22.072	0	6.68128	7.39469	6.30461	2.03177	0.05	9.49638	0.383535	0
Zmat5	16	0	11.4532	0	12	7.91163	0	11.6886	5.27357	36.1	0.905453	0	0
Ewsr1	293	157.338	95.7895	204.756	134	169.97	186.427	102.438	237.227	80.09	256.882	189.777	295.432
Ap1b1	73	7.20624	2.848	17.33	67	2.08657	18.0302	12.8103	6.84816	35.06	1.05072	0	1.78187
Derl3	15	35.8089	19.8372	38.1736	0.2	14.0373	0.648651	18.8952	21.3868	0	0	0	0
Gstt4	0.3	0	0	0	0	0	0	1.916	1.23493	0.01	0	0	4.19507
Tbx1	0.2	10.3412	18.5276	24.6161	4	12.4563	26.5436	7.9588	17.3964	12.24	0	0	0
Gnat2	4	0	0.768238	2.13927	1	1.12569	5.66465	3.41487	14.6209	0.49	16.4388	1.20193	6.08828
Bcl2l13	33	10.7156	10.689	11.7335	24	5.14821	20.6231	19.7432	0.17119	10.93	10.9047	0	10.4677
2610028H24Rik	0.2	27.4782	98.5011	14.9945	0.1	7.27437	19.8083	39.0307	1.81418	0.01	0.436082	0	8.3814
Dqx1	5	23.4086	25.3639	30.3486	0.7	20.383	41.1768	23.2158	34.1237	0.12	26.5374	4.03025	12.6457
Ccl8	0	0	0	0	2	0	0	0	0	1.61	0	0	0
Fam163b	2	0	0	0	0	1.14747	0.437444	2.48639	0	0	0	0	5.71614
Trpm5	0.3	55.385	80.8084	73.8423	1	22.0721	39.0219	51.4138	43.349	2.37	51.2317	12.7654	48.6931
Ascl2	9	53.1292	6.82351	19.001	0.3	6.35193	1.07623	14.5283	3.6963	0.03	0	0	0
Rarres2	0.5	0	0.256181	0.713373	0.9	0.225228	0.515173	2.19615	6.13379	0	0	0	0
Pttg1ip	73	7.59994	27.8228	17.7387	237	22.2373	26.1857	28.3755	35.4564	81.79	17.1078	18.0273	33.0567
Trpm2	0.6	7.83729	5.24004	4.94632	0.2	2.03016	0.119069	4.65283	2.69901	0	2.55578	7.50342	3.88971
Ube2g2	44	0	28.896	3.83166	98	0.837514	0	0.60492	17.8375	71.28	11.2464	0	0.794681
Mpo	0	0	1.1751	5.45372	0	0.206624	11.973	3.58176	3.24642	0	0	0	14.116
Lpo	0	0	0	0	0	0	0	6.09748	1.8295	0	1.22157	0	2.48594
Met	7	0	0.0947422	1.05529	31	0.999538	0.0635079	1.35365	2.00669	8.18	0	0.296453	0.474209
Slc16a12	0.2	38.2462	28.9389	0.14759	1	0	0	29.8365	15.0819	0.01	0	0	0
Syn2	0.3	0	4.01571	0	0.1	0.588418	0	0	0.616338	0.06	0	0	1.67497
Elk1	18	8.78503	2.17848	1.68508	19	1.43645	0.243381	0.864598	1.17025	12.65	0	0	2.72597
Nav1	14	5.31479	10.3181	7.4339	19	15.551	16.3361	22.0432	23.6189	8.84	8.97289	8.60958	23.732
Tnpo1	115	1.19434	0.38143	7.2226	115	3.68878	6.75	6.32173	6.39286	16.85	3.03959	0	6.49114
Myod1	0.1	7.8811	71.9845	41.1181	0	54.7675	60.5481	111.75	72.9826	247.07	18.3859	75.803	66.6903
Rnmt	63	117.764	119.415	131.387	22	106.005	131.801	144.02	186.401	7.89	49.7055	79.5228	89.8489
Kcnq1	0.2	0	0	0.198093	0.1	0	2.00279	0.813118	0	0	5.43272	0	2.40343
Srp14	142	15.0032	27.5694	26.3429	188	49.9023	8.15312	75.6913	79.1521	199.39	26.9238	0	36.5273
6330409D20Rik	0.1	1.64013	0	0.534817	0.1	3.03937	0	3.29291	5.30598	0	0	0	0
Cdk9	76	14.6534	35.5826	57.3384	68	21.7554	9.92818	31.8284	34.7637	92.1	37.1836	7.62988	38.4226
Tor2a	40	36.1616	16.6215	7.49375	22	14.1957	8.91344	22.8437	21.8666	27.62	6.57022	24.8903	5.9425
Fpgs	100	44.4008	8.33688	15.4768	32	14.1863	34.6121	15.1135	14.6117	22.83	17.8591	29.0318	19.1815
Mkl2	10	11.8268	2.32977	0.36042	25	2.32137	6.29885	1.10957	1.50182	3.55	3.35214	0	0.291527
Cbx5	177	18.5161	15.7867	15.671	74	38.1037	23.222	24.9921	42.7385	41.01	55.0873	102.225	55.8785
Apobec3	72	19.5852	10.9618	7.57705	8	9.63734	13.6016	7.55327	12.8868	13.8	5.67903	1.45958	0.875533
St6galnac1	0.2	0	0	0	0.1	0	18.2685	2.82723	3.97581	0	0	0	2.70118
Taf7l	2	2.85998	10.7169	5.90638	0	0	0	0	0	0	17.4215	0	0
Sardh	0	0	0.571569	0	14	3.89444	0.957841	7.21367	1.44747	5.13	0.316305	0	0
Vav2	19	2.29107	4.33382	0.114935	14	1.41521	7.38716	4.5998	1.59639	9.82	0.274094	0	4.33838
Tex15	11	0	0	0	1	0.471046	1.43659	1.3123	0.352427	0	0	0	1.72397
Ppp2cb	171	81.3783	23.3104	12.2474	190	69.9886	34.1992	59.0697	31.592	45.77	59.8751	21.3313	56.6862
G0s2	4	32.6479	0.739949	20.6049	2	1.95163	0	13.3914	21.8052	58.39	0	34.73	1.85182
Dmap1	50	157.962	168.211	97.5443	25	114.65	91.8318	126.857	117.535	21.09	118.23	210.536	157.972
Pla2g12b	5	0	0	0	0	1.56023	5.94795	0	0	0	0	0	0.740216
Mcu	14	0	0	0	17	1.18433	0	1.9247	6.40941	20.15	1.49096	0	1.68564
Tex11	4	0	47.3155	17.4573	0	0	0	0	0	0	0	0	2.47726
Bcr	26	7.86779	9.87128	15.0268	44	5.12036	4.43336	17.6768	6.27236	11.85	3.27765	3.08877	0
Fxyd5	1	8.57037	1.29033	1.79655	59	0.567213	4.61301	2.86781	0.79217	28.88	0	0	0.538204
Kcnd1	8	4.33248	9.25377	0.904155	7	1.60572	1.38752	6.84272	5.15788	0.09	0.269527	0.190497	0.15236
Tfcp2	12	14.7155	18.0935	17.5329	14	8.04107	19.4589	21.7796	6.59162	5.65	0	6.84363	2.73678
Pou6f2	0.1	2.14762	1.83226	0	0	0	0	0.205324	0.496268	0	0	0	0
Pou6f1	1	2.03705	5.59483	0	6	5.37639	9.76835	9.91471	4.43332	0.94	5.6163	1.42495	0.814058
Ubp1	115	4.77534	13.9239	2.18001	71	7.66938	8.77125	4.31438	17.148	10.35	0	0	1.25951
Nuak2	18	59.6352	77.7841	48.7111	22	66.015	57.9803	84.1668	78.1252	9.54	73.0052	91.1903	83.057
Ick	5	35.7912	24.4593	26.4418	7	0.777253	4.47753	3.46193	4.16113	3.09	4.45755	4.30314	2.45834
Sdhb	171	0.746487	26.2241	16.0654	126	29.5111	5.62517	35.9695	43.9522	322.18	26.1222	1.64113	3.28146
Cox4i2	7	0	0	0	0.9	0	0	0	3.24909	0.34	0	0	0
Snap47	81	0.967946	0.68008	0	102	2.98954	5.24255	11.0124	6.26279	44.9	0	0	0.850994
Wnt3a	0.7	0	1.39938	0	0	0.410099	0	4.66526	2.36257	0	0.258138	0	0
Kdsr	19	52.0072	19.9629	36.0844	21	36.9492	29.1109	23.5741	46.5504	7.8	25.5835	36.5292	68.9503
Vps4b	36	53.6602	111.018	90.5226	32	60.2994	47.5605	54.4634	75.9721	7.75	74.3713	112.964	84.0824
Rps25	1379	251.071	56.904	95.0743	593	125.905	41.9585	67.7524	0	1316.34	11.5465	137.993	0
Taz	17	56.7046	121.97	174.78	14	94.5139	140.095	159.004	268.301	7.51	74.642	24.0273	196.349
Kif19a	1	4.82668	1.69562	7.51971	0.1	2.31893	3.915	10.229	7.98089	0	10.4261	2.35807	0.23575
Aldh3a2	18	10.6936	13.5657	23.4403	31	15.2294	7.41464	16.1022	32.6728	11.22	27.0261	10.4487	40.4788
Zmynd10	4	10.9635	15.0391	23.8334	0.1	34.1838	45.242	44.0232	26.3477	0.29	42.2221	13.7731	11.0158
Tmem115	32	199.155	160.754	93.3948	83	62.9282	12.5848	16.2062	87.2553	29.5	50.6492	2.75369	98.7415
Hyal2	42	60.7661	35.3257	22.5304	52	88.5995	70.6032	80.5082	41.3126	49	18.9495	30.177	56.9495
Ifrd2	105	53.2818	13.8418	32.1204	27	24.8919	20.4549	27.5677	32.4464	50.01	16.0164	0	43.6948
Hyal1	5	170.268	83.5279	115.207	6	162.835	238.999	256.184	140.66	0.64	158.652	171.457	135.795
Tusc2	31	104.074	58.8077	47.4037	15	73.4715	109.962	113.504	104.392	13.89	52.2417	35.1076	43.0871
Nprl2	35	42.9245	7.81895	5.18404	13	14.7305	17.7203	31.9185	30.1731	10.55	17.3079	1.16504	29.3519
Slc38a3	6	4.37752	2.25547	26.6453	0.1	4.68698	23.6406	21.4837	9.81877	0	9.30457	0.64159	18.7299
Cacna2d2	4	11.7414	9.9217	10.9686	0	3.62637	0.224183	14.9722	2.25854	0	0	0.348826	0.418489
Rassf1	5	57.4647	102.427	37.4764	39	76.2339	87.0049	59.364	49.1584	62.34	17.3948	51.2969	55.6076
Epn3	0.8	7.32343	2.48973	0.462201	0.7	2.04298	1.22388	7.43073	10.8525	0.03	0	0	0.207696
Rnf112	0.2	13.9591	186.55	3.79317	0	1.07783	6.30038	40.2872	43.0892	0	57.2153	109.968	61.8738
Slc3a2	373	199.168	203.251	169.709	251	157.516	177.916	162.352	171.116	98.79	72.8697	194.168	133.193
Nxf1	99	55.3617	60.4811	99.2081	62	76.1069	137.719	123.354	75.6792	50.26	37.6858	59.0498	53.8721
Stx5a	20	213.768	196.062	432.492	39	188.316	394.275	272.914	267.193	16.57	77.4496	53.7386	191.677
Slc47a1	5	0	0	0.201029	0.1	0	0	0	0	0.01	0	0	0
Pifo	1	0	0	0	0	0	0.453714	3.8683	1.86994	0	0	0	2.54089
Tnfrsf13b	0.6	15.4266	3.5289	4.67938	0.7	4.65377	0	0.960379	1.85699	0	1.39492	0	0
Spire2	25	13.4413	41.3863	23.7195	5	15.1404	14.709	14.0223	36.066	4.51	23.9791	0	18.421
Prox1	0.4	5.67077	4.63478	8.60414	0.5	3.86032	1.30813	2.09117	3.6691	0	0.0899957	0	0
Raver1	141	65.4282	57.2278	52.2488	75	60.2108	70.4336	58.2635	44.2339	44.52	37.3806	46.3817	38.9746
2610507B11Rik	169	28.8006	30.5701	38.291	104	44.056	38.8298	52.1982	42.3076	52.83	46.8113	8.69596	17.279
AI597479	35	4.76939	16.3826	19.3537	23	16.6945	18.4691	40.9621	32.5732	5.86	37.0884	26.2134	43.7949
Tmem86a	6	8.01044	2.81407	4.5711	34	8.04069	0	8.71144	5.18291	6.1	0	0	0
Optc	0.3	0	0	0	5	4.51535	5.04932	17.2852	5.04492	0.21	0	2.14273	5.56975
Tex14	17	6.76918	6.25078	3.27943	0.1	2.74776	0.182176	1.55321	5.25574	0	0.300797	0.212598	1.87041
Ifi35	3	18.9117	0	16.7384	37	19.609	2.86292	40.6814	20.5394	19.24	46.7454	7.42445	16.6267
Rdm1	78	45.0632	72.5335	109.005	6	70.8551	81.4208	172.175	32.8676	8.32	26.7599	0.900639	51.8641
Nedd8	521	0	17.2044	10.9789	465	23.6339	6.48705	31.7507	29.7064	455.08	73.7868	0	0
Gosr1	25	0	7.81233	6.4148	39	7.26465	13.092	7.15516	15.2187	10.53	5.65358	14.5731	12.9716
Mrpl52	138	78.1393	72.1982	25.8288	112	78.0211	42.8508	78.7988	74.105	446.16	120.695	44.7117	93.1659
Spaca7	0.2	0	0	0	0	0	0	13.412	0	0	0	0	0
Kansl3	32	36.868	17.4537	13.5006	34	23.6261	18.6637	21.111	32.7837	16.27	17.1712	24.7061	10.2267
Eya4	0.8	0	0.315823	0	15	1.11065	0	2.55702	1.59961	2.83	0.873878	5.18818	4.54473
Ebf3	0.3	9.19238	12.1421	18.7042	17	1.47633	11.949	8.85871	4.40125	3.3	14.1537	0	8.0817
Uckl1os	1	114.399	75.9115	66.6133	0.7	76.8345	96.6393	95.3964	78.718	0.33	91.7849	126.75	83.0158
Faf1	107	5.3484	11.4179	22.8063	51	16.0105	36.137	24.7801	26.3531	18.86	14.3969	18.5419	5.96815
Gm266	1	0	4.77487	0	2	0	0	0	0	1.86	0	0	0
Tsacc	7	85.7037	98.9254	146.719	1	145.585	144.877	132.124	132.688	1.69	188.037	100.938	157.425
Mettl16	25	47.8922	32.7798	6.64544	8	89.1999	108.391	202.829	155.548	12.31	30.0545	36.3234	85.4911
Dazl	8	0	49.5808	3.4618	0.1	0.192877	0	2.92553	0	0	0	0.343232	0
Pigyl	102	17.1681	5.56723	8.61263	39	21.2098	0.621975	11.4896	32.4698	42.11	52.3752	121.941	32.5097
Rbm25	59	92.6579	153.513	192.551	31	111.803	204.42	96.431	192.302	16.35	191.89	226.148	250.773
Psen2	13	1.82219	6.40135	3.56509	16	0.844184	0.429098	8.8412	9.72666	2.51	0.354249	0.500753	0
Acaa1b	1	38.2013	4.21775	0.711813	0.5	0	0	4.38269	0.353099	0.85	0	0	0
Plcd1	92	1.04157	2.19542	0.679274	68	0	8.82987	3.02058	4.71741	7.68	0.809961	0	0
Fads1	94	26.5736	24.6452	26.3421	297	46.1253	77.47	67.5793	57.5985	54.46	104.769	51.1186	41.8194
Lmbr1	6	38.7778	20.172	30.8823	9	34.0875	56.6334	21.5847	18.9381	0.98	13.0478	12.7058	10.8178
Tnfrsf22	28	0	1.3898	0.286674	21	0.271528	0	0	0.995444	3.81	1.88005	0	0
Cars	129	147.049	108.543	107.094	101	87.1222	38.4005	125.215	70.7097	60.33	126.586	0	71.9349
Phlda2	334	158.795	236.766	66.4051	0.4	119.803	96.4819	74.6335	55.6854	0.06	60.3284	37.3091	7.46
Wnt2	0	0	0	0	3	2.7638	0	0	0	0.12	0	0	0
Grid2ip	0.3	20.9514	6.18927	26.3958	0.1	2.20599	9.08255	11.1534	1.23236	0	2.96227	2.87881	0.418634
Kdelr3	58	8.44394	63.8908	41.9366	282	16.0489	19.2724	5.21631	38.2437	57.82	0	15.7078	23.9843
1700006E09Rik	0.1	0	0	0	0.3	0	0	0	11.1242	0	0	0	0
Apip	36	2.007	19.7417	32.7223	43	15.4968	12.2881	46.3391	29.2178	23.65	39.0179	12.1339	5.29352
Pdhx	26	7.33622	5.41215	13.1571	16	9.28986	24.877	54.2519	20.8853	12.66	7.98686	0.806424	3.22491
Vac14	101	16.3756	23.598	18.8527	51	15.7923	8.10588	16.886	22.5961	19.03	2.59882	9.18398	13.2217
Mcoln2	0	0	0	0	1	1.35352	6.70794	4.39931	6.61617	0	0	0	0
Slc5a1	0.6	0	0	0	0	1.10603	0	7.48938	6.51666	0.01	0	0	0
1700049J03Rik	0	0	9.20786	34.1874	0	1.34922	7.20095	27.7736	0	0	0	0	23.0439
Akt1s1	45	179.466	147.108	103.766	89	98.0268	111.328	66.7252	76.6055	102.26	92.3932	21.4628	81.8128
Tbrg1	102	216.514	144.545	339.46	149	166.315	165.187	338.188	374.26	102.06	97.8529	34.6901	266.917
Adssl1	13	12.4822	4.20959	3.25617	8	9.25241	5.40843	16.3729	5.16877	8.76	16.6953	0	7.46233
Brf1	27	0.334378	1.40961	18.754	36	1.23929	9.76389	16.5596	6.27412	19.12	10.1409	19.1132	9.40726
Odc1	696	82.6742	28.9167	54.1526	234	53.7446	83.1451	65.2347	99.2752	190.58	93.207	66.6707	90.4596
Thg1l	47	44.8624	1.71929	4.25565	15	12.3444	28.0437	22.1083	12.1385	24.23	30.7636	18.3808	20.0795
Adam19	81	0	0.606618	0	213	1.59997	0	4.81511	2.51383	12.14	0	12.6543	1.39163
Pabpc4	129	117.34	251.411	156.838	82	35.5233	29.1365	55.203	44.9137	79.76	20.5533	55.5526	70.9879
Exoc3l2	3	3.42855	9.63559	6.55885	0.4	7.48304	7.64311	14.226	7.39444	0	11.7311	0.502504	2.00953
Zfp296	126	0	23.5814	51.9854	5	29.6174	31.6144	70.9949	36.064	1.6	18.1767	0	11.0654
Plin5	4	38.4029	3.25084	7.54367	0.1	12.2896	7.40898	9.28941	6.58607	0.04	0.359801	0	0
Sugp1	85	17.6535	23.7187	49.0815	51	21.8094	91.8944	31.2977	47.6924	28.03	33.9586	0.340445	36.759
Dmrtc2	3	11.3689	2.39633	5.56076	0	0.702264	4.55123	3.80423	4.04573	0	0	0	0
Dhdh	23	0.516475	3.02396	3.14371	1	0.744405	1.78379	1.95865	0.779727	0.1	2.40977	0	0
Zfp790	7	5.4298	15.8322	16.1121	10	14.7577	30.5594	7.26765	12.8231	1.06	24.0677	44.1679	12.4117
Slc25a41	2	6.76251	17.9495	3.92023	0	4.17726	58.3906	50.2858	13.6126	0	78.2971	0	0
Fsd1	60	0	8.52412	0	8	0.977502	22.6073	3.88317	1.70648	1.1	12.3058	0	0
Pinlyp	0.4	50.2373	47.5739	0.712238	0	21.5875	11.8301	10.2324	5.65296	0.17	0	26.4109	0
Fuz	11	39.1888	24.9231	21.5917	5	10.6428	13.2061	5.2001	11.3664	5.5	32.839	20.4248	12.7717
Sptbn4	21	22.4832	18.1589	9.79799	1	11.6167	8.21384	15.6794	7.47746	0.18	9.39546	9.12353	1.84735
Pgam1	1179	27.551	15.8378	36.9155	750	62.1947	45.7688	70.0649	94.3157	618.67	17.9188	37.9939	17.6161
Evi5	21	0	0.441101	4.19672	29	2.81158	5.32225	0.525194	3.96051	2.93	0.854365	6.55608	6.3475
Evi5l	2	22.6533	24.3518	15.8078	7	1.67917	8.64191	5.30615	7.03541	6.39	0.8808	0	0
Snapc2	47	43.6376	52.9196	37.8151	68	28.4323	37.7255	28.0037	35.9697	37.65	40.442	15.1132	19.9708
Git1	106	31.9741	16.0201	15.041	69	37.3967	57.6433	48.76	34.9319	46.8	24.8642	7.49036	29.7237
Gltp	106	3.64619	15.3709	9.85134	73	1.28702	14.9646	7.66909	1.68511	47.66	13.3669	0.572575	12.3646
Bnip2	30	29.4742	0.524268	23.845	175	14.7495	8.2586	7.74029	50.452	67.45	0.290129	0	9.18435
Ccnt1	32	32.9554	40.1286	45.8933	23	63.902	68.5608	48.6702	86.5736	8.24	73.3171	35.4086	65.8984
Scarf2	6	2.7809	21.6878	16.141	123	2.4049	25.6705	15.6331	14.9341	31.69	0.432504	0	4.40081
Brms1l	34	44.7571	34.2136	37.8289	45	10.8376	22.597	6.46987	12.5102	9.65	50.1187	14.9564	24.554
Med15	71	19.5821	4.39505	108.197	111	7.72803	16.3957	46.0499	43.6412	24.52	52.6627	22.7213	49.2572
Dhdds	22	90.0938	41.8661	73.4448	30	78.5463	85.1315	107.614	81.9045	10.12	118.836	49.5172	38.3508
Ubxn11	6	61.9272	42.6341	12.7394	0.8	22.0789	55.3956	28.9274	53.7827	0	25.5328	6.39609	62.1183
Tex22	0	10.1366	14.244	12.2771	0.2	17.8899	12.9581	13.5676	101.19	0	60.2456	151.22	0
Wnt8a	1	4.20778	0	8.57551	0	4.22367	0	0	0.680629	0	0	0	0
Tjap1	83	40.3762	57.9809	30.2585	85	23.8468	56.2139	42.9021	19.0202	27.65	62.7958	14.0157	39.8571
Nanog	368	0	0.291353	8.654	0.8	1.5369	0	1.11007	1.34152	0.24	0	0	0
Rpl15	493	112.133	49.2822	84.0203	224	117.309	154.838	158.709	174.433	1153.99	84.6008	79.7258	164.866
Tmem167	20	14.5419	5.923	25.0837	35	15.2315	32.0604	16.22	31.0903	8.31	30.6472	24.2092	44.3766
Steap4	0.5	0	1.02066	1.89478	2	0	0	0	0	0	0	0	0
Mplkip	22	204.976	238.903	237.177	11	77.0701	50.3674	60.56	134.176	6.35	70.1024	135.642	102.762
Kif11	143	181.627	287.125	237.772	41	251.372	154.459	106.741	194.42	9.15	404.728	509.403	304.267
Rpa3	59	16.1505	36.8788	28.965	23	59.8576	70.3591	71.1559	45.2818	64.68	5.23299	7.39716	55.6131
Mlkl	1	61.5642	48.7426	34.7566	29	98.7611	98.02	146.663	63.9115	14.8	41.8008	99.4903	54.9335
Tnpo3	82	90.2638	112.087	127.898	44	62.8433	85.0231	45.3422	86.4131	22.6	75.0738	141.575	107.142
Ttll5	4	25.9238	29.26	81.1514	5	76.4507	81.9206	119.094	75.7498	6.81	66.9807	48.9034	68.0805
Zfp715	14	6.09148	28.1882	20.5482	23	14.532	9.89278	14.4791	16.5807	1.28	38.549	8.31225	19.9445
Retn	1	0	5.0988	0	0.1	0.498081	2.65833	4.31705	0	0.01	0	0	4.25347
Cdh23	0.3	1.49419	1.69138	2.00305	1	1.99978	3.94865	2.33326	6.2303	0.07	9.42459	0.182497	2.77327
Rps5	2963	329.116	163.987	200.712	1411	129.165	239.961	221.242	205.322	2937.61	187.226	67.9848	237.565
Podnl1	0.4	10.6489	2.56522	1.58738	8	0.751758	0.573176	0.203618	4.92144	5.17	1.18299	4.68224	41.7287
Adgrl1	84	0.560918	2.28579	2.99964	39	3.11835	2.27191	4.88003	0.725848	9.26	3.75123	0	0.295887
Amotl1	18	5.32089	3.66657	2.13544	91	3.666	11.0359	8.08059	6.81923	12.04	3.899	0	10.7054
2200002J24Rik	0.8	0	20.0942	0	0.3	0	0	0	0	0	0	0	0
Etv5	451	5.31283	1.46066	0.90387	41	1.56955	4.35162	1.70048	0.149457	9.02	0	0	0
Tmem190	1	294.617	16.5158	181.918	0.9	65.8252	0.738062	79.7065	33.4604	0.12	74.3371	0	33.0664
Gfod2	9	13.6784	7.39268	7.82266	10	2.46979	16.3531	29.1524	9.93947	3.66	9.49133	0	9.06556
Enkd1	52	31.1439	57.0076	43.6506	18	53.4947	70.8945	60.1512	56.5633	21.31	16.5706	18.3185	33.6257
4933405L10Rik	0.5	21.178	4.25134	8.87884	0.2	3.73767	28.1415	14.1731	10.7663	0.04	21.7623	0	0
Atp6v0d1	176	10.1625	4.76014	0	201	7.67248	18.3473	15.1137	9.13244	83.49	0	0	0.496369
Ptprs	133	11.0006	6.50367	9.71137	138	5.05492	7.13958	27.1137	8.50636	22.32	9.91061	10.765	18.8711
Slc41a1	36	6.44502	5.3516	21.9076	33	11.9434	19.5922	16.5995	18.4493	5.88	18.0731	38.858	16.4838
Fer1l4	0.4	2.56695	0.530453	1.87102	0	3.3578	6.75593	6.56844	2.34475	0	9.04138	3.65159	5.84112
4931406B18Rik	0.1	3.2339	3.40821	0.150645	0	1.85492	4.13404	2.93719	1.19565	0	0	0.507831	0
Iglon5	10	0	0.491978	0	29	1.51387	4.45209	7.26355	3.39794	1.55	10.6181	0	0
Igf2bp1	202	60.5168	65.278	46.7464	28	44.9527	49.5814	60.3473	50.8384	0.27	5.02086	12.3902	2.21286
B4galnt2	8	0	0	0.697669	0.1	0	1.76341	2.86374	0	0.01	7.48705	0.587968	0
Zfp651	4	13.41	18.945	22.8511	20	2.93928	2.03732	0.192999	19.1256	6.22	13.9041	13.3142	20.2833
Nelfb	68	113.148	76.2144	57.2476	61	40.8219	122.455	110.122	103.658	37.49	98.3694	79.2483	121.484
Card14	0.6	0	1.22977	0	0.2	2.8381	12.4682	5.12476	7.64426	0	6.97565	0	0
Tmem175	5	28.7665	9.6167	23.4506	10	19.3456	25.2389	27.3249	14.5598	3.64	33.0136	19.1257	0
Bcas1	3	0	0	0	0	0.192286	0	0	0	0	8.47245	0	0
Tango2	6	27.8568	4.72433	12.999	6	23.7343	33.2517	32.7857	17.7131	13.56	33.0539	21.3821	18.5794
4833413E03Rik	4	57.9342	28.9062	64.6137	0	5.70509	0.395439	18.543	2.71627	0	0.652923	0	0
Aldh1a2	3	0	0	0	7	0	0	0	0	0.01	0	0	2.50325
Ndufs2	306	0.998574	5.96359	9.7685	241	5.24303	10.5817	3.34142	2.58438	188.16	0	3.84184	0.877921
Snx31	2	0	12.9466	1.11271	0.1	0.421568	2.08925	6.85102	3.75336	0	0	0	0
Atraid	47	30.8492	4.56309	41.2963	129	48.4753	34.4109	17.3856	34.6674	51.3	26.0938	60.0871	56.147
Cad	234	15.4833	16.3179	40.7272	102	10.9988	15.3136	33.8493	20.7873	50.76	14.1474	5.81511	5.1047
Sh3bp5l	17	3.85907	5.94419	10.1638	16	13.7526	11.8138	6.05926	5.56999	20.19	19.5062	11.2577	26.8814
Atad1	108	47.0167	61.4799	29.8108	127	37.715	31.5237	32.1209	32.5332	9.77	32.7533	39.8386	28.9925
Pten	33	28.9485	43.0074	31.3452	48	49.5501	24.0414	31.2045	54.046	7.83	48.6314	51.1326	36.9134
4933402N03Rik	0	0	0	0	0	0	0	3.35974	0	0	3.12314	0	0
Pea15a	32	49.8463	30.6443	54.0206	211	31.2433	48.5058	25.7551	43.1601	107.68	41.8974	20.5473	35.1233
Timm23	78	52.5883	66.1765	13.309	33	20.3632	2.21799	40.9722	42.659	258.2	2.44146	36.2372	17.2516
Tnfaip8l2	1	54.7482	70.6169	82.0676	6	31.2946	42.3332	54.139	80.8915	0.19	9.53151	11.6769	102.014
Trnt1	51	112.286	199.352	160.894	34	129.522	240.155	221.129	231.755	9.65	127.69	124.314	186.116
Ly6g6e	38	3.21402	0	0.524017	0	1.98533	0	0	0	0	0	0	6.3578
Ehmt2	160	9.61193	3.85906	8.50732	110	4.80644	6.35926	9.03636	5.92295	36.36	3.02542	2.01253	6.43853
Elof1	94	44.4099	72.8057	35.2094	99	27.4324	128.775	30.8863	29.8609	159.02	31.8261	73.7041	85.7439
Med16	30	0.862847	20.6121	5.62717	28	25.5834	89.9443	18.6709	1.48874	19.37	8.49908	0	13.6547
St3gal1	3	0	0	0	50	0.454165	1.29854	1.47616	0	33.64	0.142938	0	0.484805
Tmem259	87	4.20537	0	18.8553	102	7.14365	31.3183	17.9417	14.1149	63.15	0	19.6464	13.4025
Rnf170	9	0	0	0	14	0	17.3687	0	18.7264	1.42	17.9691	0	6.77181
Clip3	26	24.2306	3.32662	19.435	87	42.6658	16.2652	24.0445	29.7335	14.63	7.14718	6.42918	6.3664
Thap8	0.2	112.092	47.0616	146.651	0.1	138.903	255.591	187.084	169.817	0.05	124.904	83.3962	34.2517
Myl2	0.1	0	0	0	0.1	6.41682	0	24.3324	5.37705	0	0	0	0
Dedd	7	31.5884	61.0844	66.9053	4	32.5803	29.8908	23.0796	20.0632	18.61	21.6345	3.50416	50.4476
Mcemp1	0.8	0	0	0	0.1	0	4.0581	1.64756	4.38038	0	0	0	4.86989
Nit1	17	49.1683	22.8891	29.3116	11	88.5063	69.7544	74.6929	77.6778	13.53	53.0129	60.3476	74.7862
Pax5	0.2	2.40418	1.52831	5.67438	0.1	2.19227	2.53419	0.153235	3.7037	0	0	0	0.402609
Prdm15	9	5.93529	57.5683	8.40243	5	7.24313	24.5445	21.8951	15.361	1.85	5.96636	4.933	0.890905
Rnf168	34	89.9988	93.2618	83.4847	19	100.905	85.2573	63.9434	78.3059	6.57	109.613	99.1558	101.525
Tctex1d2	20	27.6044	5.96766	46.2528	9	16.5268	37.4025	27.2846	55.78	10.34	46.5651	28.4765	45.1779
Chp1	41	0	2.97988	0.987844	139	4.11688	12.6983	14.3946	17.4449	42.99	0	0	7.72387
Trpv4	3	3.98901	4.00383	3.71641	3	1.05602	0.805159	6.86467	2.94967	0.44	0	0	2.25452
Klhl3	1	0	0	0	1	2.87971	1.09781	6.43486	6.40974	0.03	0	0	1.28083
Tvp23b	53	34.5064	61.8771	40.3054	50	33.0858	21.1027	63.0749	63.9799	11.13	19.2239	18.1162	29.8844
Dnajc7	133	26.871	39.4249	46.13	63	39.0551	30.1497	37.5528	37.0731	34.3	44.5572	13.0313	58.7132
Zfp385c	1	4.31382	20.9831	3.67895	0	9.63384	37.5079	28.4255	28.77	0	0	37.9352	24.2143
Cacybp	401	276.045	278.476	279.027	104	389.132	366.333	204.941	334.852	35.63	523.559	606.878	298.077
Cluap1	13	33.6658	2.18341	6.4178	7	25.5947	33.4187	27.7298	18.4313	5.84	35.4433	1.708	26.866
Zswim7	69	36.507	38.0325	54.185	29	45.879	56.3242	61.5009	25.2497	33.58	43.0732	66.4218	67.5124
Pigl	39	24.4952	10.6823	19.5555	10	8.60897	15.3157	14.4147	5.73839	3.95	9.52418	0	10.3965
Ndufa2	357	146.367	84.756	56.6436	350	89.4183	112.87	90.4191	70.7663	398.66	131.33	79.5617	107.47
Pam16	24	0	15.2322	5.04954	19	7.65241	16.0451	9.32713	13.0252	81.11	48.1683	0	0
Glis2	28	20.7768	20.1165	7.76639	64	12.9905	13.7232	27.131	25.4105	18.37	20.2945	0.835559	14.7023
Cox6c	125	147.709	221.963	232.962	68	136.117	157.589	168.453	117.415	991.52	134.555	100.071	183.927
Bicc1	0.9	4.22917	0	0.110324	37	0.313487	2.46985	1.58498	0.109454	2.72	0	0	0
Ube2z	124	37.8463	42.3842	16.7538	134	21.5361	24.9543	15.6574	28.3459	64.45	15.6963	14.8759	21.3757
Gip	0.4	0	1.99076	0	0.1	2.62533	0	0	14.6662	0	0	0	0
Tmem87b	16	25.0397	91.1878	32.66	19	50.2981	7.29183	18.2926	48.3562	3.52	64.3609	82.994	22.8545
Anapc1	44	7.6146	8.02504	8.32135	56	6.92828	9.69257	8.67694	4.72706	32.62	9.52222	14.252	4.16149
Mertk	6	0	0	0.139355	11	0	0	5.72012	0	2.97	0.166165	0	3.56939
Tsg101	90	6.1359	8.29055	34.4754	109	18.0763	12.0039	28.7446	40.922	55.84	12.4793	0	31.9522
Hps5	12	8.9106	7.82574	16.586	19	8.3709	9.00526	2.11201	13.5725	2.71	11.5487	9.5908	9.46605
Map3k4	56	3.81475	4.1422	3.95793	23	2.24929	0.0816651	5.10595	10.8826	12.6	0	0.190605	1.67692
Piezo1	73	32.2693	26.4512	24.5523	255	18.8256	40.7387	41.467	20.4439	33.19	49.5775	21.1844	27.7793
Rnf166	26	2.06009	26.0535	17.1298	40	0.636266	62.3378	26.195	10.9965	18.86	15.2189	0	4.07514
Ankrd28	80	0.703859	16.1959	1.83613	66	0.978254	2.32048	1.05986	9.33591	10.28	11.7679	14.7004	6.03345
Ankrd52	23	5.69219	13.5587	10.3218	91	7.2895	17.0659	31.4045	24.0739	31.3	18.3536	3.35745	20.2618
Pkd2l2	4	0	0.525769	0.244013	9	0	3.52435	0.250401	0.242088	0.22	0	0	1.64476
Srp19	46	43.382	45.5249	33.3702	41	46.7237	61.2948	28.4745	51.6397	54.23	60.7669	80.7012	58.9219
Tmbim7	0	0	17.1081	0	0.1	6.60337	0.839121	21.8601	0	0	0	1.95849	3.13283
Wdfy2	14	31.59	14.1534	13.1374	15	20.9274	46.5744	48.4102	36.4353	4.53	48.7749	22.1434	11.6727
Rbsn	23	33.533	30.3263	34.2054	32	33.1418	22.9202	28.1958	35.382	6.85	42.9258	79.0142	32.9587
Mrps25	18	0	29.8781	21.9309	11	2.51503	2.05962	5.55058	7.61039	57.41	6.68415	9.44847	1.1932
Dguok	23	10.4979	10.8003	23.9622	16	5.32667	13.0668	18.3167	23.0455	13.37	2.33244	2.88492	6.26287
Camta1	8	1.82824	5.51588	6.45249	1	8.23736	13.7261	14.7543	10.7157	5.31	0.167259	2.12788	11.1568
Csf1	10	10.5422	7.56125	5.01318	854	7.05466	30.5144	40.1266	12.5051	82.07	4.95294	3.62136	12.7441
Strip1	34	0	7.04245	11.258	49	5.67558	7.21222	15.8384	11.5295	30.6	9.74319	12.8544	15.1768
Kif1a	17	0	0.788202	4.24339	69	0.277187	0.475516	5.70588	0	1.87	0.523427	0	1.08492
Alx3	0.2	30.8327	5.15788	0.319174	3	2.41849	0	2.94777	1.58328	0	9.8951	0	0
Slc25a11	82	169.281	94.7721	68.3422	90	62.4078	0	257.508	268.431	110.36	99.8784	0	87.4067
Chrne	0.3	16.5465	26.8591	8.5584	0	12.3356	3.22465	3.05477	16.2434	0.07	0	11.9166	0
Cmc2	26	4.54754	0	16.3116	12	1.75566	17.6695	30.0534	0.735586	23.11	5.74653	0	21.4897
Chfr	45	39.1157	39.6075	29.6364	30	32.5122	35.4901	58.8999	36.2881	8.18	19.0111	29.0865	17.1948
Ceacam16	2	27.5288	0	0.366394	0.1	0	0	0	0.727007	0.01	0	0	0
Hoxa2	0.2	5.67802	3.26404	15.8219	4	12.4352	9.72427	5.18174	12.3573	0.13	11.2393	3.40445	16.7912
Ankrd53	1	21.652	20.7783	15.8427	0.5	19.8988	21.3898	20.1451	17.0845	0.02	8.21334	23.8007	3.25003
Tex261	34	17.8244	22.8877	16.4346	91	10.0611	29.0922	0.617006	22.469	47.63	7.88638	8.78319	29.4503
Fam120b	9	11.9806	19.5458	41.1853	28	24.961	28.4993	36.2841	26.2768	6.17	23.0544	46.428	50.1657
Tbp	12	81.026	106.817	62.2716	5	101.339	106.83	82.6318	79.518	8.24	140.155	231.007	130.327
Psmb1	515	212.36	208.512	184.272	419	311.75	202.542	460.848	191.442	347.66	109.862	159.204	82.0238
Dll1	13	27.1738	29.1788	0.668746	0.1	56.2155	16.7823	27.6217	28.0316	1.39	23.1248	7.8903	14.6498
Nol3	0.8	0	3.44617	0	2	2.85156	7.88135	5.21343	1.30676	9.41	1.34619	17.4435	0
Fhod1	23	29.2674	15.46	15.8827	42	14.1199	24.8515	23.447	22.5303	25.41	19.4368	39.4515	24.4164
Plekhg4	2	27.1745	10.8148	4.95727	3	0.469537	4.56446	5.21423	4.30339	0.93	8.42319	0	0
Slc9a5	17	20.5635	22.7271	11.904	18	11.275	29.4897	18.5554	25.5635	3.71	5.56987	23.6201	15.6413
Elmo3	12	45.6297	43.4223	53.8658	1	37.9974	89.9053	88.5189	57.5517	0.26	49.1825	53.3324	111.463
Stc1	0.7	0	0	0	10	0	0	1.63809	0	0	0	0	0
4931428F04Rik	10	0.258237	0.181438	2.69461	5	3.82837	3.28379	1.90104	5.17962	3.38	6.02443	0	0.454071
Tppp3	14	27.6136	31.8736	24.869	15	26.3979	24.4621	22.8801	34.8822	190.78	14.3155	0	24.2772
Msh3	13	34.409	43.486	48.5501	3	134.747	104.878	58.6557	131.759	1.4	73.2049	41.154	108.829
Adamts13	0	0	360.933	0	0	1.389	0.192552	8.34518	627.197	0.08	0	0	534.133
Tmem208	46	103.625	57.1569	56.8434	59	117.252	191.112	130.922	120.936	93.2	272.625	189.493	132.825
E2f4	338	2.3076	22.3742	28.8947	99	10.5481	49.5585	25.0182	17.0209	51.82	27.2759	38.5562	5.27483
Surf4	152	50.3007	32.9852	36.4492	682	49.7138	82.389	109.031	73.9506	144.15	92.7908	30.4108	115.471
Surf2	38	44.4651	86.4076	52.6745	18	118.21	160.111	172.331	143.667	33.4	183.611	80.4316	148.205
Dnajb9	20	1521.72	2173.89	908.746	39	1540.82	1220.17	502.945	899.987	4.44	1961.91	1866.69	927.338
Naf1	73	30.6906	50.4579	25.8197	23	14.2184	12.5753	18.8961	22.4388	6.71	25.298	14.1692	36.4262
Yes1	61	33.2143	59.7467	72.6822	23	74.0332	49.0019	28.7896	69.6491	1.17	156.839	161.877	90.5939
Ppp1cb	172	14.6025	18.5755	11.8288	187	21.1735	22.8038	24.0713	46.3454	11.67	23.5476	5.74479	28.2439
Gorasp2	70	6.84683	38.4847	14.8842	196	4.93423	8.95737	9.16431	16.4896	90.42	21.2973	0	7.69166
Tsen15	12	125.333	79.5455	141.744	13	73.9105	67.4095	95.0271	129.356	27.09	119.841	64.931	136.821
Efr3a	30	25.7354	19.9394	20.1174	37	21.45	27.2298	23.7112	29.8811	17.29	25.9069	33.9084	29.4447
Trappc2l	105	0	16.3281	10.8257	91	12.3045	35.7019	13.7012	4.29611	89.56	33.562	7.29877	5.35112
Acsf3	23	39.5149	1.98308	20.248	13	11.1147	25.7554	17.0003	19.86	4.94	21.1256	0	1.24073
Ddx19a	56	10.8307	27.3947	32.2561	48	13.8264	15.3028	14.7382	16.8184	38.07	6.17637	0	16.8223
Galns	15	15.835	7.07999	7.51057	35	13.5606	0.169496	22.1582	12.3412	8.32	8.39582	0	7.91009
Gata2	4	23.3612	15.6921	8.0362	21	53.5986	42.6797	46.0435	41.8572	22.12	62.0854	43.1753	43.5598
C8g	7	5.60486	6.18825	10.4437	2	6.92433	0	7.50196	12.4335	0.24	0	0	4.2237
Entpd2	3	0	0	8.98692	0.7	9.09916	0	7.95018	4.91919	0	0	0	0
Rabl6	51	19.4672	47.9542	55.372	37	17.0959	60.534	50.5431	33.9931	49.02	18.4214	7.99242	30.7246
Ptgds	2	0	13.6191	7.22367	0	2.99338	0.326043	0.926598	3.13542	0.03	0.53834	4.56587	0
Edf1	172	16.1445	63.0963	50.6702	134	4.9863	37.5427	18.2326	30.0317	298.16	21.9705	5.54583	27.5006
Clic3	2	25.0326	2.81407	0	0.8	6.18514	0	8.71144	14.9009	0.13	0	1.10067	0
Npdc1	30	0	3.85552	16.3032	55	4.14293	14.6452	12.2415	9.86254	56.97	7.11212	0	66.4705
Fbxw5	33	19.6195	30.002	16.8093	47	7.60416	14.8568	33.7264	25.6373	24.32	47.8645	19.4521	20.2929
Slc25a13	128	0.294938	1.65779	11.1562	25	1.82186	2.63923	4.53982	4.3891	0.57	0	0.648414	0
Ube2i	124	115.439	77.3675	136.901	113	82.4043	133.649	138.927	119.463	173.16	156.514	62.8987	187.48
Tsr3	66	117.293	54.7593	18.6203	48	17.6365	21.079	65.5861	49.4288	34.69	86.4104	44.1085	48.1683
Unkl	12	1.53427	5.79414	14.1334	7	9.71425	27.7296	29.1352	19.8541	1.24	1.1931	1.47571	26.6406
Lrrk1	3	1.72422	0.259594	0.401598	54	1.14114	0.232016	3.04963	2.07184	21.93	0.0957726	0.270761	0
Aldh1a3	1	15.7424	6.93632	12.0067	5	35.4356	35.186	48.0343	35.5634	2.12	6.22466	24.6371	50.9042
Actn1	317	23.1383	25.769	17.6584	2133	14.7489	17.9692	27.8401	14.8116	181.96	9.3794	10.5526	6.49232
Sirt2	23	0	0.304314	5.08443	48	5.08335	9.38349	19.7107	8.4072	30.02	2.35769	1.42832	0.380792
Hnrnpl	387	390.116	296.535	412.76	174	419.59	491.518	469.761	366.398	179.89	306.839	198.183	349.622
Nolc1	339	14.912	38.3572	31.9773	102	37.0012	62.2557	55.8185	50.2041	44.31	28.4989	12.5022	66.2179
Casd1	16	0	4.07694	4.99524	28	2.43735	17.9276	9.00936	6.15725	3.88	0	2.04111	9.79495
Cnksr3	13	11.1934	5.05574	5.04042	12	8.72512	18.5766	4.63731	9.13914	13.24	3.5232	14.3549	11.4811
Mtmr1	6	26.318	22.2449	26.8424	8	19.8016	15.9364	12.051	22.9177	1.98	35.392	34.1501	16.8752
Hmgb3	21	52.1313	29.9679	67.3094	24	99.8584	55.3046	45.108	56.2165	37.5	57.328	4.05184	29.1661
Map2	3	0	0	0	1	0.724424	0	0.0981069	0.853648	0.26	0	0	0
Cyp2j9	1	13.746	7.62469	14.1547	0.4	0	0	0	0	0	0	0	0
Abca1	8	0.0896194	6.4226	10.5204	15	0.38751	0	0.71972	1.27568	0	0	0	0.0787911
Nipsnap3b	65	0	0	0	57	8.77602	0	12.6775	5.74528	15.54	0	3.90432	0
Lage3	35	261.025	199.512	185.19	18	336.926	317.384	232.405	97.9491	58.02	256.492	360.551	163.343
Ubl4a	31	42.4187	12.6599	20.5643	30	37.5645	11.4917	28.8906	28.6601	26.43	32.1105	23.9331	8.58079
Gdi1	85	86.3811	22.8465	95.9955	117	40.0187	72.4811	45.0183	40.4722	52.95	36.2888	25.9212	56.3034
Sash1	31	0	8.79736	1.24987	65	3.23582	1.44418	9.91873	7.19207	0.85	2.28518	1.8258	4.15618
Gadd45b	55	29.7329	18.3427	26.0119	87	63.162	43.3761	74.2549	53.0211	31.1	47.3705	21.5233	24.2277
Zdhhc12	73	0	48.2588	96.0457	47	54.6593	0.291432	7.04002	15.2141	17.87	62.5552	13.604	18.4969
Endog	18	23.3115	52.7758	25.9013	8	11.1998	3.25304	32.9353	10.0553	14.24	34.2415	0	6.07256
Cybb	0.4	0	0	0	7	0	0	0	0	0	0	0	0
Golga7	98	47.7943	28.8602	50.6977	112	32.6056	25.0409	41.4915	35.8915	20.92	31.6438	26.7961	39.3195
Xk	5	0	0	0	6	0	0	0	1.28398	0.02	0	0	0
Pcolce2	13	19.2172	13.7924	7.68136	23	2.55282	1.16784	12.9992	7.88816	32.27	9.48058	0	0.908348
Cd48	0	0.774275	0	0	8	0	0	0	0	0	0	0	0
Clpx	36	7.01297	16.5737	8.73143	31	19.4939	8.40738	17.0667	17.3251	6.79	23.7972	0.350405	9.24844
Trabd	20	2.05108	0.144109	0	22	0	13.9104	28.6886	0.265418	51.78	0	4.50925	27.0489
Mov10l1	13	0	0	0	0	0	0	3.58002	0.28843	0	0	0	0.195961
Dennd6b	13	4.1899	18.0835	15.6143	4	32.9063	47.9234	45.2651	29.4331	0.94	22.6523	10.9659	12.9805
Tmem27	0	0	3.72223	0	0	0	0	0	0	0	0	0	0
Ace2	0	0	5.42019	4.36028	0	0	3.8755	1.54884	0.665521	0.02	0	0	0
C4a	0.4	0	0.120641	1.56773	0.3	0.318193	2.83039	5.40087	2.66633	0.49	0	0	3.77399
Ager	3	120.948	56.423	38.6407	3	72.896	62.2674	43.5848	81.1074	0.08	52.1675	37.6784	58.9792
Atf6b	80	18.3182	21.9554	7.49583	77	7.54354	12.1798	24.5185	16.7326	31.57	14.2449	1.97412	5.05252
Egfl8	1	1.24262	1.3096	34.0366	0.5	13.8164	13.7531	38.2541	26.9341	0.1	18.843	30.0506	7.10115
Notch4	10	13.8095	9.21253	4.36657	2	16.1127	6.30677	27.072	12.4549	0.3	14.4268	14.2599	6.00916
Ppt2	12	74.6024	59.06	78.4615	15	54.1956	41.8162	70.6709	60.1665	7.87	163.827	109.726	149.191
Prrt1	0.2	24.5816	26.2387	15.1064	0.1	26.2805	8.23763	43.0256	4.89378	0	24.6296	3.63745	10.8058
Rnf5	70	16.3427	25.0525	23.7386	30	20.1901	10.4958	34.8001	22.1094	32.31	23.1067	4.08285	24.1646
Fam163a	0.4	9.67834	9.78538	7.69739	0	3.20792	20.3452	26.3824	16.037	0	1.83566	3.11379	3.11303
Cacfd1	11	0.340981	11.0204	1.33425	33	3.37003	14.2927	5.47673	13.8991	10.43	6.36381	7.12156	11.3917
Hivep2	0.9	2.23309	0.522989	0.0606807	15	0.632223	0.438215	0.99631	0	2.34	6.07784	0	0.163606
Arnt	59	36.999	0	0	29	0	0	19.0689	42.7876	5.72	0.165355	31.0873	0
Itga2	0.1	0	0	2.28243	2	0.945807	0	4.53798	2.1229	0.01	0	0	3.26923
Mocs2	6	34.1715	13.1343	44.1775	9	80.5829	48.3759	67.9339	93.3805	13.86	122.861	53.9133	91.0117
Nat9	13	124.625	71.4461	66.8159	11	34.0043	60.4952	84.939	53.4268	4.01	93.3456	35.2987	34.2818
Lpl	4	72.9033	102.914	95.2352	17	77.6715	24.5702	93.9984	98.9556	0.42	32.767	17.8901	34.4975
Atp6v0e	52	30.9517	0	5.09951	108	2.01254	2.14824	5.23302	8.01053	215.04	3.04031	0	8.59325
Nkx2-5	0.4	0	22.3768	4.70273	0.1	2.22714	13.0186	1.20646	10.8865	1.95	0	0	11.0945
Zfp318	23	2.21794	10.1701	34.4105	10	11.3209	42.608	22.265	61.3295	2.06	18.6999	18.3495	16.7286
Ttbk1	1	1.44976	1.852	2.06286	0.3	0.976939	0.186216	1.49945	1.70549	0.01	3.17717	0	2.8968
Srf	60	8.06338	14.1633	7.59581	112	14.389	20.6759	20.3861	12.6081	59.94	21.9463	0.24621	10.6337
Gata3	0.8	0.570391	2.20417	1.67395	5	17.9691	16.7898	24.4305	20.8516	3.53	24.6174	31.9767	2.25663
Gata5	0.3	0	15.7265	6.75135	0.2	1.72829	11.7278	26.0272	1.99132	0	0	1.53778	2.70583
Lama5	159	16.3471	10.7463	16.6775	51	7.39833	11.5485	27.1877	10.5245	17.05	30.5215	4.26993	18.4985
Steap1	30	0	0.52491	0	99	0	0	0	10.1511	52.03	0	9.85483	0
Steap2	9	5.71886	8.22159	15.2628	60	23.4237	7.25149	11.1285	17.9318	10.81	14.1626	31.2385	12.9951
Hspa8	659	2004.78	1430.37	1289.65	387	1679.3	1209.18	1048.83	1246.63	1015.39	1818.25	1991.29	1436.01
Serac1	14	4.81681	5.64048	1.49588	4	3.82549	5.29333	4.91213	5.19427	1.33	0.535102	0	0.403316
Pdzd11	36	3.95698	22.2414	26.1746	48	33.5213	18.9024	41.9922	57.4225	52.25	11.4292	18.6414	14.4125
Psma2	644	766.572	731.636	459.757	515	738.059	354.585	220.52	430.825	274.86	1453.79	1898.1	912.928
Mrpl32	65	181.842	116.835	148.239	67	265.295	195.512	115.291	308.845	37.41	321.887	249.86	150.405
Setdb1	78	52.3339	58.5805	74.6202	26	103.808	97.8253	110.51	92.6446	10.18	71.2823	40.555	53.5838
Anxa9	2	0	0.691786	11.5583	2	5.4738	8.57883	22.0744	8.60031	1.4	13.0163	2.70579	9.08924
Arnt2	3	0	22.5801	34.8999	22	18.577	23.8843	0.39464	0.763076	2.84	28.4308	0	29.6805
Cers2	62	34.8645	27.7036	31.3992	189	56.404	69.7856	111.663	67.1369	113.29	26.4663	2.28121	43.0587
Capza2	56	226.992	420.507	146.248	122	295.359	89.8905	72.704	311.792	43.74	314.087	300.188	176.126
Plekho1	8	102.216	210.775	31.6256	80	54.917	71.4276	87.8155	58.7533	36.06	79.8567	95.6366	27.1688
Vps45	12	39.0929	32.862	46.8925	14	74.1689	33.0422	71.4795	80.3983	6.52	38.2714	48.7276	66.8978
Prpf3	57	141.185	168.855	173.716	17	160.856	148.946	77.8987	176.406	13.41	137.604	220.378	224.255
Anp32e	235	571.19	398.563	287.74	88	636.961	454.909	259.278	198.47	45.02	634.57	274.983	129.792
Aph1a	41	21.7827	30.384	30.5008	90	35.8149	42.2429	21.0092	41.4524	50.66	55.799	19.0146	18.0243
Tab2	53	21.3468	48.2298	28.3892	92	31.8018	41.0034	14.2861	50.9141	16.15	85.1159	39.7988	50.4149
Ppil4	29	99.512	161.591	86.1281	17	154.981	106.199	97.239	108.052	3.92	495.175	537.045	321.334
Cnih1	127	15.7994	20.9679	10.6854	382	3.97605	4.68509	14.4897	23.0953	77.67	15.0164	0	20.5784
Eps8	14	2.61771	0.282955	0.919249	41	1.24383	0	0	0.911998	27.26	1.25269	0	0.354066
Med22	32	30.0449	49.9287	28.7949	60	29.6943	46.6343	43.8861	41.4148	45.84	76.5931	49.9704	38.5884
Abo	0.1	0	0.356241	0	0	0.626396	0	8.48312	0.656119	0	0	0	3.12039
Surf1	40	64.4724	79.5483	84.6058	33	127.246	203.294	181.534	154.141	23.39	222.555	200.511	358.759
Med28	26	46.6033	31.6144	31.703	27	37.4731	32.5447	30.9198	67.5848	91.05	44.6756	51.6697	63.9312
Qdpr	189	10.665	14.5182	6.52063	40	5.35265	2.51145	16.9514	2.1564	42.1	1.03669	0	2.93013
Gnrh1	3	0	0	0	2	6.5608	0	3.55405	5.72676	0.17	45.4268	0	26.4573
Sqstm1	183	30.2203	21.2328	33.1462	490	30.9707	61.46	52.6297	56.4373	537.13	81.1829	37.3716	81.8201
Nfe2l2	65	41.1281	31.4999	64.2767	87	31.3559	71.3727	73.8945	95.4148	42.31	36.8809	10.9969	155.711
Rxrg	2	0	0	0	0	0	0	0	0.56395	0	0	0	0
Rxra	8	0.934824	11.8225	10.9738	44	4.96606	0.792494	24.5243	11.6131	12.1	4.94327	0	8.71186
Adamtsl4	4	5.01101	14.5631	8.46709	17	17.1651	84.6395	35.0599	31.538	1.74	21.6092	6.50979	34.4434
Fcrls	0	0	3.12281	0	41	0	0	0	0	0	0	0	0
Prpsap1	108	53.4821	62.5105	92.5762	63	42.2988	76.507	34.7887	59.5058	66.25	47.8085	39.0098	25.927
Fam184b	0.6	15.643	9.57613	19.4945	0	13.107	40.7759	27.3642	24.8523	0.01	17.8253	9.36381	15.2508
Ncapg	54	106.283	155.843	98.0946	14	110.039	121.332	70.2011	100.61	9.72	155.777	147.308	135.287
Lcorl	4	8.79215	15.1183	23.3129	2	21.7954	37.6489	27.4846	44.237	0.25	31.6665	36.6239	50.9559
Lta4h	108	16.9894	38.6375	21.8682	127	22.646	10.9494	23.6375	25.7455	51.1	30.2475	105.172	16.902
Amdhd1	0.1	0	0	0	0	0	5.53975	0	0.491001	0.03	0	0	0
Dstn	824	0	0	8.13752	1973	0	16.7258	9.31409	4.9682	253.47	1.11959	0	6.3289
H2afy	79	4.78801	19.5436	20.0736	61	20.7031	19.9729	33.2638	33.9297	34.77	4.96443	7.01753	8.81989
Gtf2ird2	3	0.264049	0	3.27186	5	0.65242	0	3.1808	1.5376	3.49	0	0.290252	8.12507
Bola1	80	114.515	139.504	125.273	16	59.8979	79.1596	124.227	77.0807	42.34	32.3167	14.2121	108.798
Gatsl2	7	4.10456	0.17478	0	16	0.076831	2.92898	2.16425	4.26526	2.54	0.483614	0	3.38992
Fcgr1	0.2	2.4802	2.24047	5.31462	9	7.44133	1.66871	16.3613	5.7312	0.02	13.7763	0	1.24602
Ncf1	0.3	0	1.79113	1.87037	10	0	3.45183	3.83867	1.44326	0	0.247802	1.05085	0.280158
Wnt11	2	11.6924	8.02836	3.63936	4	24.622	44.4295	44.2822	11.3478	0.29	30.9968	0	11.2141
Adss	127	212.373	200.971	135.472	97	112.531	88.2999	77.504	202.893	39.63	118.958	264.088	173.876
1700016C15Rik	0.6	0	20.2524	6.2662	0	2.22568	5.65654	15.2718	24.09	0.03	18.6794	7.92137	21.1185
Il17rb	0.5	9.28043	0	16.7604	0.1	2.8663	23.1989	9.79397	8.54502	0.01	0	0	27.6155
Chdh	0.3	0	8.57964	0	0	0	4.14082	7.40949	3.89778	0	0	0	0
Actr8	78	0	1.22014	1.13255	37	1.3409	7.56549	1.1622	2.52814	19.89	0.337612	26.248	5.72544
Lrrc27	5	11.3202	0.611813	1.98763	12	4.03417	5.74158	13.9863	5.63413	1.45	0	0	1.91393
Stk32c	2	0	0	4.35264	2	0.257667	0	0	0	1.22	17.1921	0	3.30061
Fnta	181	66.6981	89.3728	22.3704	96	127.72	93.5653	59.9409	84.7686	50.5	195.982	87.4567	64.0843
Skiv2l2	160	68.5977	160.46	42.9183	81	124.881	100.468	62.8904	125.755	15.54	309.655	421.165	141.702
Lbp	0.1	0.364619	0	4.28024	1	4.27933	24.7283	7.80853	3.77464	0	0	0	4.48789
Celsr1	10	19.276	25.4521	21.1324	0.2	12.0096	13.8133	22.631	24.245	0.13	7.49483	1.18731	10.0805
Fli1	0.1	0	1.74891	0	9	4.10025	0	2.59134	3.75796	0	0	0	0
Stard13	3	3.72688	0.113848	0	25	5.90545	0	7.91628	1.04842	3.85	0	19.0587	3.13412
Diexf	26	34.7437	31.6996	62.0695	10	23.6992	38.1551	50.2504	53.0567	5.09	46.3531	17.5573	39.3766
Syt14	6	10.9256	6.69637	3.33523	2	1.43592	2.29911	0.155571	1.27845	0	0.451922	0	0.204373
H2-M3	6	0	35.0736	28.3819	11	17.3945	0	3.42647	19.0481	1.73	0	16.8841	2.81334
Lonrf3	2	28.7181	4.65632	31.4893	1	10.3317	29.2802	29.1457	30.8325	1.48	8.34391	0	37.7336
Atp5e	156	79.9107	50.0755	74.6509	102	52.3632	82.6456	63.9582	48.9089	725.48	45.7662	42.1398	89.7181
Nelfcd	105	32.3247	34.9187	37.9458	52	9.48443	18.8397	36.7759	25.8819	49.27	36.1342	8.88312	19.5381
Tubb1	0.8	0	4.58641	13.6229	0	0	0	0.873725	1.26708	0	0	4.30534	0
Ctsz	270	135.844	62.2851	32.0264	529	25.6069	66.9821	72.5588	59.0084	166.47	115.06	79.9202	112.702
Sertad4	5	6.01741	4.22783	0.535136	50	1.35164	0.772914	7.8711	13.0959	11.19	5.95553	0.601323	2.64518
Ube2a	96	6.36287	6.33329	6.57025	62	38.6489	38.2082	3.54856	21.6137	25.09	44.5319	13.4057	15.8499
Slc25a5	613	95.5177	87.4001	170.944	241	125.322	212.724	51.5357	236.667	870.14	100.189	128.6	92.4395
Ppdpf	80	228.996	122.479	114.72	33	76.8447	65.3073	62.0436	52.8062	12.24	1.23236	20.0332	33.4385
Kcnq2	1	3.01638	0.470958	2.33147	0	1.86324	3.94618	13.8317	1.66252	0	3.64878	0	1.17863
Eef1a2	2	11.462	1.54869	4.60004	0.2	3.81238	0	3.54036	1.71141	0.02	9.25603	0	0
Col20a1	2	1.98332	3.87079	6.46725	0.8	0.952867	10.5863	8.5538	3.56457	0.05	0	0	3.48737
Pls3	36	0.851078	3.38849	5.36541	458	2.80383	0	7.97403	15.235	76.76	9.2656	24.3239	16.7108
Mpped2	4	21.5832	23.5387	18.4876	5	1.19392	15.02	9.48581	8.54559	0	0	0	0
Nkap	17	9.1064	22.5459	16.8268	15	28.3933	5.30999	12.4789	18.9386	2.81	12.8141	15.7301	11.4373
Ndufa1	390	252.998	279.773	65.9984	233	103.28	194.792	119.257	145.19	224.18	141.995	481.242	81.2351
Wt1	2	38.6283	45.3033	52.7093	1	6.60766	1.11955	5.96573	8.07473	0	0	0.326628	0.261238
E2f3	38	6.04281	16.024	13.4753	45	6.3817	3.02959	16.5677	6.0539	8.65	7.12444	0.64282	11.3109
Cr1l	8	25.633	21.8452	19.3483	13	9.08972	26.7157	12.3894	28.5631	10.65	5.35241	8.08776	30.8825
Ppfibp1	21	3.23009	10.2126	6.20262	129	3.43627	15.9734	25.5801	12.6557	29.86	5.02367	13.6108	12.9369
Cd34	2	0	5.46174	1.75488	6	1.2928	0	12.4057	5.22312	3	0	0	5.52006
Plgrkt	8	39.7125	10.1462	15.304	16	35.6811	12.7523	7.2483	54.3094	10.87	48.4283	0	10.3156
Cd274	1	3.79748	1.06725	3.96253	3	0	13.2349	0	0	0.04	1.77183	0	0
Gtf3a	25	24.2435	18.3438	0	16	12.9595	7.68517	7.48831	12.9711	75.02	9.78886	0	4.0989
Mtif3	0.8	27.5134	32.7842	26.7936	0.4	15.9618	28.7177	25.0069	35.7237	6.66	5.9271	2.8609	30.7267
Lnx2	16	0	2.12123	0.262527	12	0	1.23232	0.1347	1.43251	3.28	0	0	4.77779
Dyrk3	63	26.0574	42.3117	52.4916	9	20.7458	23.8627	37.7836	17.6089	4.35	24.766	8.27471	27.4908
Mapkapk2	42	0	6.78286	0	241	0.993886	3.03114	1.0768	2.49851	76.88	5.75555	6.01344	3.395
Il10	0.7	0	0	1.82944	0.2	0	0	16.896	3.63002	0	2.18141	0	20.9631
Lamp2	24	168.019	91.2205	150.916	176	121.871	107.907	75.4741	136.383	22.38	119.175	127.606	122.874
Atxn10	471	4.93059	2.6648	1.23675	307	2.10854	0.71451	7.10712	2.20859	92.23	0	4.16914	11.0038
Foxred2	16	28.3128	54.3015	34.434	3	21.7432	23.6057	23.0449	18.9378	4.46	26.3312	5.46747	8.24124
Eif3d	514	42.9827	42.7546	50.0792	227	21.4793	48.4481	49.1278	68.7453	367.11	98.7723	36.0997	86.6181
H3f3b	292	58.0206	44.3547	65.2067	302	110.901	197.469	121.617	214.618	375.24	154.369	30.0841	162.014
Nup50	88	42.3468	39.9422	46.2806	59	49.927	85.8778	85.926	97.586	45.12	83.7543	97.987	92.4805
Phf21b	7	14.3867	4.25603	14.4852	0.6	13.2522	7.48891	6.58764	8.98182	0	3.33664	0	10.8732
Ift27	34	215.822	90.2141	36.227	42	20.8129	21.8731	31.6906	4.71361	30.25	128.174	108.109	142.509
Pacsin2	76	2.95144	0.518421	0.160402	138	4.25397	9.1511	4.44424	1.90964	79.35	0	5.67758	4.54096
Cmah	496	0	0	0	8	0	0.0443902	0	0	0	0	0	0
Ttll12	62	13.6174	68.5979	2.84855	82	12.6967	14.1579	42.8152	18.2864	82.39	10.3896	0	7.90609
Bik	10	18.538	0.685517	0	0.4	3.01344	11.0284	1.9589	8.83802	0.8	0	0	0.857798
Scube1	0.6	0.117302	0.0824167	2.29501	1	1.44917	0.276229	3.21863	0.758968	0	2.82777	0.128943	1.85633
Tox4	34	1.54535	1.08577	207.388	30	222.311	0.566079	107.098	141.204	13.74	289.081	399.952	240.026
Mrps18c	39	187.53	161.74	100.33	26	158.151	181.931	133.017	61.7577	56.09	182.506	315.999	60.2227
Sulf1	27	0	3.1136	0	161	0.709694	0	1.20827	0.530978	4.25	0	0	1.7316
Srsf6	271	102.93	133.68	160.698	173	122.345	98.0556	76.1905	143.622	68.84	124.105	90.5726	89.8079
Plcg1	57	29.5747	21.5394	25.2855	45	13.7014	155.34	57.5672	42.8213	28.57	43.7529	16.453	42.0144
Kctd2	30	24.5759	22.3742	9.93254	17	16.036	2.93438	39.3804	35.8334	22.09	22.8795	2.28294	21.9108
Tmprss6	0.3	0.288431	0	4.70261	0.1	5.16683	4.75449	14.0911	6.90496	0.05	12.1119	25.3644	0
Kctd5	78	43.1872	11.8735	8.8169	122	11.1348	22.4623	12.315	23.8122	35.86	15.4778	18.1636	11.5558
Pom121l2	0.4	51.0331	39.9847	21.7845	0.1	20.6336	8.15735	30.2204	33.8198	0	0	0	1.08768
Etaa1	40	181.111	208.338	123.827	10	251.074	129.03	147.881	188.597	2.13	304.157	269.378	191.575
Matn4	0.3	7.57832	2.19245	1.01753	0.6	0	0.104975	2.98335	3.74959	0.01	2.07994	4.41019	10.7778
Slpi	0.5	0	0	0	3	0	0	0	0	5.17	0	0	0
Rbpjl	0	11.5847	7.87687	2.19343	0	10.5031	16.0162	5.75217	3.38508	0	4.35904	0.821571	0
Sdc4	123	151.475	49.0191	14.1124	264	52.0843	35.8458	66.916	12.0699	109.29	20.0189	27.4777	3.28012
Il13ra1	3	0	0	9.83739	43	4.58245	0.698776	1.65491	0.319993	5.58	5.19198	0.271822	0.217405
Nbr1	83	41.1021	23.0757	33.945	53	41.7615	49.0278	46.0164	24.3569	6.4	23.7478	18.1568	40.0197
Cyth1	5	0	0	0.18852	14	0	0	11.9943	0.935166	4.1	0	0	2.03314
Rnd3	20	86.7935	77.0403	45.9275	135	121.726	121.759	100.668	122.906	7.33	83.3463	42.7802	39.6469
Brca1	51	3.63338	12.3713	39.3711	10	55.1597	56.7991	47.4161	44.9377	4.26	57.7043	19.0481	50.7415
Gast	2	0	0	5.22412	0.2	0	0	1.34022	0	0	0	0	21.1277
Cntnap1	0.4	0	7.24223	8.04476	2	11.6906	7.16259	23.6353	19.4613	0.23	5.38758	5.94395	7.131
Nt5c3b	24	2.81598	68.0607	42.9736	23	25.396	18.8326	28.6453	29.8807	38.48	1.75184	9.28628	28.2234
Coa3	106	10.3529	10.1835	0	82	41.5678	19.5036	21.4784	40.8608	75.27	0	0	9.10197
Zpbp2	0.2	22.1512	23.7547	20.1486	0.1	3.2407	0	0.390116	0	0.05	5.43964	0	0
Gsdma	0.8	0	0	0	0.1	0.208299	1.9058	3.15945	0	0	0	0	6.5223
Med24	52	47.0361	22.0317	15.2065	27	27.1921	47.4292	73.8529	31.3436	23.74	51.2702	40.8769	51.4261
Gsdma2	0.2	0	0	7.54149	0.1	0	0	0	1.06886	0	0	0	0
Psmd3	171	51.0025	46.2953	11.5694	130	44.2239	75.4934	47.9131	38.5336	211.95	45.3272	6.268	64.0572
Exosc10	118	19.0187	12.441	23.7374	71	13.571	28.2616	21.2865	29.7028	40.57	43.3488	22.7083	15.2793
Glod4	32	49.0983	41.5491	63.7557	17	47.8515	52.2085	40.3064	40.2389	28.01	78.0581	30.7033	47.5785
Vps53	19	9.44169	34.7699	8.70547	33	8.64776	25.3005	29.6327	15.1671	17.78	3.29133	10.0208	12.3082
Taok1	34	29.0315	39.9646	20.9567	52	34.7252	23.1014	14.0403	36.7075	3.34	50.0346	43.6056	29.2256
Dnttip1	27	14.4125	27.6524	11.9299	29	7.87547	35.2446	12.2422	26.1822	35.45	1.29319	37.1695	14.1331
Tnnc2	0.5	0	0	0	0.1	0	5.58971	2.64761	1.70648	4.14	0	0	19.7096
Acot8	24	28.0381	51.522	20.6297	11	23.5366	50.7889	21.1698	27.4444	15.04	48.6384	44.2551	17.6977
Cd300lg	0.5	7.37788	4.47684	8.31092	0.1	4.14307	19.585	16.8326	2.6038	0	1.56472	0	0.294839
Pyy	0.4	0	0	25.9973	0	2.05199	0	5.55791	16.1202	0	0	0	0
Mpp2	6	10.7775	15.3024	8.20017	7	21.3591	21.1496	49.1368	4.3583	1.32	27.0636	29.124	32.9663
Vtn	0.3	23.1961	7.40801	28.1925	0	4.8847	12.4144	20.4631	25.2413	0	4.91949	0	24.1014
Nlk	28	13.0064	22.338	8.75155	17	15.6857	5.34775	10.7768	35.3979	4.09	5.619	15.8856	10.3458
Traf4	111	20.1985	28.383	23.1915	99	11.9496	19.2938	15.6119	6.07425	79.82	24.7774	0	37.517
Aldoc	53	13.8416	8.33581	7.30756	1	14.8608	68.6045	28.2311	20.8968	0.57	22.2962	0	61.4254
Stac2	22	4.21609	43.5871	45.3681	1	3.90647	90.2054	24.5879	21.2386	30.54	25.7603	23.8345	100.345
Rpl19	1141	0	0	10.4149	647	25.0411	67.6917	23.8416	20.6655	3113.95	52.5406	0	69.1212
Nek8	10	92.4116	74.5557	101.208	9	86.0187	139.724	97.6729	57.9364	5.22	82.0223	49.7402	134.196
Cacnb4	0.1	5.57297	0.939737	10.8308	0.4	9.50121	7.45415	1.41726	7.9328	0	1.47347	1.10268	14.1109
Plxdc1	9	0	3.81279	0.832725	0.7	1.97182	6.9157	4.27263	0.619617	0.21	0	1.40358	5.05164
Arl5b	17	10.1032	38.8114	30.7199	9	24.396	20.8871	36.8806	33.7885	1.38	26.6308	46.2983	38.9906
Zfp207	134	0.280047	652.066	1.09582	92	317.604	256.533	0	387.577	72.15	0	4.00189	0
Psmd11	78	39.7107	46.0687	67.6557	59	54.0032	81.3343	59.9503	51.5863	41.02	80.4327	60.5706	81.4628
C1qtnf1	3	0	1.27179	0	8	5.81423	1.19351	3.87647	0.936942	1.4	24.4924	0	9.86671
Pipox	83	2.75938	2.58499	15.5962	0	2.27265	25.1253	14.7734	3.27318	0	0	2.52767	0
Timp2	12	3.45915	2.0832	2.0948	1208	7.02074	10.4732	8.26784	13.5887	250.07	0.768559	1.62961	9.34083
Zc3h18	45	64.1267	23.9399	49.8108	23	28.2602	67.0749	55.4705	43.9683	25.48	34.5349	27.7753	40.2223
Top2b	26	52.7245	125.31	71.8476	123	131.48	87.3706	95.4007	134.77	11.59	77.8248	102.14	90.5621
Rarb	0.7	75.9132	54.3992	27.0222	5	81.4542	37.6046	49.5895	49.7044	0.08	22.3431	69.151	56.105
Igfbp4	22	14.1093	3.86448	7.642	116	11.2267	10.1365	8.16215	1.23783	23.89	5.57893	0.525745	0
Cdc6	34	253.212	232.689	409.66	8	315.183	581.245	346.975	241.978	11.5	410.605	339.049	563.516
Suz12	145	94.9431	120.132	74.9323	49	150.121	43.825	53.9805	127.481	8.02	78.8947	109.214	76.0847
Atad5	33	35.224	49.8516	57.306	7	46.3238	40.6115	20.3625	37.9843	0.75	50.9539	47.1851	42.7337
Crlf3	59	6.89844	4.57758	8.99782	24	16.5714	24.3672	10.5158	33.9716	13.78	9.23881	9.26813	13.4776
Tns4	5	0	5.424	4.90876	0.2	10.6102	6.27182	18.5992	4.49542	0.09	6.30342	28.0038	0.169678
Tnfaip1	55	14.8436	5.81295	6.98262	200	16.6846	36.7881	14.0052	16.0593	29.37	19.4905	21.3989	15.4034
Abr	26	56.2304	34.4793	37.6716	26	32.1026	49.4347	94.0788	48.3993	36.7	38.4265	27.1592	19.6247
Rab11fip4	30	15.2511	30.0752	17.4685	0.2	14.6457	22.6952	26.5028	33.6664	0.05	32.6891	17.4689	12.3943
Cd40	4	0.614843	0	3.40831	6	0	0	0	0	0.21	0	0	0
Slc35c2	27	60.1156	40.9765	59.393	32	24.3864	87.6847	19.2151	29.8976	25.91	53.7253	18.7395	33.92
Zfp334	6	22.3218	20.8588	21.7634	18	7.9283	12.5629	25.0221	20.8696	2.17	24.0411	15.949	22.961
Elmo2	22	15.4686	42.2348	36.1382	51	53.2182	66.305	62.113	48.142	20.22	47.3544	34.4378	44.9303
Wsb1	82	350.2	554.917	316.452	161	343.731	172.796	191.664	503.577	24.96	540.904	507.289	380.618
Ttpal	6	0	1.28119	6.47463	37	8.00988	15.8403	14.2374	12.0606	6.43	2.99359	0	9.9753
Rhot1	35	17.0519	16.3787	6.05302	31	9.33315	7.31935	9.10055	9.35704	6.05	15.6101	16.6087	9.48838
Rhbdl3	0.8	0	0	2.88259	0.6	0.303366	0.2313	0.164336	1.5888	0.08	0.763816	3.23911	0
Ada	20	17.4739	0	2.13671	24	4.38496	10.5443	15.3486	9.89267	2.83	1.2739	0	22.0837
Serinc3	81	0	6.30235	2.27497	363	1.84695	10.9136	10.3386	9.83419	25.86	0	0	18.6203
Tha1	1	3.75499	8.87414	16.6968	1	7.80191	17.8456	19.6469	10.3808	1.13	24.1564	5.25333	36.0141
Pgs1	45	20.8935	32.2541	24.757	44	11.9972	38.1134	29.5409	13.3281	42.28	13.5014	12.2921	34.927
Birc5	106	52.752	42.0827	61.1011	36	50.2358	101.061	62.5169	45.8643	201.46	65.8059	57.3829	99.52
Afmid	2	13.4355	2.7764	0	2	4.88188	0.930545	4.23131	10.4827	2.42	0.614582	0	4.86382
Trp53tg5	0	0	8.99806	11.5645	0.8	4.86822	10.6713	8.57079	3.82442	0.02	19.918	0	0
Pigt	72	10.568	0.990016	0.459473	65	4.13438	7.13404	24.2824	5.24226	59.32	7.67021	0	2.16794
Wfdc2	77	0	0	0	3	11.3868	0	0	0	0	0	0	0
Etv4	88	45.337	8.90827	11.2756	47	17.3252	40.1714	18.7704	26.5994	30.71	16.7315	60.3946	40.8725
Eppin	0.2	1.18242	0	13.1092	0.1	0	2.78442	0	0	0	0	0	0
Dbndd2	0.4	31.5847	2.50549	9.30251	1	27.3771	38.0284	29.6609	41.8607	14.19	46.7459	41.7189	20.1546
Mmp9	3	11.288	1.01679	3.58642	31	8.76053	0.545261	8.32913	4.68175	0.89	12.154	0	0
Slc12a5	2	1.06737	3.10687	4.8727	0.4	3.86175	3.66252	10.8169	3.5517	0	11.7389	0.335226	0.402173
Ghdc	17	7.08874	0	0	23	2.07415	0.527144	3.49561	0.724191	4.8	2.90129	0.820231	0
Pltp	91	91.064	33.4449	39.1425	13	34.7733	33.9208	59.0043	26.5141	9.8	61.8018	35.0353	26.5657
Slc12a7	117	27.5974	26.5667	31.9055	62	8.41286	19.7495	40.6562	14.7254	23.46	10.1729	8.07647	11.1861
Ctsa	84	21.2661	28.1253	22.1904	184	30.4452	19.6779	29.8036	46.9444	76.33	40.2731	17.8761	37.3932
Zswim1	91	36.9057	9.51558	0	15	6.69268	28.3844	40.107	25.1931	8.8	21.5902	52.478	21.7302
Slc12a4	104	15.225	9.50854	4.41298	165	4.92623	36.1941	33.3169	14.3854	40.85	5.262	7.70383	15.7226
Spata25	0.3	122.571	141.07	15.2259	0	203.343	158.337	179.682	48.3385	0	103.485	255.353	127.26
Myo1c	69	1.56243	5.48882	4.96743	344	7.47972	11.2218	6.53523	15.5429	84.75	17.4656	5.15244	13.5648
Crk	83	2.77525	5.39971	0.139225	188	0.527476	2.31249	11.5724	2.21002	21.39	3.1542	0	2.81531
Cox7c	291	500.961	293.768	531.007	106	716.448	374.94	829.925	975.745	1182.95	470.095	473.837	383.529
Pitpna	50	24.4117	17.6662	39.9602	162	61.9758	74.6166	79.8889	75.973	77.62	18.224	12.3437	61.8109
Mlx	53	6.54711	43.3715	25.9237	28	15.3102	35.6804	27.5413	43.2688	15.54	33.4569	7.19683	39.059
Jph2	4	51.7993	54.2855	69.1245	100	17.0739	26.036	23.8875	41.2602	68.25	17.2633	4.5456	58.7436
Dhx58	3	0	0.536069	5.72225	5	1.64954	19.584	19.6586	1.72782	0.38	1.77996	0	1.00619
Rab5a	100	141.697	145.779	60.4218	125	100.272	61.235	71.3824	98.985	12.2	120.178	130.94	99.2506
Hspb9	2	6.31168	78.0487	2.46975	1	12.4761	1.18904	29.5681	10.6178	0.6	0	0	0
Nkiras2	23	63.8405	42.3966	25.6651	33	24.3091	2.05938	30.1412	13.0142	29.25	15.9815	9.61313	10.3796
Ppp2r5c	126	6.95634	16.3427	23.6757	85	9.26537	25.6979	26.6233	27.2866	11.87	24.5118	12.1869	19.4942
Ift52	54	71.6594	48.0463	25.3697	32	27.0646	39.9208	35.0772	31.2632	13.99	7.32384	21.1555	16.2003
Mybl2	739	11.0719	13.6135	4.26677	20	6.99464	2.37024	19.0295	10.42	31.37	0	5.80871	19.0258
Sgk2	4	9.39126	0.212848	0	0.1	1.49705	0	1.41919	0.784041	0.07	8.00971	0	0
Eya2	0.3	0	1.3155	0.488425	2	4.39489	6.52539	10.0242	0.242286	0.12	0	3.29301	6.58441
B4galt5	48	0	1.98981	0	86	0.134568	0	0	4.36957	43.18	0	0	0
Gdap1l1	9	0	7.29515	5.56227	0.3	3.43591	0	25.3133	2.63923	0.1	0	0	0.652038
Hnf4a	1	0	0.295503	0	0	0.129899	0	1.82956	0.40819	0	6.05064	0.231161	0
Ptgis	16	7.85573	24.8375	6.26172	59	0.269586	3.69982	8.76225	1.97665	68.93	11.1996	3.35818	4.60438
Cadps2	0.2	8.52377	8.46244	6.40481	0	0	0	0.868064	0	0	0	0	2.11784
Ddx27	124	69.3277	65.6625	73.8035	39	33.3777	32.1711	59.133	62.8868	62.22	79.2818	63.5062	83.9572
Cyth3	7	76.5292	28.7119	45.5485	47	51.8623	67.7118	48.4814	79.8023	20.48	55.9006	39.6117	64.0164
Cyth4	2	0	2.31467	0	14	0.610499	2.948	7.2757	2.13156	0.18	10.5036	0	4.05493
Rac3	48	47.898	8.41328	0	19	1.58502	0.40283	6.29654	0.553409	1.44	0	4.701	23.3113
Rrp7a	35	70.5934	44.2848	43.2981	32	29.4601	78.3688	37.6825	40.1018	57.76	90.8396	39.9542	50.6117
Cyb5r3	159	86.1485	55.9694	31.9702	187	70.8044	30.7271	58.1363	30.5519	329.4	44.2877	33.6791	39.2959
Ints2	27	59.6019	102.668	75.7106	17	110.738	74.6842	90.9193	176.204	4.16	95.9645	78.3462	135.174
Med13l	58	277.768	2.08208	2.1903	48	3.2339	4.187	25.5173	192.12	5.52	1.53629	0	0
Hist1h2bc	17	623.429	231.275	264.275	197	435.93	223.735	407.208	137.953	27.37	355.843	194.624	139.218
Baiap2l2	2	0	8.80843	0	0.3	1.24905	0.571403	2.97715	2.09332	0.91	1.88693	0	0
Mafk	15	84.8935	28.6801	8.10211	49	21.9259	58.3713	31.6733	20.6696	10.06	60.7256	17.5581	38.2283
Med1	42	16.1162	16.3022	12.523	35	6.42492	16.0418	8.03179	21.0028	8.23	40.0862	58.8003	45.9234
Erbb3	23	0	1.71814	3.98701	1	1.41614	3.52712	7.67136	6.72445	0.25	0	0.504015	6.9873
Stard3	22	2.54928	14.9261	2.49382	26	1.57471	10.0053	9.09908	1.64943	21.86	0	0	2.24127
Ikzf3	0.1	2.98173	11.1732	6.22265	0	7.36736	2.90223	18.4915	6.04494	0	5.25572	5.89973	0.873821
Mfng	12	20.2062	18.6983	32.4623	0.8	10.9594	68.0083	36.9402	17.8569	0	0.76649	28.7123	20.3645
Vmp1	44	18.7986	16.9154	14.4106	241	79.8581	64.3048	23.6164	108.614	42.16	15.1313	38.7904	28.7052
Uchl5	95	147.708	255.593	141.566	29	87.2335	81.3173	45.7524	190.172	13.16	61.3121	136.037	178.559
Glrx2	10	31.2505	10.5656	5.66974	7	7.98273	32.8666	0.471744	17.0271	31.12	29.9657	37.9676	23.3431
Trove2	13	1.46783	1.62061	11.7607	22	7.44782	6.27112	4.35031	18.8586	2.58	1.95675	14.0604	13.3657
Stk4	63	0	0.246319	6.2875	35	1.84073	9.57658	6.45211	2.94883	6.12	0	0.192686	7.85967
Pmp22	19	2.51842	3.185	0	182	7.77824	33.448	11.4609	15.317	47.42	0.391682	0	12.3991
Gdf9	0.9	0	0	4.33228	0.6	2.84081	23.3444	0	8.92684	0.29	13.9079	0	9.43434
Zcchc10	77	2.17386	14.7644	29.7719	23	11.6377	26.6193	10.6687	21.0979	6.93	73.817	1.59305	10.8301
Tbx5	0.1	0	3.43334	0	5	2.58729	0.109593	7.47498	4.21564	0	0.904762	5.62733	0
Psmb6	311	301.9	197.44	139.927	150	133.707	140.844	137.872	95.8246	543.8	182.351	110.62	177.783
Spag7	162	36.5442	18.9779	25.3871	74	29.9346	40.7831	78.1552	34.4391	65.67	25.9469	0	67.0512
Pfn1	915	234.3	198.123	195.264	1127	333.359	354.152	348.587	399.314	3679.84	347.642	208.158	363.205
Tomm34	118	6.77921	19.6127	7.80203	49	13.7944	29.6743	31.2245	23.9955	15.07	0	0.43835	7.01189
Ywhab	174	2.43483	23.7362	75.0287	401	22.3722	52.6064	57.6429	103.581	99.4	20.1175	23.0844	110.243
Ksr1	6	4.34533	3.99242	12.0984	5	2.37444	0.157425	1.23033	1.83829	3.98	0	0.367426	0
Gpx3	37	13.8229	0	0	118	0.355772	1.08503	0.770902	0	1.76	0	0	0.506365
Anxa6	153	0	0	0	935	1.60668	2.80002	4.47611	10.0975	343.86	0.288951	8.98591	12.4139
Il12rb2	3	9.82099	8.19402	12.4095	0.5	2.46452	9.82895	21.1555	5.16292	0.18	0.477321	1.34945	1.61894
Zkscan6	11	3.59056	17.3788	20.2941	14	8.87166	1.87894	0.533986	16.2621	4.93	0	4.38541	10.1717
Kpna2	119	16.5747	15.737	2.33717	47	21.0301	39.6639	22.7844	31.0131	45.23	62.7036	15.265	21.6612
Smurf2	29	1.73595	0	2.94352	61	0.857848	3.18856	4.53088	3.59422	9.01	3.50983	0	1.5262
Cep95	13	33.516	15.6188	10.7059	6	2.95759	8.0536	15.5638	9.07251	1.84	11.7019	0	19.8448
Vezf1	31	46.7894	34.9816	90.3694	67	37.7952	86.4505	31.0456	53.3023	10.48	54.2666	29.2331	68.2085
Cuedc1	5	38.121	23.7402	12.9956	25	53.1606	82.0165	60.8809	65.9602	12.04	71.1911	38.0945	29.4526
Srsf1	253	5.46588	4.80041	305.557	137	283.822	256.702	12.8029	7.95718	49.84	3.85198	1.12655	12.6143
Abi3	0.8	0	0.965005	0	0.2	0.707006	0	6.28108	0.296222	0.29	24.9215	0	0
Shroom1	0.7	14.0954	17.6847	12.4755	4	1.61698	3.69859	4.3123	6.51427	0.33	11.1176	9.29649	0
Kif3a	24	3.7854	14.9348	25.6365	31	4.85641	6.9941	15.2	26.5647	3.86	13.1332	6.08153	3.07202
Sept8	16	2.01009	0.847374	0	83	3.10412	5.49081	9.28206	12.4854	20.97	0	7.95442	0.706887
Mtmr4	31	1.27687	1.23355	6.03725	49	3.3521	10.5239	6.0885	2.68501	13.43	6.20584	0	10.6646
Mrm1	19	39.2437	34.3358	41.7702	9	36.8191	44.1142	67.3928	47.6688	13.41	29.3657	59.8236	45.2433
Mapt	6	7.15676	36.1796	34.7208	0.2	11.9685	30.7466	32.4757	29.4775	0.87	16.0173	0	23.3266
Kansl1	48	64.1101	112.551	101.865	46	76.4255	64.7797	43.9079	112.267	5.84	59.3072	82.1871	80.3736
Gid4	62	32.097	16.237	17.3042	22	10.7064	9.97704	6.44416	15.9217	5.25	4.82555	9.87902	17.3076
Myo1b	21	0.364474	3.20099	7.48743	39	1.57597	0.171656	4.02467	5.77762	0.91	3.54284	0.400643	1.12153
Dhx40	64	19.5338	29.6516	11.481	47	16.6841	33.5055	5.00314	26.0576	5.54	27.9423	42.1492	26.7145
Ypel2	13	0	0	0.123266	7	0.934031	0.0890187	0	1.58982	0.13	0	0	0.332348
Akap1	136	6.95508	18.03	20.4895	49	17.1848	24.7367	27.4461	31.6557	21.36	22.7531	2.89993	32.4713
Nol11	78	2.04024	38.7038	22.6197	34	18.0039	37.612	10.143	19.9897	17.4	31.2779	18.262	25.8809
Derl2	14	20.1233	50.2218	66.7122	18	82.869	70.2914	76.8758	120.165	17.64	53.1401	118.666	101.913
C1qbp	309	75.1586	33.487	72.9258	145	89.4551	50.7219	61.3402	80.653	282.02	120.456	26.6994	103.548
Rpain	23	102.991	95.3051	171.466	9	140.684	120.672	136.73	159.278	9.89	149.76	99.4048	209.803
6330403K07Rik	4	38.6442	46.5453	20.8019	4	14.0194	43.9117	11.9048	15.8753	0.05	3.81601	1.34854	12.9429
Slc13a3	0	4.17063	0.183143	0	0.8	5.31348	3.06913	4.71005	0.674619	0	4.05404	8.30943	0.458339
Kcnab3	4	10.5153	4.33093	10.6412	3	29.5652	24.0788	22.5677	20.6454	1.68	43.9869	7.573	29.3283
Chd3	13	20.7854	18.2548	18.0189	166	27.7142	32.83	38.3384	28.2912	27.44	28.1875	17.972	22.8425
Kdm6b	33	29.1217	17.5518	31.5935	39	39.3875	42.8363	26.5092	37.4166	7.37	69.1187	30.6462	31.3061
1700125H20Rik	0	0	5.35846	0	0	0	0	0	3.0841	0.03	0	0	0.83814
Appbp2	73	7.80397	18.2437	7.31032	50	15.7764	13.1647	5.03279	18.8202	7.71	69.1825	15.5971	29.0659
Wnt9b	0	16.6251	0.712246	3.83447	0	7.88996	7.44799	20.0814	6.55901	0	9.14439	16.2692	0
Adora2b	4	0	1.74448	16.5163	44	5.82806	2.80648	17.2811	17.6712	3.23	0	0	6.98526
Ncor1	66	6.61634	18.8091	26.6862	42	19.869	39.4546	16.2129	27.266	5.37	18.4432	37.3717	36.1544
Trpv2	3	0.750774	2.98913	21.87	19	7.8839	20.9798	38.0184	18.2971	8.69	8.95203	0	5.94055
Cenpv	75	146.146	103.934	150.521	7	91.3763	65.053	83.4931	117.046	17.76	50.5872	65.6309	119.086
Pcgf2	91	24.7849	50.1625	36.1877	27	34.5043	41.9878	46.2951	46.6729	15.5	28.1913	43.5099	46.8329
Cwc25	17	34.8927	10.8035	21.0201	12	25.3893	20.6114	20.3831	27.3593	6.85	16.3262	9.75134	34.5763
1700001P01Rik	2	119.373	240.225	197.991	0.3	132	160.334	214.023	158.287	0.13	326.619	93.9594	370.563
Pip4k2b	60	3.99251	8.92545	5.68096	69	4.03561	16.9232	13.4812	10.5678	24.92	2.3991	1.79538	31.4315
Trim37	48	16.809	27.4038	8.40791	16	10.6855	20.9058	11.0308	14.5714	8.97	29.1883	41.4389	19.7997
Ybx2	48	34.0997	20.8671	34.7927	0.1	34.9929	21.7586	20.9804	29.1803	0	66.7206	9.06863	44.4859
Ctdnep1	56	28.2641	13.9009	22.8567	138	20.2524	43.9282	7.56617	24.1394	102.13	2.6375	24.8552	18.3883
Elp5	75	226.107	167.317	173.48	60	193.657	244.299	188.619	163.097	36.14	212.275	437.912	216.606
Slc2a4	3	91.9792	37.5631	29.0555	0.5	33.7347	57.669	30.3932	42.2165	0.4	28.1635	14.5341	7.07576
Gabarap	104	127.733	132.708	322.134	373	149.41	180.155	150.051	139.355	157.81	150.579	50.7861	235.351
Cldn7	55	93.5133	82.1282	65.0218	0.1	42.8982	68.006	58.4411	31.5871	0	72.1845	0	41.7118
2810408A11Rik	13	73.9258	62.9667	50.9051	2	233.17	130.709	119.124	103.412	0.79	134.565	70.8204	70.077
Phf23	81	242.257	6.40106	330.026	62	0.255802	241.064	186.793	8.84202	62.98	0	4.5521	0.728158
Acadvl	15	60.9277	54.4827	86.4162	56	42.3728	44.949	42.2008	52.378	52.41	85.4818	9.83533	99.6403
Dnah11	0.2	8.8968	10.5254	9.30054	0	4.4854	0	0.0875599	0.380938	0	0	1.36628	7.59179
G3bp1	224	0	2.69084	1.96246	105	4.30899	7.15052	2.37999	6.72593	70.39	6.06279	4.96166	10.3418
Atox1	511	0	47.8969	0	258	1.05274	0	15.9679	17.6431	317.06	0	159.239	0
Sparc	563	12.7887	0.842378	0	4891	4.19671	0.564666	7.75632	5.94733	311.13	8.70184	5.71099	5.62176
Glra4	0.4	2.51151	5.29376	9.17231	0	1.86165	1.65598	9.07629	13.3249	0	0	0	7.94899
Mief2	18	15.2653	19.6633	79.1699	18	24.4718	22.938	28.7025	37.6265	7.68	44.3744	27.5675	77.6495
Tbx3	44	41.9425	41.7475	40.9101	19	63.7479	69.7443	54.1692	67.963	2.65	30.1841	29.1188	63.7222
Mmp20	0.1	0	0.787526	13.5234	0	0.173093	0	9.37663	5.4392	0	0	0	0
Crhr1	0	6.73211	10.2483	0.731739	0	10.8583	10.3926	6.50777	1.20995	0.01	5.52596	19.3227	0
Dusp14	9	2.92021	38.5727	182.827	35	22.0068	1.6504	17.1979	15.4933	17.87	9.08342	352.458	6.67517
Tada2a	98	0	0.301178	1.11823	22	2.1183	3.83585	8.6063	5.8244	8.45	0	0	5.65303
Ikzf1	0.1	6.92387	0.873154	10.5361	1	0.657989	19.9001	0.356439	9.99356	0.17	5.93647	9.5625	6.71162
Tcaf3	0	6.48864	0	0	0.1	0	0	2.56599	1.33581	0	0	0	0
Pnpo	27	0	12.2742	3.95269	6	4.40454	1.00747	4.29477	6.22827	7.37	15.8029	0	7.83614
Cog1	26	11.6704	3.11586	4.10995	31	2.73938	14.8403	11.5592	15.706	14.24	6.53423	10.5194	5.74578
Cbx1	212	6.94497	9.488	5.53576	42	9.05659	3.6343	20.1406	32.9525	19.95	0	0	14.9254
Cdk5rap3	100	47.888	27.0319	11.478	30	10.6188	27.1802	32.8702	21.1859	24.82	16.8691	14.8472	11.5151
Copz2	6	13.1619	59.801	0	90	68.2939	15.7038	61.072	49.9606	22.04	21.835	27.0071	35.4864
Slc25a39	254	126.913	103.39	119.157	109	80.0845	126.5	117.883	153.965	128.67	112.73	43.8966	171.215
Sp2	47	2.70234	19.8305	18.2111	24	4.8223	27.5756	20.4964	16.9018	11.12	2.10144	10.8919	1.84787
Aatf	66	202.146	119.653	78.2564	38	117.17	155.196	77.2165	125.716	32.81	212.824	217.133	110.771
Lhx1	0.6	41.9354	90.5679	35.7398	0	296.275	87.6421	313.815	297.384	0	10.3761	41.1206	12.9878
Dync1h1	161	7.50632	9.64636	11.3388	238	10.3038	30.8806	21.2533	29.4724	39.68	15.5159	5.57133	40.8935
Cpsf4l	38	18.7457	18.345	10.0422	0.3	7.44389	9.14398	33.6036	23.8245	0	0	10.303	1.1772
Pex12	12	82.9551	24.3048	53.2242	10	51.657	133.184	30.5679	96.9166	3.8	26.3781	65.7139	66.7313
Ndel1	37	0.385669	26.8262	20.8761	117	10.7204	52.4936	13.6795	14.473	18.85	18.2945	6.78307	41.0275
Slc25a35	3	30.1464	25.2405	3.27672	1	27.9325	18.8124	28.4132	25.1943	0.52	17.9729	7.73219	14.1354
Zbtb4	1	0.468909	5.84784	1.68193	20	4.85162	0.993789	5.72706	2.73054	1.96	0.09116	0	2.37045
Tnfsfm13	2	0	0.578772	9.93864	2	8.39587	25.7996	19.2951	11.4592	1.16	0.320291	20.8266	4.70747
Mpdu1	120	192.232	155.616	219.392	44	199.627	339.181	213.483	139.7	48.99	128.363	75.7955	326.377
Fxr2	166	38.367	84.3766	107.41	90	60.1161	104.452	142.37	82.1417	68.9	63.0669	76.8054	87.7562
Atp5g3	359	643.195	454.158	970.412	301	739.267	992.169	821.639	1016.59	1011.46	1015.27	981.391	1140.34
Cd68	61	231.789	309.425	508.595	67	517.288	613.089	454.858	443.627	1.07	292.466	484.925	526.549
Slc35g3	0.1	44.1739	45.7591	56.1399	0.2	59.8206	66.6814	57.6096	75.4841	0.07	61.2156	75.3265	82.1543
Acsl1	12	1.6141	9.07253	0.105266	7	0.299112	0.152038	3.67273	2.50644	1.42	0	0	0
Abca5	0.6	0.55859	2.51178	2.91433	7	3.72649	2.42033	6.05603	17.7095	0.74	3.04065	1.59646	3.73234
Smyd4	15	5.7428	14.3055	27.0679	7	18.7043	20.654	38.433	13.3427	9.96	10.7585	6.88657	9.86835
Lsp1	0.8	0	2.89864	2.24213	46	5.52155	6.63868	2.07075	7.11822	45.44	21.388	3.77916	6.34745
Zfyve27	15	25.1768	34.6893	31.666	14	17.9756	44.7352	35.1209	39.4553	7.25	23.0109	19.0492	39.9576
Avpi1	101	103.739	42.6206	92.3091	45	106.439	112.208	76.4866	96.1315	81.47	106.65	54.1179	123.668
Sfrp5	3	20.745	61.6915	48.1386	0	29.5028	22.2672	31.964	14.671	0	10.8798	1.06064	8.05887
Myh11	0.3	0	0	2.44539	54	0	1.50435	0	1.25798	0	0	0	0
Rad51d	19	4.1388	22.8999	13.4959	11	10.2263	3.53302	19.0427	9.37259	4.2	11.667	11.9425	10.0065
Fndc8	0.2	26.6684	23.7933	32.5758	0.1	13.3355	7.37653	15.8645	7.1211	0.07	17.7757	0	23.8184
Unc45b	1	0.885957	10.2708	10.978	0	4.65173	8.86675	8.30081	11.4646	0.13	0	0	4.28401
Pank3	26	40.8602	90.3136	39.3638	59	46.8736	53.4033	32.3321	51.6692	6.27	41.7219	72.765	45.8594
Rars	214	0.87411	68.7848	100.901	176	122.837	99.4206	64.6411	19.512	76.18	153.281	120.587	114.89
Wwc1	61	14.6171	7.70249	9.53274	11	6.64642	12.143	8.55952	8.4067	4.03	0	2.00846	1.07092
Fdxr	18	133.781	64.7665	75.2235	5	107.166	135.587	98.3893	79.218	9.06	103.297	42.6101	138.397
Otop3	0	0	11.4491	2.7186	0	3.27723	16.4201	25.8688	0.980782	0	8.25143	3.33255	0
Sult4a1	49	47.3774	24.8979	5.27524	6	38.7826	57.1439	68.5691	16.6978	0	19.7691	85.9515	15.5776
Mrpl45	136	0	10.0844	41.6296	39	9.56591	26.8615	25.5306	15.8851	42.2	0.881163	24.4964	7.96977
Mb	2	0	0.582969	0	0.1	392.087	4.29856	284.862	13.4213	1.29	94.2032	272.709	10.2127
Irf1	26	4.73302	18.7433	22.7293	11	17.2759	22.6964	40.3138	45.9352	21.04	18.4028	26.9595	8.32229
Slc22a5	6	1.49933	5.47785	4.49793	4	5.37167	7.76755	3.61228	9.50695	2.53	8.16154	0.988873	5.2727
P4ha2	22	28.8344	14.5612	36.2384	70	20.9653	42.8624	22.7143	39.4506	9.13	28.0283	32.6864	24.0302
Alox12e	0.3	0	0	1.73504	0	0.234768	3.04297	12.4633	0.245908	0	0	0.41778	8.6877
Arrb1	14	0	2.61939	6.1203	7	0.794103	1.5742	2.06483	0.415892	4.69	0	0.141314	1.24326
Tm4sf5	7	18.3958	0	0	0	0	5.63153	0	0	0	0	0	0
Cxcl16	9	4.07658	5.48974	4.20945	14	4.82643	0	1.13675	15.8258	0.07	0.264174	0	0
Pelp1	174	4.81962	31.7933	56.7519	56	22.8246	45.2719	23.4743	33.0896	35.27	10.4109	18.5427	20.9511
Med11	54	0	46.4916	1.32782	25	11.319	0.479453	3.40646	3.29337	37.53	0	1.11904	45.6455
Alox15	0.5	4.20339	2.41634	2.49209	0	2.83251	10.9782	2.3016	3.95589	0	31.7956	4.20047	0
Heatr9	0	2.95224	1.38283	5.77602	0.1	3.64724	9.26943	10.208	6.68553	0	0	0	4.32588
Ccl6	0	0.637321	0.895564	2.90946	17	0	0	0	0	0	0	2.80227	11.2063
Ccl4	0.1	0	0	0	8	0	0	0	0	0	0	0	0
Natd1	31	10.0811	6.15915	7.00333	17	6.49796	21.6753	25.0801	19.9935	7.47	12.9521	4.57717	13.2946
Map2k3	47	5.02393	10.0012	0.273035	125	12.9305	22.0838	7.00459	14.8985	158.54	0	30.8339	34.2311
Ywhah	145	83.9627	68.7259	31.7593	168	54.9763	53.9774	50.01	78.7719	187.99	23.1788	9.22948	54.2561
Hoxb1	0.3	0.439152	7.09662	0	0	0.542536	0	0.587794	8.80833	0	0	0.482732	0
Sart3	90	68.4121	31.0762	42.9984	34	38.8116	51.9804	55.1897	35.5716	41.23	34.3949	23.6281	38.7044
E2f2	15	7.34939	4.0766	9.08149	2	7.04861	5.2831	25.6279	15.517	10.14	40.758	17.8582	36.5579
Slfn3	1	0	0	0	2	0	0	0	0	1.63	0	0	0
Nars2	12	17.7495	244.12	0.475708	5	1.05134	4.92408	34.6596	57.1066	2.07	0	4.00909	3.20649
Slc35b4	10	7.32975	8.96081	2.4857	28	0.543318	0.759461	0.981069	5.31159	9.98	9.34779	2.256	0.386648
Dnah1	2	1.78832	0.703628	1.9127	0.1	1.72327	8.08557	8.95217	3.10097	0.01	0.389386	0.157263	1.38358
Dalrd3	57	131.42	150.927	78.4793	23	89.004	139.202	159.302	133.523	28.72	113.279	60.3376	166.584
Fis1	103	106.756	101.601	91.1423	113	81.5311	98.2727	122.756	57.1425	259.1	70.9422	42.6729	75.086
Plod1	28	0	4.08963	11.8261	57	5.39324	31.2095	25.1705	18.1063	41.43	4.1782	1.23045	8.85706
Rab3d	12	0	0	0	7	5.24391	3.66502	5.99698	0.457728	5.77	0	0	0
Mfsd3	9	23.2605	66.2627	7.72271	11	24.2953	61.547	39.0584	20.249	6.78	73.0103	83.2146	17.1036
Slc25a22	22	49.7797	45.79	12.281	26	18.4091	20.2057	24.5475	9.64133	8.3	0.382011	8.81994	34.6953
Atp6ap1	79	90.3013	48.1007	135.587	374	61.747	146.38	123.396	96.2001	97.71	30.0482	36.9349	194.969
Dnase1l1	2	312.988	270.011	652.222	14	441.21	611.757	510.212	456.287	6.15	169.449	249.481	618.016
Aldh3a1	4	0	0	0.347413	0.1	0	0	0	0	12.84	0	0	0
Ccl9	0.3	0	0	2.78347	31	0.941576	9.90705	8.56903	4.73402	1.57	0.237071	0	0
Scrn1	5	0	0.267811	2.36157	5	1.88362	2.60305	0.510189	1.60306	23.41	0	0.209499	0
BC005537	108	114.524	85.2083	129.319	144	169.288	148.151	111.619	180.071	29.33	51.1403	46.7274	138.719
Isyna1	351	88.8304	68.8222	35.6986	37	103.514	119.856	99.2953	86.0571	65.82	134.795	99.229	84.8518
Hars2	23	23.9608	12.3843	31.7916	16	22.7966	27.7581	21.565	19.6016	5.13	20.3461	17.2563	27.6034
Cacng2	0.2	20.1123	4.20424	8.88888	0.1	0.513369	13.3082	4.67203	6.13011	0.02	0.517026	0.182712	9.64485
Tmem160	121	0	35.6351	2.94017	87	0	0	12.8229	3.64623	68.4	10.5175	1.23893	0
Rab5c	172	46.203	25.2484	31.045	248	12.1079	20.6612	22.4878	45.2943	117.72	6.16964	0.51301	16.8226
Styxl1	0.4	0	0.391605	0	0.3	5.16433	6.03755	23.4996	0	0	0	0	0
Mdh2	291	88.3831	64.9025	41.2779	267	83.8297	54.7849	180.119	84.487	569.78	51.8799	69.5748	79.7095
H13	18	33.315	22.1687	26.8999	114	42.029	43.5843	56.034	34.329	99.95	41.1221	18.6012	42.1524
Rnf145	48	11.5269	6.11231	25.8146	61	17.4648	5.94098	21.9783	36.4463	54.57	78.8131	3.347	11.2814
Scn1b	21	12.2649	27.083	62.0852	59	19.8422	16.2289	38.3045	15.8712	1.13	10.4459	1.926	8.72907
Atp6v1e1	226	0.93866	8.79337	0.204053	260	7.34436	9.57841	7.11944	4.6562	82.92	5.35285	4.47117	1.37541
Chtf18	64	107.13	102.733	66.7194	12	89.7242	135.684	71.8572	70.5643	17.19	166.804	30.7666	67.0335
Lhx9	0.1	0	7.69219	0	6	41.7229	23.7712	32.6607	40.581	0.26	1.8759	17.338	2.93655
Etnppl	0	0	0	2.81346	0	0.253792	3.77331	0	2.92418	0	0	0	1.08366
Rps6kl1	14	5.4411	4.84237	4.02162	0.4	2.01661	10.7629	1.94207	1.8776	0.02	0	1.59495	0
Ppp1r12c	45	10.1997	12.3782	11.6912	56	4.00938	21.3986	16.548	13.7988	17.27	15.8633	0.679509	18.2064
Ahr	6	0	4.64522	5.28191	14	1.02099	8.56296	8.07498	3.63608	1.98	0	0.181689	0.871896
Map1s	91	72.5434	37.081	53.6268	80	63.2477	54.088	79.239	69.1904	32.97	74.2428	54.9722	47.2689
Dpep1	0.3	20.5661	28.0326	11.2665	12	2.03262	9.68603	4.40436	11.7099	0.82	20.1511	0.452141	27.4835
Tmem129	10	66.4358	11.1571	41.0021	38	38.8359	49.6049	67.8848	33.9688	14.71	27.4695	1.42495	26.2127
Nop9	89	66.5776	15.8834	44.8776	43	29.0027	36.036	29.7596	45.3272	33.23	45.9775	17.4769	28.8298
Hsd17b1	2	113.97	73.3221	89.9985	0.5	93.3015	145.185	80.4083	64.4121	0.01	0	0	96.5779
Atp6v0a1	27	0.441482	3.56714	1.87147	49	9.27205	14.0349	13.1478	12.8541	10.12	0	3.88235	3.49326
Psmc3ip	31	87.7387	25.5602	39.5423	8	39.2156	58.7919	59.6728	36.9227	9.65	29.3993	0	56.4422
Grb7	65	47.6423	26.4549	34.0774	0.1	22.7838	12.3048	27.7699	20.136	0	14.0425	0	10.8093
Noxo1	0.6	3.28468	11.8276	6.42644	0.2	8.62313	1.35361	14.2885	8.23533	0	15.0064	0	4.69268
Aoc3	1	1.87497	20.3458	19.0211	4	10.8097	21.4876	9.34128	19.1407	0.06	24.9487	5.49609	19.7811
Zfp687	28	130.541	83.6835	60.4657	20	50.0987	69.9323	44.8588	59.5334	9.18	45.8314	52.4086	83.988
Gdpd2	0.1	7.378	0	9.83253	0.2	1.1889	4.07913	3.43488	4.77371	0	0	5.28924	0.564048
D8Ertd738e	306	101.522	12.5876	26.2889	262	57.1778	73.1272	41.9645	81.1425	226.83	70.8203	0	53.816
Sec14l4	4	0.283605	0	0.739827	0	0	1.20212	3.03678	4.95444	0	0.220541	0	1.99471
Calm3	410	12.4216	5.06755	14.1113	500	3.71271	10.1907	0	9.59258	322.28	3.11596	0	0
Cops3	93	5.40734	1.583	29.6811	54	20.041	32.4704	22.0144	37.9021	58.13	49.7585	40.617	58.2365
Fkbp8	132	26.5866	38.7965	51.3496	109	15.7911	15.1703	22.5831	29.7728	162.87	22.265	0.562019	17.0812
Ffar3	0.2	0	13.0742	1.47099	0	0.348319	1.32788	0.754752	0	0	3.508	9.29772	13.3855
Ddx39b	312	526.284	421.426	346.168	135	495.603	390.173	399.473	361.381	263.76	323.494	364.405	310.165
Gipc1	127	5.43679	17.8262	10.637	134	1.86575	14.5099	3.6385	4.69027	67.79	0	3.32018	10.622
Tlcd1	14	651.177	516.014	603.255	8	674.437	783.783	616.507	585.593	8.02	849.297	589.48	781.236
Plscr3	18	29.6606	25.239	6.8777	123	2.03573	6.51898	6.17554	5.11758	27.71	1.79395	0	11.8794
Ptger1	3	0	0.548297	1.14511	18	2.04871	0.551305	6.13657	1.38854	13.19	0	0.214456	0
Arhgef25	68	0.815317	10.884	18.3443	187	167.708	20.3515	9.82153	18.7271	22.24	194.01	103.962	215.042
Xab2	112	34.8069	14.6439	27.5932	29	22.5305	51.1423	26.0838	26.1618	32.16	29.9845	50.862	56.6217
Cdc37	399	14.2064	44.3912	35.8406	371	19.1674	22.1853	45.0354	43.2983	200.1	55.8185	12.7396	62.4497
Rab4a	56	3.89168	25.5201	29.6101	41	9.61568	6.7205	9.1156	17.2063	16.59	4.53946	0	6.27269
Trip10	108	8.04212	12.4309	7.08045	78	7.69991	6.43891	4.57477	11.4475	32.78	0.625383	26.5206	36.7662
Cops6	179	104.549	177.671	193.13	154	105.938	126.859	109.606	118.296	84.33	113.341	165.876	214.624
Ubb	226	2243.05	1971.57	976.419	167	1677.08	1227.73	547.428	770.938	1448.19	2512.06	2615.5	1766.71
Ap4m1	17	62.6157	69.9817	92.871	15	88.454	142.722	77.0906	88.0357	7.01	86.9062	114.425	131.005
Gyg	14	0	3.35778	6.23348	71	3.54249	5.85208	15.6719	8.96724	17.43	0.371638	29.4187	10.5041
Rcn3	194	0	4.86128	7.38378	765	8.93636	3.55487	31.9922	8.95343	69.04	0	0	5.53
Slc6a8	51	23.1636	29.4573	38.0682	94	32.7661	33.4917	49.1411	34.0211	17.04	5.04359	24.1891	21.994
Arid3a	22	5.47201	11.1735	3.23408	9	5.59829	7.1677	28.1522	6.63842	0.52	15.9571	0	0.751695
Pdk4	11	3.42572	24.2542	12.8892	24	20.0215	9.43224	5.1143	33.9295	35.95	24.1805	13.3247	25.4845
Ubxn6	26	0	15.7466	5.84647	25	9.2836	12.418	15.1753	18.7658	35.07	13.1224	10.434	24.3401
Mydgf	60	6.98211	17.7357	4.90374	120	6.30347	6.57673	2.8755	17.3752	93.68	19.6298	1.18077	17.4711
Cyb561	16	0	11.7553	5.67395	2	5.37418	21.5908	4.47884	9.0933	1.79	0	13.9775	0.588384
Sema6a	7	0.267718	3.38578	1.57136	10	0.248057	1.76522	1.88125	3.29115	0.93	0	0	1.88297
Ccdc12	38	0	22.9448	1.55837	27	22.1406	73.5262	66.099	48.9591	70.42	63.1784	0	18.2071
Fmc1	74	69.834	3.87359	76.7043	22	61.3	37.2173	54.1148	73.7211	95.91	0	2.02011	48.4708
Akt3	11	2.61911	0	0.366019	33	0.346682	0	0.375602	0.968352	5.69	0	0	0
Mrpl24	127	34.3283	150.021	291.04	31	477.534	584.944	545.857	564.605	29.79	31.5	58.1118	31.3878
Gle1	44	62.4721	30.5969	72.265	21	50.4199	87.4084	57.6776	66.9743	24.21	83.1541	44.6115	53.9216
L3hypdh	7	36.6265	15.1763	23.5802	15	14.5029	32.7307	29.2256	21.8751	2.3	0.365154	32.0025	3.71551
Lyst	4	0	1.91488	0	7	1.29871	1.13689	1.82395	2.82143	1.02	0	0.171193	0.616143
Slc35e1	56	13.1728	14.397	31.7723	74	13.6907	33.1863	19.8703	24.6221	23.45	15.2841	13.5606	17.2798
Calr3	5	200.718	0	0	2	17.9875	66.8584	42.8041	26.2429	1.23	1.61747	0	57.6031
Tmc4	5	31.1046	12.6081	25.2266	3	22.6622	57.0948	25.0864	29.9299	1.26	19.8466	1.7534	39.9678
Syne4	25	36.0098	33.4158	52.2858	0.5	26.0208	64.6383	48.1982	47.9169	0	39.6262	63.4827	34.6456
Polr2i	153	48.405	93.3282	27.1632	37	37.5491	85.8876	65.5423	57.5395	81.92	14.8815	123.741	70.2677
Krt10	5	93.011	0	3.43349	3	54.7436	43.5988	36.4083	0.851602	1.56	36.1643	5.78723	58.2439
Rmnd1	22	26.9347	35.1745	38.9503	8	38.1583	72.8033	44.0846	76.1494	3.18	19.124	42.4804	45.5588
Ccdc170	1	0	0	0	0.2	0	0	2.20119	2.12811	0	0	0	0
Esr1	0.1	0.433809	7.01028	2.82915	0.4	2.59035	0.204311	3.09676	2.24546	0.23	0	0	0
Vip	0	0	0	0	5	0	0	0	0	0	0	0	0
Fbxo5	119	467.292	535.68	321.407	25	1091.2	576.932	303.55	408.536	16.99	491.008	438.279	501.897
Mtrf1l	6	123.397	151.972	62.8999	6	177.854	98.6973	85.4294	118.842	1.68	204.875	156.3	168.031
Rgs17	0.7	3.3544	3.06385	1.82302	6	9.53139	19.1685	22.3741	11.2859	0.41	9.47755	0	8.15919
Hdac2	102	16.373	69.2203	40.6863	93	36.0955	34.8333	30.4163	80.0001	54.13	37.7576	29.4791	31.2713
Frk	0.7	0	2.28162	0	17	5.42785	5.03811	7.0312	6.05619	1.12	6.83314	3.56966	10.9163
Rwdd1	91	9.29559	21.3745	11.0223	87	18.2699	9.55188	7.35204	29.5253	58.62	29.5714	34.3698	11.1442
Hey2	2	10.7881	16.9281	9.14631	3	21.3245	16.7669	15.8836	16.7523	0.05	0	0	0.948465
Stxbp5	3	1.76859	0.365474	3.86731	8	0.899683	3.5768	2.50646	4.30799	1.53	0.566307	0	2.8354
Hint3	17	30.5064	0	0	13	0	0	9.85602	3.40314	6.96	0	0	12.023
Trmt11	28	0	0.27409	6.86918	10	0	0	0	12.6204	2.02	37.6168	19.7258	0
Katna1	79	11.9328	0.364521	25.7149	36	66.9798	103.359	20.8327	94.3273	13.59	25.4174	40.4915	95.7874
Pcmt1	34	49.2719	52.8634	71.8658	54	80.2021	79.1813	132.79	88.7467	37.74	51.26	84.5359	73.7588
Lrp11	53	2.43763	3.42536	15.0141	20	19.0727	6.37805	9.24432	23.4826	6.13	0	0	0
1700021F05Rik	87	23.5452	14.3851	10.0144	31	24.0294	16.3926	60.9741	64.911	22.93	7.96069	0	5.4001
Sec63	26	11.7235	4.59984	15.7877	113	34.3275	39.2952	27.6131	86.1968	9.54	67.6048	55.8989	74.8261
Nr2e1	0.1	0	4.12189	0.728761	0	4.65925	0	4.86096	2.34979	0	0	0	7.61387
Snx3	287	0	2.30141	0	255	0	0	0	0	132.84	0	0	0
Aig1	3	7.54798	1.62043	0	10	0	0.0987465	3.92886	2.44184	8.49	0	6.91418	0
Adat2	33	5.6416	0	8.1761	15	22.458	0.885675	18.0388	36.0966	6.59	13.1613	4.1343	32.5152
Pex3	9	26.3343	11.1015	9.49635	12	10.5256	16.926	6.22019	29.6675	4.95	18.3101	42.2294	29.1448
Fuca2	8	2.71334	0	5.20453	17	3.15492	5.71297	6.30213	11.5662	3	1.73764	3.68439	2.94679
Cep57l1	12	9.19249	5.31889	3.52647	3	10.8555	8.7861	13.5705	7.34717	1.58	1.05123	3.86357	5.9425
Ltv1	150	25.0309	2.19834	53.734	73	35.7554	36.1032	16.7516	41.5009	21.98	46.2292	0	11.0033
Plagl1	1	0.870949	0.734315	0	13	90.3827	38.3118	76.0065	76.6388	0.23	22.6212	23.1686	25.8812
Cd164	146	98.5496	93.7179	206.32	304	146.371	168.361	164.043	201.038	46.73	153.027	145.589	245.579
Utrn	53	7.73319	1.72404	8.53482	88	1.83725	0.840484	0.547392	1.82821	6.76	2.19728	4.00509	1.04597
Smpd2	14	38.4275	24.2062	9.07382	14	28.2388	10.5053	19.9529	36.1518	15.58	56.6738	17.479	10.0965
Mical1	16	46.6421	41.4506	27.1298	30	52.4831	57.3517	36.1077	74.0592	15.14	130.182	45.4508	51.8677
Zbtb24	20	33.4154	11.6249	15.0219	13	188.374	212.382	123.756	104.744	4.22	340.328	194.356	1.42612
[truncated: 21,188 more rows]
