# Supplementary material for: Deterministic nuclear reprogramming of mammalian nuclei to a totipotency-like state by Amphibian meiotic oocytes for stem cell therapy in humans
Source: Biol Open. 2024 Mar 11;13(3):bio060011. doi: 10.1242/bio.060011 (PMC10924218; doi:10.1242/bio.060011)
Supplement: Table S2. [file biolopen-13-060011-TableS2.xlsx]

## Sheet: MM_TPM
Total mapped reads (mm10)
	MEF-NT_Frog 6_Day 2	MEF-NT_Frog 1_Day 1	MEF-NT_Frog 1_Day 2	MEF-NT_Frog 2_Day 1	MEF-NT_Frog 2_Day 2	MYO-NT_Frog 2_Day 2	ESC-NT_Frog 2_Day 2	ESC-NT_Frog 3_Day 2	MYO-NT_Frog 3_Day 2	MEF-NT_Frog 5_Day 2	MYO-NT_Frog 4_Day 2	ESC-NT_Frog 4_Day 2
0610006L08Rik	0	0	0	0	0	0	0	0	0	0	0	0
0610007P14Rik	25.5299	28.6682	27.5296	40.4502	18.8508	22.7369	17.5999	12.1662	28.3955	24.1269	50.6628	16.6616
0610009B22Rik	95.8081	146.49	99.0902	113.607	132.699	219.903	128.538	126.436	66.6908	65.3772	218.783	137.478
0610009E02Rik	6.26806	19.0565	14.7843	6.16729	29.2541	35.4514	42.1695	22.8218	7.51691	24.7891	6.51307	10.7776
0610009L18Rik	25.9124	30.7535	8.24619	49.4965	16.7661	8.07423	0	52.1082	32.6098	54.5972	0	0
0610009O20Rik	6.68673	1.28	1.65506	7.59454	0.540814	9.22721	4.21042	0	0.42075	8.19716	0.336518	9.48578
0610010F05Rik	29.5261	13.1603	11.8961	16.5191	14.0981	33.2077	10.8852	24.4146	16.5675	33.2018	18.4038	11.0579
0610010K14Rik	66.3964	90.3434	130.011	149.684	45.3714	87.9429	79.582	105.943	57.5523	86.1959	50.6336	92.8745
0610012D04Rik	3.35811	32.3982	0	0	1.6296	10.7627	0	0	0	0	15.2101	0
0610012G03Rik	38.1369	49.5949	73.21	66.877	71.0421	36.4714	98.2375	29.3899	21.5972	97.1318	88.5968	24.3868
0610025J13Rik	0	0.862104	6.36983	1.74378	0	0	0	0	0	0	0	0.840641
0610030E20Rik	29.0861	25.1436	36.2465	26.5502	22.1088	28.4613	27.052	11.8792	9.402	51.384	57.7098	24.3879
0610031O16Rik	0	0	0	3.18795	0	0	0	0	0	0	0	4.1914
0610033M10Rik	0.538316	8.34673	2.56965	6.00282	18.8085	0	31.6158	9.93751	0	8.35202	19.7496	10.3093
0610037L13Rik	91.9225	31.7412	44.4465	75.6629	63.0175	55.2396	37.3548	46.0372	22.2137	94.4644	92.0636	64.2982
0610038B21Rik	415.03	653.869	626.719	527.318	681.204	720.556	336.748	457.17	957.653	959.978	721.527	270.622
0610039K10Rik	1.24531	1.28726	16.0502	0	0	47.1464	0	6.08532	1.05785	14.1689	13.5372	0
0610040B10Rik	64.9126	35.7862	85.3836	185.235	105.788	97.9543	59.0807	28.1956	34.3098	75.3479	81.3435	109.411
0610040F04Rik	0	0	0	0	0	0	0	0	0	0.354651	0	0
0610040J01Rik	0.590965	0	1.12839	0.617806	4.30168	0	0	0.641732	9.03605	1.83378	7.22708	4.16965
0610043K17Rik	29.122	24.0824	0.926758	0.676548	0	0	0	1.05412	0	5.02034	31.657	0
1010001B22Rik	0	1.04275	9.6307	0	0	0	0	0	0	0	0	0
1010001N08Rik	70.2139	36.1338	63.2931	23.9426	26.5417	1.08654	33.5338	80.1724	32.2539	45.5075	6.1421	44.0428
1110002E22Rik	1.88485	0	0	1.44076	1.59329	39.5341	3.28902	1.58459	85.427	0.377337	45.1093	2.14498
1110002J07Rik	30.2441	16.7284	4.55905	14.607	6.56585	6.37711	0	8.0665	5.8594	16.4646	14.0591	10.1615
1110002L01Rik	9.46505	12.7019	11.7313	8.7955	26.7126	3.39278	17.4518	10.2781	9.0276	12.7099	4.06143	12.3857
1110002O04Rik	0	0	0	0	0	0	0	0	0	0	0	0
1110003F10Rik	17.7799	12.7853	14.0224	21.0118	34.3247	7.43275	9.55815	11.7522	0	18.3904	0	21.038
1110004E09Rik	32.8391	38.2559	20.901	23.977	4.17369	23.1799	5.63939	5.66035	54.0201	18.3313	7.79116	3.15241
1110004F10Rik	120.92	129.977	125.798	136.351	110.243	180.577	204.273	155.301	175.404	32.8263	137.014	120.262
1110006O24Rik	0	15.1627	0.737056	7.53288	14.6111	0	0	7.54516	0	0	0	0
1110008E08Rik	0	0	0	0	0	0	0	0	0	0	0	0
1110008F13Rik	30.4651	22.9306	11.8599	64.9344	46.5046	3.19939	8.22851	17.9864	1.00501	18.968	9.64573	20.5709
1110008L16Rik	232.554	166.77	223.022	155.858	143.167	240.804	223.66	196.287	287.475	237.282	408.965	397.551
1110008P14Rik	1.81085	0.467962	2.16102	1.26206	3.29532	0	0	0	0.384562	2.10716	3.69089	0
1110012L19Rik	23.3385	48.8104	37.3082	4.53926	20.544	9.78487	29.36	0.589382	23.0526	15.719	37.6126	23.5241
1110015O18Rik	0	0	0	0	0	0	2.39423	0	0	0	0	0
1110017D15Rik	11.2331	9.39982	5.10679	0.372804	6.22986	0	34.7228	19.7493	0	9.95905	6.54158	4.31332
1110018N20Rik	0	0	3.41437	0	0	4.91241	0	0	0	2.64228	0	5.66472
1110019D14Rik	0	0	0	0	0	0	0	0	0	0	0	0
1110020A21Rik	19.4831	10.0697	19.2648	19.3981	55.7146	21.7436	11.8298	6.0448	34.2825	47.5015	17.0189	0
1110025L11Rik	0	0	0	0	0	0	0	30.516	0	0	0	66.7669
1110025M09Rik	152.544	75.2574	114.521	108.731	129.712	112.503	170.393	36.1414	110.732	170.692	136.615	111.823
1110028F11Rik	9.92822	0	6.09329	2.96547	0	0	0	0	0	0.733511	7.70888	18.5847
1110028F18Rik	1.77025	1.37241	0.422513	2.15909	9.66432	0	0	0.961159	0	3.20431	0	0
1110032A03Rik	43.202	27.1054	37.3461	59.0205	35.6713	26.0908	22.5892	28.7081	19.7186	38.683	29.4977	15.3818
1110032F04Rik	51.0115	14.9639	17.111	8.64784	6.52313	0	20.9532	41.67	7.02687	20.4398	0	48.6378
1110034G24Rik	4.0337	29.187	16.5592	39.3578	41.6935	47.5104	24.3137	13.1406	47.2854	17.5233	38.9153	37.4051
1110035H17Rik	8.11815	9.37886	5.92676	21.3003	46.2313	1.14788	4.42835	1.03712	5.67911	9.87873	29.8486	1.92534
1110036E04Rik	13.0058	0	0	1.06639	0	0	0	0	0	2.37396	0	0
1110037F02Rik	4.61343	5.23637	0.863615	7.2502	2.69969	8.9151	4.4739	3.2416	5.37893	3.18124	4.17918	2.18829
1110038B12Rik	4063.62	2571.32	2643.23	2806.41	2720.9	2047.91	1259.25	856.433	2141.7	2836.76	1888.38	1761.72
1110038F14Rik	61.2769	48.1148	73.6888	76.7899	35.1685	23.3688	60.1022	51.8251	38.0383	39.6132	40.8312	74.2358
1110046J04Rik	2.56064	0.220574	2.44464	2.97437	1.55326	1.02585	9.56418	6.95152	8.70066	0.441428	12.4679	5.80724
1110051M20Rik	44.3034	18.0215	14.6862	31.8777	24.7838	7.39542	14.2652	38.3092	21.6047	21.4273	40.1332	19.2267
1110057P08Rik	0	0	0	0	0	0	0	0	0	0	0	0
1110059E24Rik	22.8032	22.4308	21.7702	41.2694	10.9765	17.6816	58.5496	92.2587	43.7397	23.5862	2.4988	82.2993
1110059G10Rik	40.2053	31.1698	35.3537	88.61	55.0659	24.3728	26.4365	30.8295	10.4855	41.586	49.3599	51.9005
1110060G06Rik	0	0	0	0	0	0	0	0	0	0	24.2354	0
1110065P20Rik	1.89487	23.5044	14.4722	6.27295	21.379	19.9272	1.46431	22.1197	0	40.6688	10.2991	10.9821
1190002N15Rik	23.1038	6.82344	12.3176	10.8741	15.6162	15.687	2.08683	12.3813	32.6247	4.34494	32.6168	6.35113
1190003K10Rik	0	0	0	0	0	0	0	0	0	0	0	0
1190005I06Rik	3.52469	0	2.69201	0	0	18.6394	0	0	0	0	0	0
1190007I07Rik	49.8301	26.6128	25.3721	5.78814	25.9947	25.9521	6.4179	44.1904	21.1644	69.5806	4.51397	37.6697
1200007C13Rik	0.965588	0	0	0.504722	13.1786	0	0	0	0	4.99373	4.92019	0
1300002E11Rik	5.50137	25.3316	14.4832	8.83017	6.18875	10.4188	6.44139	17.0167	16.1438	12.5876	5.43658	5.37708
1300017J02Rik	40.4065	82.7893	76.4631	91.5236	120.1	43.6493	97.3926	38.1317	19.205	114.934	33.9886	41.6975
1500002C15Rik	89.012	92.291	104.152	112.914	107.856	101.11	43.6206	48.0346	125.867	96.2792	147.869	43.4922
1500002F19Rik	4.17593	15.5398	0.797351	5.23871	1.21588	0	0	0	0	5.1832	0	0
1500004A13Rik	32.3861	24.9814	32.2267	33.5502	41.8066	12.4651	2.72199	15.2998	1.1636	26.5152	24.5958	9.66488
1500005C15Rik	0	0	0	0.517377	0	0	0	0	0	0.255947	0	0
1500009C09Rik	8.40467	7.10819	10.577	2.13003	12.7918	22.4985	2.95224	14.1049	1.29808	18.1769	0.519106	9.24163
1500009L16Rik	4.9886	0	0	0	0	0	0	0	0	0	0	6.53675
1500011B03Rik	43.1542	25.2931	29.3067	34.7271	16.5157	89.2949	46.0691	11.1115	17.3842	15.6457	15.113	30.0446
1500011K16Rik	8.16243	9.20442	12.0432	10.8604	0	57.0776	32.112	8.86362	7.56401	22.2581	22.1824	19.4464
1500012K07Rik	0	0	0	0	0	0	0	0	0	0	0	0
1500015A07Rik	135.012	122.484	97.9609	157.196	207.883	52.6892	55.4811	58.2991	61.5266	120.919	100.145	79.0897
1500015L24Rik	0	0	0	0	0	0	0	0	0	0	0	0
1500015O10Rik	0	0	1.8886	6.43399	0	0	0	0	0	0	5.37604	0
1500017E21Rik	0	0.23037	0.425534	0	0	0	0	0	0	0.691549	0	0
1500026H17Rik	0	0	0	0.136473	0	0	0	0	0	0	0	0
1500035N22Rik	4.1169	0	0	0	1.49836	0	0	0	0	0	0	0
1520401A03Rik	1.12453	0	1.07359	7.83738	10.8751	0	0	0.523344	0	11.9638	1.74631	1.61925
1600002D24Rik	0.640159	0	0.30558	1.33847	0	0	0	0	0	1.65536	0	0
1600002H07Rik	82.6699	95.6752	75.5161	137.629	70.7718	58.757	122.677	77.8418	99.3882	98.5766	85.0891	63.3951
1600002K03Rik	53.5126	58.9424	78.7263	53.1917	83.0129	47.4457	88.1297	52.3938	16.3943	158.791	101.322	99.918
1600010M07Rik	0	0	0	0	0	0	0	0	0	0	0	0
1600012H06Rik	175.225	202.251	174.014	161.574	163.623	129.859	119.436	213.233	93.7775	115.402	225.65	177.092
1600012P17Rik	0	0	0	0	0	0	0	0	0	0	0	0
1600014C10Rik	7.45062	1.10023	3.89527	2.4727	4.6486	1.91887	1.64504	0.192635	0	5.50463	10.365	0
1600014C23Rik	1.14757	0	8.76468	0	0.835326	6.89618	0	0	0	8.30886	0	0
1600015I10Rik	0	0	0.455721	0	3.8221	0	0	0	0	2.71556	0	0
1600017P15Rik	37.3006	62.6553	19.0772	22.7469	0.484846	19.2131	3.08839	3.61651	1.13162	61.317	19.0066	0
1600019K03Rik	0	0	0	0	0	0	0	0	0	0	0	0
1600020E01Rik	69.5314	19.5753	44.5242	50.0355	52.4641	54.6928	46.7426	84.0984	21.1287	30.4048	100.625	101.708
1600023N17Rik	2147.86	4431.9	4518.08	4027.26	5201.91	6279.25	4612.35	3369.76	7414.1	3215.83	4650.93	2824.09
1600025M17Rik	0	0	0	0	0	0	0	0	0	0	0	0
1600029O15Rik	3.27878	2.37246	3.75629	3.19918	5.48929	0	9.12153	0	0	5.42619	0	11.2365
1700001C02Rik	0	0	0	0	0	0	0	0	2.76758	7.5823	0	0
1700001C19Rik	10.9792	17.4019	11.1807	16.0691	40.7586	3.51884	26.5847	31.3957	0	14.7632	2.98374	14.0176
1700001D01Rik	0	0	2.01901	0	0	0	0	0	0	0	0	0
1700001F09Rik	0	0	0	0	0	0	0	0	0	0	0	0
1700001G01Rik	0	0	0	0	0	0	0	0	0	0	0	0
1700001G11Rik	132.28	150.409	297.147	133.407	159.724	227.253	419.714	178.287	144.094	217.306	133.221	138.038
1700001G17Rik	99.358	226.778	168.705	194.264	271.82	96.1738	244.258	314.991	80.4358	259.339	86.0793	232.559
1700001J03Rik	0	0	0	8.97161	0	0	0	0	0	0	0	0
1700001J04Rik	0	0	0	0	0	0	0	0	0	0	0	0
1700001J11Rik	26.8178	8.66287	10.0583	4.67264	7.49463	7.19456	5.92118	18.981	8.13598	8.91603	12.689	6.99911
1700001K19Rik	11.2433	0	5.96331	10.8833	0	0	0	0	0	5.16862	1.6975	0
1700001L05Rik	0	3.24145	0.49896	0.182125	0	0	39.1764	32.6332	0	5.94642	0	5.00452
1700001L19Rik	6.88925	6.44309	0	10.9747	0	0	0	0.356241	0	2.03595	0	0
1700001N15Rik	0	0	0	0	0	0	0	0	0	0	0	0
1700001O22Rik	72.907	19.8517	59.7578	16.6069	30.0296	47.8732	101.138	68.7428	172.805	133.164	28.9951	29.3947
1700001P01Rik	158.287	195.16	132	204.686	160.334	326.619	119.373	240.225	93.9594	214.023	370.563	197.991
1700003C15Rik	0	0	0	0	0	0	0	0	0	0	0	0
1700003D09Rik	5.55405	11.0407	2.0394	7.44398	0.932962	0	7.92375	17.6296	0	16.3505	0	0
1700003E16Rik	28.9201	28.7104	62.3276	36.919	20.2175	8.9477	54.8762	63.4309	0	61.6036	6.61434	46.1784
1700003E24Rik	0	0	0	0	0	0	0	0	0	0	0	0
1700003F12Rik	30.4098	52.3903	19.3548	15.8955	41.1967	8.12195	82.2499	8.25555	1.43511	31.4541	0	7.66291
1700003G13Rik	0	0	0	0	0	0	0	0	0	0	0	5.10861
1700003G18Rik	45.815	23.9338	36.6848	9.61351	18.2882	23.6834	26.6487	19.2584	0.83695	29.554	78.3194	27.8069
1700003H04Rik	0	0	0	0	0	0	0	0	0	0	0	0
1700003I16Rik	0	0	0	0	0	0	0	0	0	0	0	0
1700003I22Rik	0	0	0	0	0	0	0	0	0	0	0	0
1700003L19Rik	0	0	0	0	0	0	0	0	0	0	0	0
1700003M07Rik	0	13.1163	14.1331	0	0	0	47.3939	5.74121	0	4.37487	0	21.3163
1700003N22Rik	0	0	0	0	0	0	0	11.1552	0	0	0	0
1700003P14Rik	0	0	0	0	0	0	0	0	0	0	0	0
1700006A11Rik	0	0	0	0	0	0	0	0	0	0	0	0
1700006E09Rik	11.1242	0	0	11.9276	0	0	0	0	0	0	0	0
1700006F04Rik	0	0	0	0	0	0	0	0	0	0	0	0
1700006H21Rik	0	0	0	0	0	0	0	0	0	1.96308	0	0
1700006J14Rik	15.3394	16.7889	8.39907	3.93042	8.53847	0	0	0	4.21568	9.7997	0.30652	0
1700006P03Rik	0	0	0	0	0	0	0	0	0	0	0	0
1700007B14Rik	0	0	0	0	0	0	0	0	0	0	0.398127	0
1700007E05Rik	5.87448	0.404824	6.73003	15.012	3.70593	17.4156	0	3.82747	20.6259	24.3048	24.479	21.3163
1700007F19Rik	0	0	0	0	0	0	0	0	0	0	0	0
1700007G11Rik	0	7.26521	0	0	0	0	0	3.81611	0	0	0	0
1700007J10Rik	5.3588	0	0.511604	0.746958	3.51064	0	0	1.74574	0	3.32569	13.1068	0
1700007K09Rik	4.37979	0	0	17.7043	0	0	0	0	0	9.96641	0	0
1700007K13Rik	6.58755	0	6.98791	17.8545	5.32792	0.879711	57.6945	16.6914	2.48705	20.4413	1.98916	13.2798
1700007L15Rik	175.63	187.376	178.442	208.874	232.228	271.118	128.252	122.479	105.392	363.322	204.711	162.41
1700007M16Rik	0	0	0	0	0	0	0	0	0	0	0	0
1700007P06Rik	0	0	0	0	0	0	0	0	0	0	0	0
1700008A23Rik	10.2982	0	4.91584	0	0	0	0	0	0	0	0	0
1700008B11Rik	37.4185	31.9101	4.46542	36.5101	34.0465	93.3174	0	16.2532	84.2318	23.222	45.7601	11.3148
1700008H02Rik	0	0	0	0	0	0	0	0	0	0	0	0
1700008J07Rik	164.174	190.099	259.755	197.435	225	290.998	284.233	151.033	185.808	234.058	201.236	158.605
1700008K24Rik	0	0	0	0	0	0	0	0	0	0	0	0
1700008O03Rik	3.16797	0	5.29281	11.9595	6.91798	0.951876	11.4246	3.44012	0	4.09595	0	0.798291
1700008P02Rik	0	0	0	0	0	0	0	0	0	0	0	0
1700009C05Rik	0	0	0	0	0	0	0	0	0	0	5.14459	0
1700009J07Rik	21.8706	37.3021	13.5719	14.0994	0.397995	0	119.153	78.9668	0	27.146	0	44.089
1700009N14Rik	0	0	0	0	0	0	0	0	0	0	0	0
1700010B08Rik	0	0	0	0	0.481059	0	0	10.7648	0	4.10144	0	0
1700010B13Rik	17.8192	1.06266	6.54308	4.06007	0.249438	0.411855	0	4.8375	4.65747	8.15224	4.1907	11.7437
1700010D01Rik	0	0	0	0	0	0	0	0	0	0	0	0
1700010H22Rik	0	0	0	0	0	0	0	0	0	0	0	0
1700010I02Rik	0	0	0	0	0	0	0	0	0	0	0	0
1700010I14Rik	1.28518	1.32847	0	0	0.935493	0	4.4692	5.93123	0	0	0	2.26695
1700010J16Rik	0	0	0	0	0	0	0	0	0	0	0	0
1700010K23Rik	0	0	0	0	0	0	0	0	0	0	0	0
1700010K24Rik	18.5046	51.9187	98.4266	130.809	44.2574	0	0	8.61181	296.415	281.632	0	0
1700010L04Rik	15.8297	4.84827	0	17.1615	0	0	0	8.27643	0	6.06417	13.543	0
1700010N08Rik	0	0	0	0	0	0	0	0	0	0	0	0
1700011B04Rik	0	0	0	0	0	0	0	0	0	0	0	0
1700011C11Rik	0	0	0	0	0	0	0	0	0	0	0	0
1700011D18Rik	0	2.21773	0	2.99054	0	10.3143	3.31592	0	0	0	2.91527	0
1700011E24Rik	40.1814	5.10078	17.4981	85.978	93.3895	43.2095	0	3.06198	74.2534	69.9979	16.2839	27.0006
1700011H14Rik	14.7909	5.27213	6.33005	13.5076	13.3652	7.96892	11.8242	0	0	16.8815	0.693036	4.62679
1700011I03Rik	0	0	0	0	0	0	0	0	0	0	0	0
1700011L22Rik	11.744	14.6954	4.13075	9.04653	0	2.22866	0	4.02724	0	14.0653	22.677	0
1700011M02Rik	0	0	0	0	0	0	0	0	0	0	0	0
1700012A03Rik	0	0	0	0	0	0	0	0	0	0	0	0
1700012B07Rik	0	1.50836	0	6.91553	5.94815	0	0	0	0	0.301864	0	0
1700012B09Rik	0.865712	0.894874	0.826494	8.44696	0	3.12143	0	0	0	18.8043	0	0
1700012C08Rik	0	0	0	0	0	0	0	0	0	0	0	0
1700012C14Rik	8.35692	0	0	0	0	0	0	0	0	0	0	0
1700012D16Rik	0	0	0	0	0	0	0	3.35486	0	0	0	0
1700012E03Rik	3.01457	0	0	0	0	0	0	0	0	4.00897	0	0
1700012I11Rik	2.8745	0	0	0	0	0	0	0	0	0	0	0
1700012J22Rik	0	0	0	0	0	0	0	0	0	30.2916	0	0
1700012L04Rik	0	0	0	0	0	0	0	0	0	0	0	0
1700012P22Rik	0	0	0	0	0	0	0	0	0	0	0	0
1700013A02Rik	78.1561	32.3155	96.5612	103.174	215.514	165.765	65.3709	23.9633	0	176.897	106.199	89.899
1700013D24Rik	0	5.75276	1.06264	0	14.5837	0	0	0	0	0	0	0
1700013F07Rik	69.5265	47.6432	21.6284	135.568	62.5503	59.1507	0	27.9941	22.5623	49.2894	32.9064	36.2208
1700013G24Rik	0	5.26658	0	3.15636	4.5328	0	0	1.22947	0	0	6.15384	0
1700013H16Rik	0	0	0	0	0	0	5.27272	0	0	0	0	0
1700013M08Rik	13.3735	30.7199	10.6397	0	2.16325	0	0	0	0	27.6654	0	0
1700013N06Rik	0	0	0	0	0	0	0	0	0	0	0	0
1700014D04Rik	11.5389	12.8742	4.3715	17.9987	12.6655	2.64158	0.283079	8.75121	1.24468	13.0718	12.6927	4.61534
1700014F14Rik	0	0	0	0	0	0	0	0	0	0	0	0
1700015C17Rik	0	0	0	0	0	0	0	0	0	0	0	0
1700015E13Rik	0	0	0	0	0	0	0	0	0	0	0	0
1700015F17Rik	7.38763	0	0	0	0	0	0	0	0	0	0	0
1700015G11Rik	0	0	0	0	0	0	0	0	0	0	0	0
1700015O11Rik	28.0722	8.16125	7.53763	22.6218	39.5908	0	0	0	0	15.4255	0	2.65269
1700016A09Rik	82.361	32.2927	28.4695	37.1128	59.9512	52.0538	62.5492	42.4051	15.6813	22.7661	45.344	55.821
1700016B15Rik	27.5041	19.2325	22.3966	47.9221	2.94418	3.88899	35.0074	137.036	72.8398	61.9175	17.5872	61.1532
1700016C15Rik	24.09	38.5571	2.22568	37.9115	5.65654	18.6794	0	20.2524	7.92137	15.2718	21.1185	6.2662
1700016D06Rik	3.29756	0	0	12.1477	0	0	0	0	0	0	0	0
1700016D08Rik	0	0	0	0	0	0	0	0	0	0	0	0
1700016F12Rik	0	0	0	0	0	0	0	0	0	0	0	0
1700016G14Rik	10.3162	0	9.19223	6.23115	19.0233	0	3.18883	0.746824	0	4.26816	19.6247	8.31854
1700016G22Rik	19.0369	0	0	6.98298	0	0	0	1.08801	0	6.21809	21.7831	0
1700016H13Rik	19.6972	9.75617	3.91769	3.14597	1.79222	0	0	13.3683	0	30.5604	0	45.4983
1700016K19Rik	11.5981	0	3.6909	5.38883	0	0	0	5.59752	0	25.3257	0	19.4839
1700016L21Rik	0	0	0	0	0	0	0	0	0	0	0	0
1700016P03Rik	119.118	116.725	118.981	131.966	154.368	56.2728	55.3373	96.4523	73.6963	188.73	62.6851	73.5659
1700016P04Rik	0	0	0	0	0	0	0	0	0	0	0	0
1700017B05Rik	41.1897	22.8403	15.1333	46.3664	46.1535	33.9173	32.8512	25.9501	22.442	40.12	15.8279	32.6812
1700017D01Rik	0	0	0	0	0	0	0	0.509925	0	0	0	0.946638
1700017G19Rik	0	0	0	0	0	0	0	0	0	0.503893	0	0
1700017I07Rik	0	0	0	0	0	0	0	0	0	0	0	0
1700017J07Rik	0	0	2.40052	0	0	0	0	81.9128	0	0	0	39.2835
1700017L05Rik	0	0	0	0	0	0	0	0	0	0	0	0
1700017N19Rik	0	0	0	1.92249	0	0	0	2.99541	0	0	0	0
1700018A04Rik	7.84821	24.7434	6.36877	1.09395	0	0	0	2.98284	0	25.5708	0	0
1700018A14Rik	16.6802	26.7252	25.4793	0	41.2816	0	30.9361	19.9244	0	45.7204	23.7985	5.88449
1700018B08Rik	0	0	2.62452	0	0	0	0	0	0	0	0	10.5295
1700018B24Rik	0	0	0	0	0	0	12.3884	0	0	0	0	0
1700018C11Rik	0	0	0	0	48.1059	0	0	0	0	3.64572	9.57874	7.10542
1700018F24Rik	0	0	0	0	0	0	0	0	0	0	0	0
1700018L02Rik	10.4889	32.0339	15.0206	13.4574	5.5527	0	5.89496	9.57792	14.1749	40.6842	14.5764	22.346
1700018M17Rik	0	0	0	0	0	0	0	0	0	0	0	0
1700019A02Rik	0	0	0	0	0	0	0	0	0	0	0	0
1700019A23Rik	0	0	0	0	0	0	0	0	0	50.2549	0	0
1700019B03Rik	3.69169	0.381605	0	2.57291	0	0	0	4.40971	0	10.3099	0	1.48842
1700019B21Rik	0	0	0	0	0	0	0	0	0	0	0	0
1700019D03Rik	0.976335	0	0	2.83522	0	1.56457	0	8.65835	0	0.16831	0	3.28033
1700019E08Rik	0	0	0	0	0	0	0	0	0	0	0	0
1700019G24Rik	0	0	0	0	0	0	0	0	0	0	0	0
1700019M22Rik	0	0	0	0	0	0	0	0	0	0	0	0
1700019N19Rik	0	0	0	0	0	0	0	0	0	0	0	0
1700019O17Rik	4.46774	1.421	3.28103	9.10179	4.00259	0.413051	0	18.2866	0	3.55474	0	6.23529
1700019P21Rik	2.89558	0	1.38221	0	0	0	0	0	0	0	0	0
1700020A23Rik	2.50203	0	0	0	0	0	32.2251	3.62262	0	13.8024	0	0
1700020D05Rik	2.32215	2.40037	3.87966	31.559	0	11.1637	1.7945	0	0	0	11.8326	0
1700020G17Rik	1.6091	0	0.768101	0	12.2984	0	0	0	117.55	17.4757	1.09323	0
1700020I14Rik	63.4469	40.28	57.1659	47.7506	50.7551	55.2399	34.084	54.6373	91.6652	33.8094	72.3445	46.3989
1700020L24Rik	8.76328	45.2924	16.135	0	0	0	0	25.8294	0	7.12188	0	29.0226
1700020M21Rik	0	0	0	0	0	0	0	0	0	0	0	0
1700020N01Rik	0	0	0	0	0	0	6.04943	13.9654	0	0	0	0
1700020N15Rik	0	0	0	0	0	0	0	0	0	0	0	0
1700020N18Rik	7.61954	0	0	3.03452	0	0	0	0	0	0	0	0
1700021A07Rik	0	0	0	0	1.7848	0	0	0	0	3.80423	0	0
1700021F05Rik	64.911	66.4129	24.0294	92.3253	16.3926	7.96069	23.5452	14.3851	0	60.9741	5.4001	10.0144
1700021F07Rik	0	0	0	0	0	0	0	0	0	0	0	0
1700021F13Rik	0	0	0	0.883713	0	0	0	4.13072	0	0	0	1.27806
1700021J08Rik	1.03342	32.0468	8.87941	0	0	0	11.1804	5.61095	0	9.62013	5.61686	19.791
1700021L23Rik	0	0	0	0	0	0	0	5.32886	0	0	0	0
1700021N21Rik	0	0	3.76463	0	0	0	1.01575	13.5597	0	11.5563	0	0
1700021P04Rik	0	0	0	0	0	0	0	0	0	0	0	0
1700022A21Rik	6.14261	0	0	0	0	0	0	0	0	0	0	0
1700022A22Rik	0	0	0	0	0	0	0	0	0	0	0	0
1700022E09Rik	0	0	0	0	0	0	0	0	0	0	0	0
1700022F17Rik	0	0	0	6.22935	0	0	0	0	0	0	0	0
1700022H16Rik	0	0	0	0	0	0	0	0	0	0	0	0
1700022I11Rik	48.1666	35.1646	25.7999	27.5868	47.4421	12.8008	32.431	28.1373	24.8465	33.5426	34.3446	42.7813
1700022N22Rik	26.8016	6.9261	7.19646	0	12.8028	0	0	0	0	6.93048	3.41421	7.59788
1700023C21Rik	0	0	0	0	0	0	0	0	0	0	0	0
1700023F02Rik	0	0	0	0	0	0	0	0	0	0	0	0
1700023F06Rik	19.4228	6.69236	6.65644	3.81803	0.362513	0	6.15773	3.24482	0.846101	24.7259	6.76715	24.0951
1700023G09Rik	0	0	0	0	0	0	0	0	0	0	0	0
1700023H06Rik	283.003	230.269	273.438	295.064	312.723	64.202	296.867	206.728	35.7222	251.576	155.209	379.765
1700024B05Rik	0	0	0	0	0	0	0	0.409303	0	0	0	0
1700024B18Rik	0	0	0	0	0	0	0	0	0	0	0	0
1700024G13Rik	22.4866	0	0	0	0	0	0	30.9298	0	0	0	110.305
1700024J04Rik	6.18515	0	0	11.5709	23.222	0	0	0	0	8.08112	5.75041	0
1700024P04Rik	0	0	0	0	0	0	0	0	0	1.276	0	0
1700024P16Rik	0	0	0.544277	0	0	0	0	0	0	0	0	0
1700025A08Rik	0.973926	0	13.0173	0	0	0	12.042	8.46073	0	0	0	0
1700025B11Rik	0	0	0	0	0	0	0	10.5412	0	0	0	0
1700025C18Rik	0	0	0	0	0	0	0	0.919907	0	0	0	0
1700025D23Rik	0	0	0	0	0	0	0	0	0	0	0	0
1700025F22Rik	0	0	0	0	0	0	0	0	0	0	0	0
1700025F24Rik	0	0	0	0	0	0	0	0	0	0	0	0.670624
1700025G04Rik	2.85133	0.19222	0.532597	1.81442	1.08287	0	0	0	0	1.53874	1.85298	0.0624783
1700025H01Rik	3.25953	0	0	37.1046	0	0	0	0	0	0	0	0
1700025J12Rik	0	0	0	16.4289	4.80446	0	0	0	0	31.2092	0	1.90081
1700025K24Rik	0	0	0	0	0	0	0	0	0	0	0	0
1700025M24Rik	7.40184	0	0	0	17.9595	0	0	0	0	2.55201	0	0
1700025N21Rik	1.73142	0	0	0	0	0	0	0	0	6.26809	0	0
1700025N23Rik	5.19997	5.37514	0	0	0	0	0	0	0	4.70622	0.883221	20.3101
1700025O08Rik	0	0	0	0	0	0	0	0	0	0	0	0
1700026D11Rik	8.75094	0	2.50635	0	0	0	0	0.316756	0	0	0	0
1700026F02Rik	4.39849	0	0	0	3.60191	0	0	26.8669	0	3.41215	3.73544	26.0466
1700026J12Rik	0	0	0	0	0	0	0	0	0	0	0	0
1700026J14Rik	2.99064	0	0	1.04216	5.98651	1.79719	0	0	95.2664	0	35.5575	0
1700027A07Rik	23.3742	21.477	8.67819	16.2906	134.224	45.2607	0	0	2.20617	36.2654	0	10.4711
1700027A15Rik	0	0	0	0	0	0	0	0	0	0	0	0
1700027F06Rik	17.1993	0	0	0	0	0	0	0	0	0	0	0
1700027F09Rik	0	0	0	0	0	0	0	0	0	0	0	0
1700027H10Rik	0	0	0	0	0	0	0	0	0	0	0	0
1700027I24Rik	13.6913	43.3419	35.9453	23.8552	21.8006	0	0	8.36292	18.8991	7.08071	17.4411	37.0878
1700027J19Rik	3.4764	4.19242	17.1477	4.84572	0	13.231	31.3422	20.1336	26.5777	5.39367	13.384	2.92004
1700028B04Rik	4.88873	1.26335	5.83408	0	0	0	0	14.5989	0	0.632076	0	0
1700028D13Rik	0	0	0	0	0	0	0	0	0	0	0	0
1700028E10Rik	37.2339	6.10501	3.43214	4.83207	32.3365	27.1589	0	5.57689	0.436259	20.4515	16.7483	4.91772
1700028I16Rik	0	0	3.75808	0	0	0	0	0	0	0	0	0
1700028J19Rik	42.5009	0	0	1.99691	0.695207	0	0.738059	0	25.1503	0.987873	12.9777	29.3614
1700028K03Rik	13.5451	7.00069	10.5607	9.99088	11.7493	4.06988	5.23366	2.2063	0	14.2438	5.52156	7.16773
1700028M03Rik	0	0	0	0	0	0	0	0	0	0	0	0
1700028N14Rik	12.7343	6.58165	11.3976	5.54696	4.63471	0	1.2301	4.32134	71.6649	4.93937	18.385	0
1700028P14Rik	0	0	0	0	0	0	0	0	0	0	0.933428	0
1700028P15Rik	0	0	0.173892	0	0	0	0	2.17569	0	0	0	0.550774
1700029B22Rik	0	0	0	0	0	0	0	0	0	0	0	0
1700029B24Rik	0	0	0	0	0	0	0	0	0	0	0	0
1700029E06Rik	0	0	0	0	0	0	0	0	0	0	0	0
1700029F12Rik	0	0	0	0	0	0	0	0	0	0	0	0
1700029H14Rik	5.07917	10.063	4.84908	0.884977	14.1725	0.508711	3.27088	16.5465	0	13.134	20.7049	19.625
1700029I15Rik	26.1323	28.1621	23.356	72.8512	65.5649	47.4457	0	38.0375	2.83384	23.5791	51.3744	36.4278
1700029J03Rik	1.50674	0	0	0	0	0	0	6.54468	0	11.6886	0	0
1700029J07Rik	82.9829	66.2934	87.7046	52.3984	95.5738	61.1951	15.069	30.3509	33.8651	72.8344	61.8255	32.3215
1700029M03Rik	0	0	0	0	0	0	0	0	0	0	0	0
1700029M20Rik	0	0	0	0	0.145618	0	0	0	0	4.13839	0	0
1700029N11Rik	0	0	0	0	0	0	0	0	0	0	0	0
1700029P11Rik	2.89417	0	0	6.05123	0	0	24.1547	86.7411	0	17.9613	0	41.424
1700030A11Rik	0	0	0	4.66321	0	0.804165	0	0.726571	0	2.76828	0	0
1700030C10Rik	4.44196	3.53199	6.85041	0.238139	8.45642	0	79.7427	78.2898	0	6.36161	6.50006	68.1924
1700030C12Rik	3.46285	6.44309	7.27315	0.965367	48.3962	0	31.0416	0	11.7662	42.9812	4.70535	0
1700030C14Rik	0	0	12.746	2.18936	0	80.2299	0	0	13.3424	6.49848	0	0
1700030F04Rik	0	0	0	0	0	0	0	0	0	0	0	0
1700030I03Rik	0	0	0	0	0	0	0	0	0	0	0	0
1700030J22Rik	10.3571	3.50003	7.03563	8.05122	7.82897	0	16.9309	17.7354	0	1.64812	0	8.43186
1700030K09Rik	35.788	25.3002	14.138	46.3009	35.6321	40.0462	11.126	36.4055	23.0625	49.5687	7.82536	16.7924
1700030L20Rik	0	0	0	0	0	0	0.93387	0	0	0	0	0
1700030M09Rik	0	0	0	0	0	0	25.713	0	0	0	0	0
1700030N03Rik	1.32007	0	0.360078	0	4.94173	0	0	0.614346	10.2524	4.87644	0	0
1700030N18Rik	7.36349	0	0	0.427662	0	0	0	0	0	0	0	7.42204
1700030O20Rik	0	0	0	0	0	0	0	0	0	0	0	0
1700031A10Rik	131.487	69.3644	34.6292	212.351	192.742	159.121	39.2426	24.6177	0	84.4155	147.862	54.8412
1700031F05Rik	0	0	0	0	0	0	0	0	0	0	0	0
1700031F10Rik	0	0	0	0	0	0	0	0	0	0	0	0
1700031L13Rik	0	0	0	0	0	0	0	0	0	0	0	0
1700031M16Rik	0	0	0	4.73866	0	0	0	0	0	6.39333	0	3.11511
1700031P21Rik	0	0	0	0	0	0	0	0	0	0	0	0
1700034B16Rik	0	0	0	0	0	0	0	0	0	0	0	0
1700034E13Rik	0	0	0	0	0	0	0	0	0	0	0	0
1700034G24Rik	0	0	0	0	0	0	0.850551	0	0	0.569221	0	0
1700034H15Rik	15.2496	18.2967	4.80959	14.5188	17.2451	8.01854	14.0993	9.61048	11.1034	19.0124	19.2412	22.7818
1700034I23Rik	0.2523	0	0	12.1329	0	5.45818	0	0	0	0	17.4842	0.254306
1700034J04Rik	7.11525	2.45164	0.754769	0.550994	12.0849	0	0	0.858498	0	8.17732	0	27.0936
1700034J05Rik	4.33663	1.0188	0.37638	2.06072	2.58273	0	0	0	0	0.203889	6.69619	0.596061
1700034K08Rik	0	0	0	0	0	0	0	0	0	0	0	0
1700034O15Rik	0	0	0	0	0	0	0	0	0	0	0	0
1700034P13Rik	126.337	62.377	52.5023	16.5741	10.819	36.4418	178.26	291.165	151.003	102.388	168.436	171.087
1700036A12Rik	0.973926	0	0	0	0	0	0	0	0	0	0	0
1700036G14Rik	0	0	0	0	0	0	0	0	0	0	0	0
1700036O09Rik	0	0	0	0	0	0	0	0	0	0	0	0
1700037C06Rik	4.74803	6.31025	5.82806	0	0	22.8261	0	0	0	6.31424	0	0
1700037C18Rik	55.5781	20.3322	46.5097	45.908	54.7734	37.6597	61.1543	23.843	59.8401	45.4216	47.5496	22.5924
1700037F24Rik	0.609832	3.78225	1.16441	0	0	0	0	1.98666	0	15.7693	0	0.614681
1700037H04Rik	21.6112	7.4464	2.40709	19.8314	0	17.7489	1.11337	11.3427	6.1193	17.8827	1.46827	5.08271
1700039E22Rik	1.54406	2.39411	6.63351	0.538063	0	0	2.38642	0	0	9.5825	0	30.3486
1700039I01Rik	38.4028	3.84159	22.471	0	36.0693	0	153.17	52.4636	0	49.9723	0	71.1731
1700039M10Rik	9.10996	5.88552	27.1789	15.8729	11.6046	0	0	0	0	22.3791	9.28401	11.478
1700039M15Rik	19.0673	0	0	12.5506	27.7585	0	0	17.8296	0	1.09567	0	4.80474
1700040D17Rik	42.2113	21.5093	57.3268	13.2593	17.7431	14.2909	2.75661	23.2415	29.2916	27.6724	42.8158	5.99252
1700040F15Rik	0	0	0	0	0	0	0	0	0	0	0	0
1700040F17Rik	0	0	0	0	0	0	0	0	0	0	0	2.19701
1700040K01Rik	0	0	0	0	0	0	0	0	0	0	0	0
1700040L02Rik	0	0	0	0	0	0	0	0	0	5.86107	0	0
1700040L08Rik	10.986	0	7.34185	0	0	0	0	0	0	13.636	0	0
1700041C23Rik	0	0	0	9.54819	0	0	0	0	0	0	0	0
1700041G16Rik	124.149	46.6965	48.0927	30.5783	19.8718	0	13.5621	0	9.38652	49.4154	27.3799	0.327583
1700041M05Rik	0	0	11.1577	0	0	0	0	0	0	0	0	0
1700041M19Rik	1.75711	0	0	0	0	0	0	0	0	0	0	0
1700042D02Rik	36.7223	115.46	90.5684	85.3115	2.22754	0	56.7562	98.0307	0	164.595	51.9777	47.8101
1700042G07Rik	0	0	0	0	0	0	0	0	0	0	0	0
1700042G15Rik	0	0	0	0	0	0	0	0	0	0	0	0
1700042O10Rik	0	0	7.38983	1.54134	0	0	0	0	18.7864	0	0	0
1700044C05Rik	0	0	0	0	0	0	0	0	0	0	0	0
1700044K03Rik	0	0	0	0	0	0	0	0	0	0	0	0
1700045H11Rik	9.04809	0	6.7186	0	0	0	0	0	0	0	0	0
1700045I11Rik	10.832	2.48819	2.29806	43.6181	0	0	0	9.14859	0	46.0606	0	0
1700046C09Rik	0	0	0	0	0	0	0	0	0	0	0	0
1700047A11Rik	1.91944	0	0	0	2.09576	0	0	0	0	0	23.4734	0
1700047F07Rik	0	0	0	0	0	0	0	0	0	0	0	0
1700047G03Rik	10.7881	0	10.8716	22.1385	14.3967	62.6687	0	12.3657	0	40.2948	37.4618	2.41642
1700047I17Rik2	10.0486	0.741932	10.9638	5.50259	0.522459	55.2096	14.4212	3.89706	0	4.45441	22.4317	0.723461
1700047K16Rik	2.6794	0	0	0	0	2.41522	0	0	0	10.3928	0	0
1700047L14Rik	0	0	0	0	0	0	0	0	0	0	0	0
1700047M11Rik	1.81919	0.235059	1.51968	2.69424	9.26943	1.09322	0	0.246934	2.318	2.35208	9.26975	0.687621
1700047N06Rik	7.73206	0	4.30604	4.93976	14.0706	0	0	2.09907	0	3.99879	0	10.3914
1700048F04Rik	0	0	0	0	0	0	0	0	0	0	0	0
1700048M11Rik	13.4858	0	3.51132	0	0	0	0	31.9511	0	38.0423	6.66347	17.3002
1700048O20Rik	6.86862	34.7526	21.398	22.1716	31.5772	0	0	9.42147	0	20.9395	0	0
1700049E15Rik	0	0	0	0	0	0	0	0	0	0.667919	0	0
1700049E17Rik1	0	0	0	0	0	0	0	0.732364	0	0	0	0
1700049E17Rik2	0	0	0	0	18.6964	0	0	0	51.8928	0	7.54621	0
1700049E22Rik	0	0	0	0	0	0	0	0	0	0	0	39.1575
1700049J03Rik	0	1.46084	1.34922	3.9398	7.20095	0	0	9.20786	0	27.7736	23.0439	34.1874
1700049L16Rik	0	0	0	0	0	0	0	0	0	0	0	0
1700051A21Rik	0.391373	0	0	0	0	0	0	0	0	0	0	4.33933
1700051K13Rik	0	0	0	0	0	0	11.8514	0	0	0	0	0
1700051O22Rik	18.5917	49.0059	55.911	20.7319	38.5693	0	0	5.04722	0	28.8453	0	7.49583
1700052I22Rik	0	0	4.49858	0	0	0	26.7032	1.70561	0	0	0	0
1700052K11Rik	117.567	104.85	122.306	122.127	165.574	190.256	110.356	106.504	192.681	94.838	168.216	80.3428
1700054A03Rik	0	0	0	0	0	0	0	0	0	0	19.6753	5.37708
1700054K02Rik	0	0	0	0	0	0	0	0	5.36541	14.6996	0	0
1700054K19Rik	0	0	0	0	0	0	0	0	0	0	0	0
1700054M17Rik	0	1.38483	1.27901	0	0	0	2.07057	8.72871	0	58.1996	0	0
1700054O19Rik	9.56178	0	3.91226	0	0	0	0	0	0	0	0	0
1700055C04Rik	0	0	0	0	0	0	0	0	0	0	0	0
1700055D18Rik	12.4193	22.5482	21.4333	32.9578	21.3254	28.322	16.4877	10.0282	6.76266	13.0105	38.2944	15.4069
1700056E22Rik	113.677	114.136	204.156	124.036	240.779	278.291	147.612	235.249	303.941	164.324	352.612	176.568
1700056N10Rik	0	0	1.08611	13.0825	11.5935	2.05097	0.879148	0	13.5295	0	19.3231	2.86674
1700057G04Rik	0	0	0	0	0	0	0	0	0	1.17221	0	3.42692
1700057H15Rik	0	0	0	0	0	0	0	0	0	0	0	0
1700057H21Rik	0	0	0	0	0	0	0	0	0	0	0	0
1700058P15Rik	0	0	23.3832	0	28.3157	0	0	0	0	14.9022	0	2.90441
1700060C16Rik	0	0	0	0	0	0	0	0	0	0	0	0
1700060C20Rik	0	0	0	21.2517	0	0	0	0	0	0	0	0
1700060J05Rik	0	0	0	0	0	0	0	0	0	0	0	0
1700060O08Rik	0	0	0	0	0	0	0	0	0	0	0	0
1700061E17Rik	0	0	0	0	0	0	0	0	0	0	0	0
1700061E18Rik	8.08392	0	10.6118	0	0	0	31.2353	10.973	0	24.0394	0	0
1700061F12Rik	0	0	0	0	0	0	0	0	0	0	0	0
1700061G19Rik	1.1118	1.83881	2.12288	1.08481	2.75159	4.276	10.3101	1.44878	0	17.2498	1.20858	4.25845
1700061H18Rik	0	0	0	0	0	0	0	0	0	0	0	0
1700061I17Rik	0	0	0	0	0	0	0	0	0	0	0	0
1700061J23Rik	0	0	0	22.4122	0	0	0	0	0	0	0	0
1700063A18Rik	0	0	0	0	0	0	0	0	0	0	0	0
1700063D05Rik	3.57793	0.924613	3.41584	13.7149	7.8132	0	0	0	0	13.878	0	0
1700063H04Rik	0	0	0	0	0	0	0	17.3575	0	0	0	0
1700063H06Rik	0	0	0	0	0	0	0	0	0	0	0	0
1700063I16Rik	0	0	0	0	0	0	0	0	0	0	0	0
1700063K16Rik	0	0	0	0	0	0	0	0	0	0	0	0
1700063O14Rik	0	0	0	0	0	0	0	0	0	0	0	0
1700064H15Rik	4.53174	7.80732	7.21074	0	0	0	0	0	0	0	0	0
1700064J06Rik	0	0	0	0	0	0	0	0	0	0	0	0
1700064M15Rik	31.311	6.66354	15.8255	24.3894	31.506	0	29.8897	0	0	11.4304	0	7.42588
1700065D16Rik	16.7319	5.06211	14.9999	18.0607	19.7542	31.1455	35.0057	2.8805	37.0929	25.5376	20.5174	19.7444
1700065I16Rik	0	0	0	0	0	0	0	0	0	0	0	0
1700065J11Rik	0	0	0	7.84217	0	0	0	0	0	14.5483	0	0
1700065J18Rik	0	0	0	0	0	0	0	0	0	0	0	0
1700065L07Rik	0	0	0	0	0	0	0	0	0	0	0	0
1700065O20Rik	0	0	0	0	0	0	0	0	0	0	0	0
1700066B17Rik	0	0	0.842507	0	0	0	0	0	0	0	0	0
1700066B19Rik	7.33675	22.2624	35.2479	18.4739	26.1856	8.81785	3.29206	7.45301	52.673	8.56789	0.643177	8.11075
1700066C05Rik	0	0	0	0	0	0	0	0	0	0	0	0
1700066J03Rik	0	0	0	0	0	0	0	0	0	0	0	0
1700066M21Rik	11.4253	5.0906	5.26581	8.64928	14.3389	5.68212	3.04455	1.71128	0.669337	8.35387	2.94436	0
1700066N21Rik	0	0	0	0	0	0	0	0	0	0	0	0
1700066O22Rik	0	0	0	0	0	9.64746	0	0	0	0	0	0
1700067G17Rik	35.5288	0	5.65322	0	0	0	27.4558	13.932	1.67669	2.0416	0	0
1700067K01Rik	152.069	99.0782	101.626	85.7505	70.7759	39.8766	59.1136	48.5389	34.4472	192.086	88.9146	55.7375
1700067P10Rik	0	0	0	0	0	0	0	0	0	0	0	0
1700069B07Rik	0	0	6.02689	2.19986	19.2998	0	18.538	0	0	0	25.7339	15.2714
1700069L16Rik	5.05389	0	1.60831	0	0.613127	0	0	0	0	0	22.8909	3.39605
1700069P05Rik	0	0	0	2.63871	0	0	0	0	0	0	0	0
1700071G01Rik	0	0	0	0	0	0	0	0	0	0	0	0
1700071K01Rik	0	0	0	0	0	0	0	0	17.2178	0	0	0
1700071M16Rik	0	0	0	0	0	0	0	0	0	0	0	0
1700072B07Rik	0	0	0	0	0	0	0	0	0	8.31423	0	0
1700072G22Rik	0	0	0	0	0	0	0	23.5537	0	21.3135	0	0
1700072O05Rik	0	0	0	0	0	0	0	0	0	0	0	0
1700073E17Rik	0	0	0	0	0	0	0	0	0	0	0	0
1700074A21Rik	0	0	0	0	0	6.18857	0	0	0	0	0	0
1700074H08Rik	2.14546	0	0	0	0	0	0	0	0	0	20.4069	0
1700074P13Rik	0	0	0	0	0	0	0	0	0	0	0	0
1700080E11Rik	0.672894	0	0	0	0	0	0	0	0	0	0	0
1700080G11Rik	0	0	0	0	0	0	0	0	0	0	0	0
1700080N15Rik	0	0	0	0	0	0	0	0	0	0	0	0
1700080O16Rik	0	0	0	0	0	0	0	0	0	0	0	0
1700081H04Rik	0	3.81197	3.52069	0	0	0	0	0	0	0	0	0
1700082M22Rik	0	0	0	0	0	0	0	6.36964	0	1.51679	0	0
1700083H02Rik	0	0	0	0	0	0	0	0	0	0	0	0
1700084C06Rik	0.791641	0	0	14.8967	1.72872	0	0	6.87717	0	8.18826	0	0
1700084E18Rik	208.578	167.597	165.875	162.708	169.333	112.634	206.367	97.7131	65.5177	194.725	218.621	166.768
1700084F23Rik	0	0	0	0.397203	0	0	0	0	0	0	0	0
1700084J12Rik	0	0	0.283939	0	0	1.42981	0	0	0	0	0	0
1700084M14Rik	0	0	0	0	0	0	0	0	0	0	0	0
1700085C21Rik	0	0	0	0	0	0	0	0	0	0	0	0
1700086D15Rik	19.0489	1.68776	5.71557	9.48286	0	20.2778	5.04702	3.54604	13.8697	5.06648	9.61396	35.6577
1700086L19Rik	0	0	0	0	0	0	0	0	0	0	0	0
1700086O06Rik	51.6231	19.6184	18.8441	42.8567	29.2878	60.2196	25.8131	15.6632	0	50.6475	58.7988	31.3732
1700086P04Rik	37.634	33.4311	12.912	45.0808	55.2162	17.6685	2.72649	33.8429	0	25.5454	0	3.55624
1700087M22Rik	0	0	0	0	0	0	0	0	0	0	23.4354	0
1700088E04Rik	11.5915	17.059	8.25288	10.8171	13.7288	11.098	11.235	8.32037	33.378	16.8666	10.9453	9.50533
1700091H14Rik	0	0	0	0	0	0	0	0	0	0	0	0
1700092C02Rik	0	0	0	15.0703	0	0	0	0	0	0	0	0
1700092C10Rik	9.15691	0	0	0	0	0	0	0	0	0	0	0
1700092C17Rik	0	0	0	0	0	0	0	0	0	0	0	0
1700092E19Rik	0	0	0	0	0	0	0	0	0	0	0	0
1700092K14Rik	1.51058	0	0	0	0	0	0	0	0	0	0	0
1700092M07Rik	797.22	382.89	396.46	1498.92	1583.24	132.478	544.758	594.302	265.657	623.087	501.578	1583.86
1700093J21Rik	8.24973	0	0	54.3019	1.33445	0	11.3337	11.9446	0	11.3774	0	0
1700093K21Rik	5.40362	9.77488	0	11.9258	27.5334	6.49447	0	0	9.94538	22.3567	5.50687	4.08494
1700094J05Rik	7.75999	0	0	0	0	0	0	0	0	0	0	0
1700094M24Rik	0	0	0	0	0.6511	0	0	0	0	0	0	0
1700095A13Rik	0	0	0	0	0	0	0	0	0	0	0	0
1700095A21Rik	0.555485	2.29679	5.30321	0	0	0	47.2192	58.5108	0	0	2.26439	35.8337
1700095B10Rik	0.607954	0	0	0	0	31.4194	59.1963	40.271	33.0518	3.14416	0	30.0266
1700095J03Rik	11.8036	4.74491	5.63444	8.68349	1.67065	0	0	18.5143	0	14.2438	0	0.330485
1700095J07Rik	9.28527	1.7451	0.402938	6.47133	0	1.01452	0	0	0	0	0.573496	0.850827
1700095J12Rik	0	0	0	0	0	0	0	0	0	0	0	0
1700095K22Rik	0	0	0	0	0	0	0	0	0	0	0	0
1700096J18Rik	0	0	0	0	0	0	0	0	0	0	0	0
1700096K18Rik	6.11301	11.7953	10.505	9.94102	13.6458	6.36746	1.25973	0	1.38474	5.05835	9.9677	11.5017
1700097M23Rik	0	0	0	0	0	0	0	0	0	0	0	0
1700097N02Rik	0	0	0	0	0	0	0	0	0	0	0	0
1700099I09Rik	0	0	0	0	0	0	0	0	0	0	0	0
1700100L14Rik	0	0	5.22065	12.5224	0	0	0	0	0	16.1605	0	0
1700101I11Rik	55.821	48.1938	70.8545	56.1459	79.1873	21.3468	62.7449	27.5529	36.1023	11.81	58.6114	78.0036
1700101I19Rik	0	0	0	0	0	0	0	0	0	0	0	0
1700101O22Rik	0	0	0	0	0	0	0	0	0	0	0	0
1700102F20Rik	0	0	0	0	0	0	0	0.961159	1.50376	0	0	0
1700102P08Rik	10.256	8.36956	3.09201	16.1767	21.2174	27.8965	114.295	115.473	0	1.67497	12.469	62.5692
1700104B16Rik	31.2522	14.4522	55.747	54.4527	17.9595	3.95381	48.3019	31.2577	88.0262	116.542	5.5876	17.4083
1700105P06Rik	56.8408	67.396	69.5879	102.3	114.146	73.9414	45.9922	39.5758	57.9409	63.6344	60.8799	105.486
1700108F19Rik	2.10448	0	0	6.05016	0	0	0.406572	0	0	0.544186	0	3.71212
1700108J01Rik	3.68556	0	4.69147	0	0	0	0	0	0	0	0	0
1700108N11Rik	22.0033	13.3791	8.0319	0.902064	0	0	12.0025	35.8402	3.29841	54.8891	0	19.569
1700109G14Rik	0	0	0	0	0	0	0	0	0	0.767521	0	0
1700109G15Rik	0	0	0	0	0	0	0	0	0	0	0	0
1700109H08Rik	74.7499	66.2689	73.3954	74.3443	59.4455	52.4333	40.7027	30.3309	76.8294	42.9232	79.8831	53.0896
1700109I08Rik	0	0	0	0	0	0	0	0	0	0	0	0
1700109K24Rik	2.8414	0	0	2.37636	7.44579	0	0	0	0.965464	8.81691	0	0
1700110C19Rik	4.14669	0	9.50121	0	0	0	0	9.00582	0	8.57817	0	39.2888
1700110I01Rik	0	0	0	0	1.24359	0	0	4.4525	0	0	0.46429	11.021
1700110I07Rik	0	0	0	0	0	0	0	0	0	0	0	0
1700110K17Rik	0	0	0	2.23319	0	0	0	0	0	0	0	8.39732
1700111E14Rik	0	0	0	0	0	0	0	0	0	0	0	0
1700111N16Rik	0	0	0	0	0	0	10.585	6.86493	0	0	0	0
1700112D23Rik	0	0	3.12333	10.6404	0	0	48.8777	0	0	1.12796	0	0
1700112E06Rik	0	0	0	0	0	0	0	0	0	0	0	0
1700112H15Rik	0	0	0	0	0	0	0	0	0	0	0	0
1700112J05Rik	26.2676	0.775784	23.6447	6.27672	4.37038	18.9422	23.1988	16.2995	0	7.76276	6.11874	31.0153
1700112J16Rik	2.14158	6.08773	6.90041	9.5151	7.59951	0.321739	12.8259	2.32555	8.18637	16.8903	0	4.31722
1700112K13Rik	0	0	0	0	0	0	0	0	0	0	0	0
1700113A16Rik	24.071	6.84251	1.14903	11.3239	37.2331	1.44652	0	33.9805	0	18.6732	10.6301	39.4264
1700113B19Rik	0	0	0	0	0	0	0	0	0	0	0	0
1700113H08Rik	0	0	0	0	0	0	0	1.45479	0	0	0	2.25059
1700116B05Rik	0	0	0	0	0	0	0	0	0	0	0	0
1700119H24Rik	0	0	0	0	1.4736	0	0	0	0	0	0	0
1700119I11Rik	0	0	0	0	0	0	0	0	0	0	0	0
1700120B22Rik	0	0	0	0.893277	0	0	0	0	0	0	0	0
1700120C14Rik	7.46927	12.8681	24.9582	29.4988	8.45746	21.4453	50.0246	2.25303	20.4446	12.0179	11.8409	4.18259
1700120C18Rik	0	1.24536	0	12.1751	17.1008	0	0	1.30827	0	0	0	18.8225
1700120E14Rik	0	0	0	0	0	0	0	0	0	0	0	0
1700120G07Rik	0	0	0	0	0	0	0	0	0	0	0	0
1700120G11Rik	0	0	0	0	0	0	0	0	0	0	0	0
1700120K04Rik	0	0	0	0	0	0	0	0	0	0	0	0
1700120O09Rik	0	0	0	0	0	0	0	0	0	0	0	0
1700121C08Rik	0	0	0	2.45286	0	0	0	0	0	0	1.19556	0
1700121L03Rik	0	0	0	0	0	0	0	0	0	0	0	0
1700121L16Rik	0	0	0	0	0	0	0	0	0	0	0	0
1700121N20Rik	0	0	1.10522	0	0	0	0	1.25712	0	0	0	0
1700122D07Rik	0	0	0	6.89465	0	0	0	0	0	0	0	0
1700122E12Rik	33.5178	53.8951	94.8129	37.203	128.315	82.0602	30.6983	16.1765	8.43617	64.2014	47.231	27.5279
1700122O11Rik	10.7943	0	0	0	0	24.0935	26.2165	2.51178	0	7.17752	0	0
1700123K08Rik	0	0	1.60148	0	1.83157	0	0	18.6711	0	12.5793	0	0
1700123L14Rik	0	0	0	0	0	0	0	0	0	0	0	0
1700123M08Rik	4.64429	0	0	7.55257	0	0	1.19633	11.7676	0	0	0	0
1700123O12Rik	0	0	0	0	0	0	0	0	0	0	0	0
1700123O20Rik	47.0705	55.468	38.6468	51.3954	50.024	51.2927	13.095	84.1679	42.6503	100.295	47.3303	59.7804
1700123O21Rik	0	0	0	0	0	0	0	0	0	0	0	0
1700124L16Rik	0.533947	10.4867	6.1171	11.9082	0	1.92521	6.60193	6.95778	13.607	0.552283	4.35319	6.9965
1700125G02Rik	5.73786	0	0	0	0	0	14.189	0	0	0	0	0
1700125G22Rik	0.690148	0	0.658884	0	0	0	0	0	0	4.28309	3.75112	0
1700125H03Rik	0	0	0	0	0	0	0	0	0	0	0	0
1700125H20Rik	3.0841	0	0	0	0	0	0	5.35846	0	0	0.83814	0
1700126A01Rik	0	0	0	0	0	0	0	0	0	0	0	0
1700126G02Rik	0	0	2.35551	0	0	0	22.8798	0	0	0	0	24.04
1700126H18Rik	0	0	0	0	0	0	0	0	0	0	0	0
1700128A07Rik	0	0	0	0	0	0	0	0	0	0	0	0
1700128E19Rik	1.45789	0	2.31975	0.508036	0	0	0	0	0	2.26193	0.660332	0
1700128F08Rik	0	0	0	0	0	0	0	0	0	0	0	0
1700129C05Rik	0	0	0	0	0	0	0	0	0	0	0	0
1700129L04Rik	0	0	0	0	0	0	0	0	0	0	0	0
1810006J02Rik	1.05489	0	0	0	0	0	0	0	0	0	0	0
1810007C17Rik	6.70039	0.865762	0	0	0	0	0	0	0	0	0	0
1810007D17Rik	0	0	0	0	0	0	0	0	0	0	0	0
1810008B01Rik	0	0	0	7.48538	58.3739	0	0	1.55506	0	19.9964	1.94586	5.77369
1810008I18Rik	0	0	0	0	0	0	0	0.797786	0	0	0	0
1810009A15Rik	68.1041	99.2985	161.521	98.4271	57.9227	87.0221	166.197	82.5177	34.1022	106.035	63.3171	58.5294
1810009J06Rik	0	0	0	0	0	0	0	0	0	0	0	0
1810010D01Rik	16.7084	19.3438	11.4851	14.9054	15.5676	0	8.26359	8.70901	2.27091	30.4167	25.428	0
1810010H24Rik	1.06246	4.39302	2.70489	0.246827	0	0	0	0	0	5.86107	1.44369	4.64062
1810010K12Rik	0.447579	0	0.854606	0	0.325796	1.07587	4.84229	35.9661	0.760403	4.62949	0	13.5341
1810011H11Rik	2.01685	0	0	0	0	0	0	0	0	0	0	0
1810011O10Rik	8.53427	65.8238	14.4151	2.28766	0	0	0	0	1.67297	4.07416	1.78407	0
1810012K08Rik	13.4579	1.07009	0	22.3663	0	1.24421	0	5.62076	0	22.4862	21.1	0
1810012K16Rik	0	16.8776	5.19598	15.9312	0	0	0	0	0	29.273	0	0
1810013D15Rik	9.83497	0.423594	10.9543	13.1377	15.8093	10.8354	0	0	0	9.32498	0	0
1810013L24Rik	60.6433	21.3977	23.5203	43.4843	25.1486	42.575	29.7404	28.3357	2.72431	9.04699	54.0768	17.0446
1810014B01Rik	77.5942	85.3827	83.979	101.18	47.3715	120.333	72.9502	95.9087	75.937	51.7798	62.6783	82.5362
1810017P11Rik	0	0	0	0	0	0	0	0	0	0	0	0
1810018F18Rik	0	0	0	0	0.298496	0	0	0	0	0	0	0
1810019D21Rik	110.952	185.124	216.457	62.1983	106.66	10.1462	448.277	322.817	2.04891	211.437	1.63873	151.949
1810019N24Rik	27.3546	36.1767	20.7387	29.9988	46.2653	68.6545	89.5298	42.8094	8.2012	57.4201	31.1569	47.8457
1810020O05Rik	0	0	0	0	0	0	0	0	0	4.11456	0	0
1810021B22Rik	21.9314	4.72295	4.36205	8.27936	0	0	0	25.8	0	2.83556	26.0755	3.68429
1810022K09Rik	599.227	520.62	715.946	599.481	636.052	457.643	570.53	465.651	906.357	774.624	685.056	531.614
1810024B03Rik	3.25907	0.259142	2.87209	12.4053	0	8.43658	3.09972	1.36117	0	3.37098	11.2414	3.79036
1810026B05Rik	58.4607	54.7714	59.5595	37.5046	29.472	43.945	23.6261	51.3694	64.7513	36.0032	83.086	65.068
1810026J23Rik	58.5044	52.9399	54.7834	106.17	44.2185	43.5818	44.1997	82.4066	43.8226	60.3201	39.6212	85.3458
1810030O07Rik	7.0389	1.13688	3.15001	3.06608	1.28092	11.3679	21.418	10.0322	0.74741	12.7411	5.08115	11.9726
1810032O08Rik	170.209	74.6983	103.201	107.596	79.5544	107.309	94.6115	102.143	65.9515	162.464	107.931	105.947
1810034E14Rik	92.0095	98.5057	72.4692	82.2182	66.7353	77.8036	88.8784	76.3625	41.3124	74.4359	34.8279	99.6967
1810037I17Rik	37.3288	114.702	54.1889	19.9576	54.716	69.4478	58.4838	26.0982	54.7313	57.6515	22.2346	44.8415
1810041H14Rik	26.0435	55.2585	120.393	91.7098	113.744	24.7113	16.948	77.4	167.669	153.12	50.2884	16.5793
1810041L15Rik	0.300481	0	0	0	5.75968	0	1.08362	0.326293	0	10.7744	0.272197	0.504783
1810043G02Rik	13.7665	6.43283	8.19177	16.1003	8.09894	19.492	17.342	6.04107	1.76213	11.0208	2.69059	15.0164
1810043H04Rik	111.884	220.291	160.586	306.603	181.165	242.412	104.694	206.624	343.958	188.153	327.844	124.281
1810044D09Rik	79.5239	136.583	77.0894	179.062	113.991	238.209	181.526	123.555	203.697	178.43	109.72	78.923
1810046K07Rik	20.7454	0	2.58335	24.2022	13.7877	0	0	16.6508	0	7.93007	0	5.90946
1810049J17Rik	0	0	0	0	0	0	0	0	0	0	0	0
1810053B23Rik	0	0	0.711993	0	2.44286	0	0	0	0	0	0	0
1810055G02Rik	11.6664	22.815	13.245	17.5802	14.4594	2.65272	1.46197	48.2775	31.0696	22.5033	5.99819	47.3543
1810058I24Rik	44.4463	15.3145	11.8992	23.4374	16.0908	15.8278	0.36346	31.9209	25.5698	25.7836	4.47363	18.4888
1810059C17Rik	68.5129	17.7052	21.0244	3.4107	0	0	0	41.1849	0	63.2729	69.8219	4.93269
1810059H22Rik	10.226	7.26717	6.40678	34.0757	4.88483	0	7.40847	8.67533	3.80038	11.5687	9.11868	0.644204
1810062G17Rik	103.691	159.765	121.407	28.6341	39.4002	92.4878	49.3882	29.0348	136.277	59.3594	98.3615	37.4678
1810062O18Rik	10.3328	0	0	16.6186	3.47137	0	14.7414	0	0	3.28849	0	12.0172
1810063I02Rik	0	0	0	0	0	0	0	0	0	0	0	0
1810064F22Rik	0	0	0	0	0	0	0	0	0	0	4.53796	0
1810065E05Rik	0	0	0	0	0	0	0	0	0	3.3287	0	0
2010001A14Rik	140.948	802.619	350.34	276.098	421.922	328.779	233.31	12.6792	134.607	397.682	107.66	58.0043
2010001K21Rik	49.2501	46.1734	32.804	44.7019	9.17082	0	56.6464	44.7748	0	37.9099	0	32.3249
2010003K11Rik	7.12817	2.10522	6.31916	0	0	0	0	0	0	2.10656	18.6798	0
2010005H15Rik	0	0	0	0	0	0	0	0	0	0	0	0
2010007H06Rik	38.4199	18.8642	23.4978	24.601	39.5896	7.64788	28.7622	24.6411	30.1886	50.295	13.2145	12.3437
2010008C14Rik	0	0	0	0	8.73706	0	0	0	0	0	0	0
2010009K17Rik	9.46594	19.5696	0	0	7.65592	0	0	0	0	0	0	0
2010010A06Rik	1.71388	0	0	0	0	0	0	0	0	0	0	0
2010013B24Rik	5.5638	3.28641	0	25.4818	0	0	0	0	0	1.64425	0	0
2010015M23Rik	29.6816	34.7723	23.1418	14.8253	12.9633	0	73.3989	7.52065	5.04267	32.7475	28.9043	34.4052
2010016I18Rik	22.9798	45.098	29.8877	6.73123	7.75754	14.8101	33.4576	19.8908	3.96068	32.0364	0.452539	7.72085
2010103J01Rik	0	0	0	3.20747	0	0	0	0	0	0	0	0
2010106C02Rik	0	0	0	0	0	0	0	0	0	0.93224	0	0
2010106E10Rik	0	0	0	0	0	0	0	0.50671	11.8914	0	0	0
2010107E04Rik	18.0433	20.3466	6.26396	9.14558	2.38797	7.88572	0	14.2496	0	28.8426	31.2039	24.8001
2010107G23Rik	7.04538	6.58911	2.88266	0	0	0	0	0	9.11967	16.6567	0	1.01449
2010109A12Rik	148.683	80.187	108.621	101.371	130.814	22.5315	5.99471	33.6951	106.532	72.214	60.6096	54.7335
2010109I03Rik	0	0	0	0	0	0	0	0	0	0	8.52771	0
2010109P13Rik	0	0	0	0	0	0	0	0	0	0	0	0
2010110E17Rik	34.3958	4.88002	5.79487	9.87082	32.4008	18.6433	0	0	29.7908	13.2542	10.997	45.5459
2010110G14Rik	0	0	7.55201	0	0	0	0	0	0	0	0	0
2010110K18Rik	88.6862	85.0343	101.178	117.249	83.2566	48.3958	59.1802	22.2654	69.25	79.4667	40.6168	32.6191
2010111I01Rik	6.60954	4.02924	9.22248	3.42534	3.08406	6.31433	0.523866	2.39244	6.33437	16.8283	12.8959	10.2494
2010204K13Rik	0	0	0	0	0	0	0	0	0	0	0	0
2010300C02Rik	0	0	0	0	0.559293	0	0.79169	0.417181	0	0	0	0
2010300F17Rik	7.13144	1.47433	1.58862	12.2599	0	13.428	152.104	129.842	0	6.14694	3.5531	89.133
2010308F09Rik	0	0	0	7.89502	0	0	0	0	0	0	0	0
2010309G21Rik	0	0	0	0	0	0	0	0	0	0	0	0
2010310C07Rik	18.6461	3.30415	2.79737	11.5101	27.1453	0	0.411693	0.289256	0	16.2557	0	5.36982
2010315B03Rik	1.58268	1.16856	6.90733	0.630308	3.45613	1.08696	2.09666	0	0	0.467722	0	0
2010320M18Rik	55.2201	25.5039	18.5076	14.7391	22.2356	67.7796	48.1203	59.9637	100.801	36.4572	38.315	18.9478
2010320O07Rik	14.7188	0	0	0	0	0	0	0	0	0	0	0
2200002A13Rik	0	0	0	0	0	0	0	0	0	0	0	0
2200002D01Rik	31.997	31.4002	12.7603	20.6065	85.4981	41.8639	41.9411	36.9448	19.267	30.1632	28.6183	39.5998
2200002J24Rik	0	0	0	0	0	0	0	20.0942	0	0	0	0
2200007N16Rik	0	0	0	0	0	0	0	0	0	0	0	0
2210008F06Rik	32.3488	34.572	35.0709	5.73186	29.9325	32.2895	3.3896	55.9661	36.3283	39.1308	34.2706	1.65793
2210010C04Rik	0	0	0	0	0	0	0	0	0	0	0	0
2210011C24Rik	46.5635	10.4437	7.54881	7.34767	2.55803	0	1.35785	0	0	38.1665	0	10.6265
2210011K15Rik	0	0	0	0	6.69222	0	0	0	0	0	0	0
2210013O21Rik	13.6683	13.2172	16.8376	20.5886	21.1823	7.41892	4.08873	11.0122	32.9595	4.56055	30.555	0.888839
2210016F16Rik	31.7297	8.68834	8.22506	51.4037	20.8019	3.78825	18.8365	17.7982	29.2736	31.0805	35.4053	16.5205
2210016L21Rik	2.50427	0.47066	9.34596	8.40938	13.2573	11.7657	2.46303	9.64152	0	12.0094	5.25892	2.06524
2210017I01Rik	0	0	0	0	0	0	0	0	0	0	0	0
2210019I11Rik	2.8825	0	0	0	0	0	0	0	0	0	0	0
2210406H18Rik	14.4426	5.5293	0	17.5218	0	0	0	12.1981	0	2.21312	6.54158	0
2210406O10Rik	77.207	86.8393	68.8388	33.1862	55.952	57.638	53.6184	84.9474	19.0686	131.925	42.5184	44.2242
2210407C18Rik	0	0	0	0	0	0	0	0	0	0	0	0
2210408F21Rik	1.0462	4.32575	0	9.84341	0	0.628698	0	0	0	0	1.42158	0
2210408I21Rik	7.04626	4.99063	7.97281	1.7279	2.0896	0	14.9238	7.08479	3.3253	0.404902	0.177306	2.10438
2210409E12Rik	0	0	0	0	0	0	0	0	0	0	0	0
2210411M09Rik	11.1028	0	7.06653	26.4382	0.673482	10.0081	0	0	0	1.914	1.25721	0
2210412B16Rik	0	0	0	0	0	0	0	0	0	0	0	0
2210414B05Rik	0	0	0	0	0	0	0	3.704	0	0	0	0
2210417A02Rik	0	15.6374	0	0	0	0	1.67006	0	0	11.1767	0	0
2210418O10Rik	0	0	0	0	0	0	0	0	0	0	0	0
2210420H20Rik	0	0	0	0	0	0	0	14.4035	0	0	0	0
2300002M23Rik	3.27832	0	0	4.85523	0	0	0	0	0	0	0	0.413049
2300003K06Rik	0	0	0	0	0	0	0	0	0	0	0	0
2300009A05Rik	55.5347	52.9098	22.038	13.7565	51.3825	25.3312	7.75587	39.9614	11.3674	25.9526	23.6384	16.1859
2310001H17Rik	11.313	0.923219	3.5528	0.103744	3.57565	3.57811	0.460127	0	2.27605	15.2428	6.67478	2.25059
2310001K20Rik	0	0	0	0	0	0	0	0	0	0	0	0
2310001K24Rik	0.802367	3.31758	3.06408	6.71047	0	48.2172	0	0.871294	0	34.0267	16.354	1.61749
2310002F09Rik	0.720374	0.74464	0.68774	0	0	0	4.08237	1.04301	0	1.98696	0	0
2310002L09Rik	0	0	0	0	0	0	0	0	0	0	0	0
2310003L06Rik	0	0	0	0	0	0	0	0	0	0	0	0
2310005A03Rik	0	0	0	0	0	0	0	0	0	0	0	0
2310005E17Rik	0	0	0	2.78847	0	0	0	0	0	0	0	0
2310007B03Rik	0.516482	0	0.98617	0.17998	0	0	0	14.5821	0	0	0	0
2310008N11Rik	0	0	0	0	4.3247	0	0	0	0	25.6054	0	0
2310009A05Rik	15.0394	12.2976	7.92908	22.8405	1.96071	0	11.7955	7.06878	0	18.8063	11.8954	9.50263
2310009B15Rik	152.417	112.881	144.954	92.3881	270.774	209.154	181.414	164.876	199.417	155.838	236.465	149.508
2310010J17Rik	28.0234	2.5189	3.48964	3.39666	7.09512	26.3587	9.41557	0	0	10.082	0	0
2310011J03Rik	53.5701	137.136	106.062	140.321	49.9857	152.535	163.368	120.639	128.271	192.632	128.484	79.0009
2310014F06Rik	3.78853	1.17484	2.53183	4.75272	0	0	0	0	20.5966	2.74304	0	0
2310015A10Rik	73.6514	17.4523	44.3848	60.284	62.4279	22.0564	12.8581	44.1077	19.954	56.3129	90.2698	73.3738
2310015D24Rik	1.62622	0	0	0.85004	11.5414	0	0	0	0	0	0	0
2310015K22Rik	0	0	0	0	0	0	0	0	0	0	0	0
2310016D03Rik	0	0	0	0	0	0	0	0	0	0	0	0
2310016D23Rik	0	0	0	0	0	0	0	0	0	0	0	0
2310016G11Rik	0	0	0	0	0	0	0	20.1348	0	6.80535	0	3.01442
2310020H05Rik	0	6.00092	0	0	0	0	0	3.60233	0	0	0	0
2310022A10Rik	18.9241	16.3771	11.5543	14.5693	19.7014	7.93407	27.2075	14.0981	6.35534	7.28332	28.4052	15.0822
2310022B05Rik	6.81247	5.18881	1.71154	6.12232	4.17587	3.66293	8.31238	2.14144	0	14.0928	3.41042	4.69823
2310026I22Rik	0	0	3.48695	0	1.32931	0	0	0	0	0	11.787	3.22127
2310026L22Rik	0	0	0	30.0707	0	0	0	14.5405	0	1.5389	0	20.9949
2310030A07Rik	0	0	0	1.36203	0	0	0	0	0	0	0	6.89437
2310030G06Rik	1.91324	0	5.02306	0	0	0	13.3065	0	0	3.46314	0	3.8569
2310031A07Rik	15.5828	6.81481	6.86626	13.3666	0	0	0	0.650825	0	3.0996	9.77265	11.478
2310033P09Rik	69.9642	88.6051	65.4677	100.752	99.1568	149.242	88.7981	66.9179	93.6742	26.838	217.208	76.1248
2310034C09Rik	0	0	0	0	0	0	0	0	0	0	0	0
2310034G01Rik	117.823	207.763	148.051	72.4555	111.62	77.0516	95.7371	172.161	241.384	185.492	108.891	113.084
2310034O05Rik	0	0	0	0	0	0	0	0	0	0	0	0
2310035C23Rik	13.5254	12.7306	15.4322	20.5389	6.16327	33.1724	28.382	50.6292	31.0117	10.9189	28.6882	28.3742
2310036O22Rik	68.502	59.2349	26.411	74.8266	14.8631	4.74985	69.2248	38.6238	17.9046	55.8659	75.1809	43.1542
2310039H08Rik	43.7207	83.2511	57.118	43.8354	112.224	42.4062	80.6129	12.4938	9.12188	65.8497	153.21	22.4207
2310039L15Rik	6.48674	0	0	0	0	0	0	0	0	0	0	0
2310040G07Rik	98.0705	84.6922	36.74	89.1143	78.6153	14.92	61.3966	79.5344	128.652	55.2132	13.4946	23.7741
2310040G24Rik	20.683	0	0	0	21.189	0	9.4716	0	0	38.0325	0	0.772129
2310043L19Rik	0	0	0	0	0	0	0	0	0	0	18.5235	0
2310043M15Rik	0.381784	0	2.91591	3.19299	0	0	0.590066	0	0.648623	0	2.59386	1.15446
2310043O21Rik	0	0	7.31809	0	0	0	0	0	0	0	0	0
2310043P16Rik	46.395	40.3856	31.1801	39.0358	54.7673	12.4728	39.1552	39.277	33.4474	36.9383	35.4611	45.841
2310044K18Rik	0	0	0	0	0	0	0	0	0	0	0	0
2310046K23Rik	0	0	0	0	0	0	0	0	0	0	0	0
2310047D07Rik	0	4.18097	0	0	17.6651	0	0	0	0	0	5.496	0
2310050C09Rik	0.550323	0	0	0	0	0	0	0	0	0	0	0
2310057J18Rik	0	0	0	0	0	0	0	0	0	0	0	0
2310057M21Rik	31.9394	43.146	37.1758	52.8141	19.045	23.3478	48.5524	30.027	22.597	19.5502	26.5153	58.0362
2310057N15Rik	0	0	0	0	0	0	0	0	0	0	0	0
2310058D17Rik	8.14457	9.37562	13.2539	24.7694	24.9266	9.3438	20.3122	15.0754	17.2963	16.657	16.3488	10.6348
2310061I04Rik	25.6711	10.0247	16.6111	36.3791	34.4657	1.37126	42.7619	67.8325	10.661	35.6986	32.9442	33.6378
2310061N02Rik	0	0	0	0	0	0	0	0	0	0	0	0
2310065F04Rik	1.52447	4.05211	1.03958	16.2406	2.06082	0	8.41479	5.43926	0	13.9661	0	10.7561
2310068J16Rik	40.6014	87.7534	60.4084	113.188	129.347	86.1882	74.9757	36.6456	25.979	62.1753	58.0354	61.1205
2310069B03Rik	0	0	0	0	0	0	0	0	0	0	0	0
2310069G16Rik	0.706619	0	0.674609	0	0	0	0	0	0	0.730885	0	12.8203
2310074N15Rik	29.5564	65.3181	19.4603	7.81349	45.9962	0	0	5.53369	0	20.0295	0	5.13645
2310075C17Rik	0	0	0	0	0	0	0	0	0	0	0	0
2310079G19Rik	0	0	0	0	0	0	0	0	0	0	0	0
2310081O03Rik	0	0	0	0	0	0	0	0	0	0	0	0
2410002F23Rik	477.047	434.648	335.046	469.418	269.829	263.11	152.387	258.401	166.551	420.625	218.116	204.165
2410003L11Rik	14.8037	4.78198	6.18321	9.67252	22.8984	41.1443	98.6693	37.1743	0	17.226	49.0312	6.52811
2410004B18Rik	967.655	1870.25	1972.77	1295.21	2021.63	3237.3	2575.93	1872.19	2468.41	1331.4	2002.21	2213.46
2410004I01Rik	3.50087	0	0.477468	7.6683	18.5663	0	4.6378	0	0	7.75948	21.7463	0
2410004P03Rik	0.345074	0	1.15305	0	0	0	0	2.06095	0	1.78462	2.81334	0.869545
2410006H16Rik	209.908	413.867	368.635	237.502	214.099	218.022	168.219	80.201	123.275	384.644	170.783	91.4221
2410012E07Rik	0	0	0	2.74519	0	0	13.5284	0	0	0.452684	0	0
2410015M20Rik	17.3465	42.382	23.3355	1.64858	0.573939	31.2725	28.0285	47.9479	46.8848	17.9422	13.9281	20.6634
2410016O06Rik	63.6337	63.167	54.242	38.5416	63.7812	51.29	115.521	72.1164	89.2328	44.924	92.6422	92.3917
2410017I17Rik	5.20696	1.4951	1.9332	4.4354	1.47396	0	0	0	0.491458	2.39367	0.39307	0
2410018L13Rik	0.527917	0	0	4.04722	0	0	0	7.0703	9.26788	2.18418	2.15202	0.532115
2410021H03Rik	0	0	0	0	0	0	0	0	0	0	0	7.05874
2410022M11Rik	71.8247	49.2161	45.4554	79.9567	54.2926	31.6392	57.0112	33.5271	54.3866	79.8377	64.9168	73.7061
2410024N13Rik	0	0	0	0	0	0	0	0	0	0	0	0
2410080I02Rik	209.839	246.62	421.247	556.937	591.095	335.114	964.063	500.99	219.76	425.169	83.9768	472.269
2410089E03Rik	24.7296	16.4541	11.3976	9.42984	15.0214	10.4539	17.9243	13.7048	10.8174	15.5825	12.3597	13.5805
2410124H12Rik	0	13.0603	3.21663	0	0	0	0	0	0	0.87124	0	1.69802
2410131K14Rik	8.3933	10.3028	7.71258	26.031	10.3862	3.0263	6.81044	12.1904	3.03016	9.87523	10.5495	8.46003
2410137M14Rik	5.50195	24.171	0	10.0657	0	0	3.18883	7.46824	0	0	8.4106	0
2410141K09Rik	0.214935	0.444351	0	0	0	0	56.4729	28.2413	0.365159	0	0	41.8124
2410152P15Rik	0	0	2.60217	0	0	0	21.0631	52.5363	0	45.108	0	39.1493
2500002B13Rik	20.1534	6.08583	15.1329	26.1978	6.42834	0	7.34954	13.5242	1.92354	7.49499	7.38461	18.2594
2500004C02Rik	19.3635	3.55118	12.2248	24.8139	17.2775	8.63332	0	17.6354	14.8567	17.7671	12.7312	9.75871
2510002D24Rik	37.5305	19.1579	27.4256	49.0841	18.5497	0	29.3607	13.0817	8.65896	36.423	118.992	80.328
2510009E07Rik	0	0	0	0	0	0	0	0	0	0.949216	0	0.924999
2510016D11Rik	0	0	0	0	0	5.78607	0	0.653471	2.04474	0	3.27079	0
2510017J16Rik	0.938427	0	0	0	0	1.12787	0	4.07617	0	0.485326	0	0
2510039O18Rik	19.5356	21.7643	9.94702	15.2794	11.0601	21.1314	3.69029	20.271	32.8208	31.4323	26.8401	18.1595
2510046G10Rik	6.19754	0.582392	11.2957	0	4.10113	0	0.870783	15.2953	6.70038	14.569	6.12456	9.65418
2600006K01Rik	9.27866	6.53946	0.805302	0.881825	4.298	15.7139	22.1628	11.4497	12.1811	2.61744	0.573087	0.850221
2600014E21Rik	0	0	0	0	0	0	0	0	0	0	0	0
2610001A08Rik	32.1373	12.0157	20.8895	42.4131	40.8133	34.5159	33.8178	20.0478	67.3774	22.6321	115.21	20.6763
2610001J05Rik	41.2302	49.3686	68.9287	9.49171	15.2096	14.5745	38.3493	41.9358	47.5432	17.9461	26.3642	53.7809
2610002M06Rik	2.74048	0	0.387605	2.3344	0.147764	0.975915	0	0	0	0	1.79294	0.920757
2610005L07Rik	81.2113	34.2516	43.2147	31.9598	36.8253	80.538	113.399	297.814	155.815	65.9454	101.305	120.922
2610008E11Rik	6.73054	0	2.27575	0.781803	0.612401	0.168526	10.6191	17.6627	19.5342	0	4.38222	0.848007
2610011E03Rik	0	0	0	0	0	0	0	0	0	0	0	0
2610012C04Rik	0	0	0	0.807621	10.9655	0	0	0	0	2.39719	0	0
2610016A17Rik	8.60679	0	6.57351	10.1974	11.2769	0	2.66044	0	7.31115	6.23164	0	11.2778
2610020C07Rik	32.8183	15.0772	19.3405	15.1072	24.7734	31.6521	25.9874	42.2371	0	27.0305	19.2689	14.7019
2610020F03Rik	0	0	0	0.704256	0	0	0	23.0432	0	0	0	0
2610020H08Rik	30.4218	18.0756	26.0707	16.5278	24.9341	17.8497	23.6943	28.6131	13.8368	27.2544	54.0316	11.348
2610021A01Rik	76.2771	84.9705	110.576	44.7997	36.2245	77.6126	115.372	204.259	120.53	31.7118	51.5211	64.4926
2610024D14Rik	26.2727	8.35623	13.506	0	0	0	9.37058	0	0	4.18076	35.6996	0
2610027F03Rik	0	0	0	0	0	0	0	0	0	0	0	0
2610027K06Rik	4.57477	0.59111	0	21.5215	7.07628	0	0	0	6.31491	11.8297	0	0.288197
2610028E06Rik	0	0	0	0	0	0	0	0.889125	0.278212	0	0	0
2610028H24Rik	1.81418	0	7.27437	17.7013	19.8083	0.436082	27.4782	98.5011	0	39.0307	8.3814	14.9945
2610034O05Rik	0	6.45064	6.6197	9.18172	0.504717	0.833356	1.07165	0	0	15.7782	0	0
2610035D17Rik	4.78052	0	0.304264	0	0	10.342	11.8217	13.4971	0	0	0	0.963706
2610035F20Rik	33.4	14.1972	23.5427	4.78612	21.3583	7.87844	0	39.9978	0	31.3182	0	45.3069
2610037D02Rik	305.561	213.497	228.695	288.17	217.816	115.922	94.3907	94.0056	164.535	225.49	301.596	258.186
2610042L04Rik	0.314972	0	0	0	0	0	12.6569	14.3652	0	0	0	15.2389
2610044O15Rik8	1.52288	11.2816	2.42316	8.84471	9.4224	3.05052	5.09966	15.7102	0	2.88783	5.51815	0
2610105M22Rik	0	0	0	0	0	0	0	0	0	1.06334	0	0
2610203C20Rik	4.60543	5.77039	2.66473	2.23709	0.101586	1.34185	0.215695	0.303095	4.97909	0.577404	8.34387	1.54735
2610203C22Rik	5.11648	0	2.1167	19.4936	18.6216	2.25477	17.3971	0.1852	1.7385	4.05734	16.9173	4.46954
2610204G07Rik	0	0	0	0	0	0	0	0	0	0	0	0
2610206C17Rik	0	0	0.330212	0	0	0	0	0	0	0	0	0.697261
2610300A13Rik	0	0	0	0	0	0	0	0	0	18.3012	0	0
2610301B20Rik	0.841915	1.45046	1.60755	4.88974	1.42995	2.36104	1.30122	14.3231	0	8.41799	0	0
2610303G11Rik	0	0	0	0	0	0	0	0	0	0	0	0
2610306M01Rik	119.453	154.64	99.3794	145.494	134.567	324.737	98.4646	160.599	182.648	83.5469	162.314	88.869
2610306O10Rik	24.2286	38.068	29.6077	31.7457	2.11634	11.6479	7.48931	29.4671	41.1626	18.0436	55.309	66.4258
2610307P16Rik	0	0	0	12.8551	0	5.35102	0	0	0.540287	0	0	0.961636
2610316D01Rik	4.53009	0	3.08919	0	0	0	0	14.055	0	0	0	0
2610318N02Rik	32.0334	67.1989	72.8577	33.8166	32.5757	142.677	12.3773	35.2968	44.8184	29.2354	39.0465	40.835
2610507B11Rik	42.3076	74.2383	44.056	36.8995	38.8298	46.8113	28.8006	30.5701	8.69596	52.1982	17.279	38.291
2610507I01Rik	37.4997	40.1151	54.9503	59.2602	35.5487	4.19255	35.0442	56.8202	147.42	46.4548	31.4025	22.8546
2610509F24Rik	5.65971	0	0	0	0	0	0	26.1201	0	0	0	6.4178
2610524H06Rik	0	0	0	0	0	0	35.833	0	0	0	0	0
2610528A11Rik	0	6.52031	14.3024	15.9363	17.2182	106.137	0	1.71242	0	1.63111	10.7139	17.4844
2610528J11Rik	2.4802	0	0	0	0	0	4.79159	0.673314	44.2435	0	0	0
2700012I20Rik	88.5616	89.7498	160.81	164.594	58.1446	45.9152	151.638	110.312	103.257	87.1125	132.136	144.401
2700016F22Rik	26.1314	7.6448	16.9455	21.4193	13.7575	21.7279	0	9.99413	3.6298	16.9992	7.81613	2.98179
2700029L08Rik	0.808944	0	0	0	0	0	0	0	0	6.69379	0	11.823
2700033N17Rik	30.4721	21.2828	34.5955	1.14797	0	44.5422	0	37.5614	0	10.2222	2.23815	0
2700038G22Rik	78.6074	46.8781	47.0071	67.1268	37.098	18.1685	6.67537	15.9464	17.6107	41.5469	85.6847	31.78
2700046A07Rik	0	0	0	0	0	0	0	0	0	0	9.58788	0
2700046G09Rik	67.9217	29.503	73.8127	47.5895	92.8329	72.5147	86.5497	55.7097	28.8485	63.5277	73.6377	54.9879
2700049A03Rik	21.1739	52.3157	54.136	27.3546	31.6524	56.483	36.397	42.5088	55.9774	29.7	40.2798	31.2326
2700060E02Rik	14.9811	11.003	11.6678	31.5978	41.3236	64.4403	1.82795	33.8204	34.8287	2.85444	13.9281	18.2792
2700062C07Rik	34.3274	9.46232	24.5792	22.7281	57.054	15.1276	27.4116	39.1401	0	57.4016	31.8736	57.0905
2700068H02Rik	19.6327	10.147	7.55778	11.9174	5.99291	2.28348	27.4069	2.40701	0	11.7911	0	23.2997
2700069I18Rik	8.15148	7.22235	7.22634	0	0.847647	2.79916	0	0.632267	35.6111	6.02243	0.791165	1.76064
2700078F05Rik	1.09555	0	0.871604	0	0	0	0	3.17245	0	1.13318	0	2.20853
2700080J24Rik	1.0695	5.15913	4.42456	0.248461	0	0	5.50989	25.1631	0	0.737485	0	9.70205
2700081O15Rik	40.1577	28.738	20.8706	19.2933	22.226	3.28427	17.2609	13.8047	11.1017	23.349	3.87455	36.2856
2700089I24Rik	0	0	0	4.75663	2.12912	0	0	0	0	0	0	0
2700094K13Rik	318.848	263.671	188.441	190.474	180.7	271.901	207.678	249.787	296.645	270.12	428.096	216.551
2700097O09Rik	0	1.19287	1.37716	0.402138	0	0	6.24249	4.8559	0.24507	3.58089	0	0
2700099C18Rik	52.8943	59.773	39.3714	118.091	103.107	161.086	171.122	111.469	277.206	203.542	74.3096	159.041
2810001G20Rik	13.0074	57.6239	20.6969	41.4421	13.0751	52.1109	221.14	90.8024	105.232	37.7996	69.0151	72.4218
2810002D19Rik	60.435	43.8497	26.6295	61.5599	2.53795	14.3175	22.9023	18.9308	38.503	26.4467	47.3767	21.9647
2810004N23Rik	100.605	77.076	64.2376	127.494	107.963	49.1823	62.9961	32.6689	12.6404	87.6647	33.1868	74.505
2810006K23Rik	72.8688	28.1549	17.8985	57.1954	57.419	19.9816	12.5743	22.2789	1.80289	71.7123	42.2975	55.6209
2810013P06Rik	134.73	100.869	73.8412	144.713	113.811	72.9678	163.244	146.003	67.8211	159.715	58.764	91.3725
2810021J22Rik	20.2443	22.1945	15.5204	9.40614	13.6197	3.87086	8.0592	16.4876	0	16.8151	14.7961	17.6228
2810025M15Rik	47.2326	69.8949	61.706	41.2348	44.8762	40.6336	85.2951	78.8247	54.9042	71.4819	117.551	46.1047
2810029C07Rik	6.38352	6.59855	14.8005	20.3381	0	28.1313	0	9.24252	3.0986	12.2622	11.5653	3.98312
2810030D12Rik	26.8121	30.074	58.8196	36.1803	14.5337	1.37126	9.69858	70.0007	0	34.2234	12.4025	17.8252
2810032G03Rik	2.593	0	0.225049	0	0	0	0	0	0	0.243822	0	0
2810039B14Rik	17.1852	11.6234	8.30462	16.2653	4.32418	1.78495	1.31163	7.37244	1.08135	10.0946	11.8198	7.91245
2810047C21Rik1	0	0	0	0	0	0	0	0	0	0	0	0
2810049E08Rik	0	0	0	0	0	0	0	0	0	0	0	0
2810402E24Rik	83.7852	35.2473	68.0842	80.2574	89.0707	92.2686	114.136	32.7961	58.2621	77.3915	92.4023	61.8656
2810403A07Rik	193.187	127.217	143.242	171.889	111.475	153.613	98.7691	88.2083	124.676	137.779	214.756	167.706
2810403D21Rik	7.08098	6.95353	9.9713	11.2273	5.02544	2.34037	4.104	9.41936	0.300751	3.47897	7.45682	6.06669
2810404F17Rik	0	0	0	7.27428	0	2.09073	0	3.778	0	0	0	0
2810404M03Rik	0	0	0	0	0	0	0	0	0	0	0	0
2810405F15Rik	150.104	175.541	86.2253	59.8429	62.5014	51.9814	2.94906	19.3388	102.654	113.154	99.3885	14.104
2810405F17Rik	165.016	198.547	178.816	286.223	380.047	165.805	244.38	150.383	152.344	212.942	184.571	171.141
2810407A14Rik	6.83457	22.6073	13.8329	0.190533	0	0.657143	0	0	0	6.50373	0.74295	3.85779
2810408A11Rik	103.412	170.701	233.17	189.959	130.709	134.565	73.9258	62.9667	70.8204	119.124	70.077	50.9051
2810408I11Rik	194.495	166.861	215.379	166.834	288.881	132.022	77.8888	73.5363	159.865	499.677	105.392	114.688
2810410L24Rik	106.056	107.521	116.18	133.932	171.224	92.6036	66.5468	82.1918	91.6308	142.279	90.2228	50.7087
2810414N06Rik	5.15284	3.55094	1.6398	27.2336	0	0	0	0	20.4267	8.43883	15.1704	0
2810417H13Rik	553.733	499.021	557.719	478.157	513.21	395.256	304.099	235.535	405.111	430.045	512.433	380.354
2810425M01Rik	14.427	31.1515	43.7688	28.3769	35.2384	8.47704	14.3696	6.96281	49.0207	36.477	5.66323	35.2232
2810428I15Rik	683.738	463.107	429.753	980.272	688.405	673.286	711.085	680.794	213.506	800.485	672.442	631.207
2810428J06Rik	6.81134	3.40683	6.71254	13.9351	9.91605	1.32038	0	3.34034	0	3.63625	0.597117	10.409
2810429I04Rik	12.2976	5.5213	5.81095	1.55832	3.07425	2.09012	20.9264	14.4331	0	7.70902	1.85667	26.0428
2810430I11Rik	12.1413	30.8378	7.94829	7.13209	13.2566	8.75536	7.50598	15.6328	5.59879	12.917	9.19155	10.1399
2810432F15Rik	0	0	0	0	0	0	0	0	0	0	0	0
2810433D01Rik	0.568825	0	5.97362	1.18932	18.6324	0	0	0	0	2.35344	0	0
2810442N19Rik	9.05028	5.3458	0	0	0	52.8326	0	0	0	0.668648	4.392	0
2810454H06Rik	85.2376	89.0813	137.423	86.814	127.651	42.2896	17.1581	36.1658	33.2461	90.3055	60.5954	25.4142
2810455O05Rik	29.099	37.3272	5.69004	26.6333	15.567	13.0623	17.8812	23.6039	0	19.582	0	8.12769
2810459M11Rik	3.02479	0	2.20829	0	0	0	1.64999	7.14891	0	0.552117	0	3.58687
2810468N07Rik	8.79209	0.454413	3.35752	0.919141	0	0	4.75601	0	0	8.63931	0	0
2810471M01Rik	0	0	0	0	0	0	0	0	0	0	0	0
2810474O19Rik	248.837	217.833	347.718	97.437	207.3	192.57	134.538	204.331	220.589	262.434	193.819	120.336
2900002M20Rik	0	0	0	0	0	0	0	15.6356	0	0	0	34.4689
2900005J15Rik	44.4695	41.4313	47.7619	71.3651	51.1101	11.9552	32.1041	57.1852	2.98225	55.3775	25.4424	70.4785
2900009J06Rik	0	0	0	0	13.0351	0	0	11.6676	0	24.6968	30.8219	8.42336
2900011O08Rik	0.991871	9.74019	0	9.15946	3.79045	0	0	0	0	4.61669	11.456	18.4955
2900018N21Rik	0	0	1.07408	0	0	0	0	0	0	0	0	6.80393
2900022M07Rik	0	0	0	0	0	0	0	0	0	0	0	0
2900026A02Rik	3.41679	1.85574	3.37258	0.686142	4.84775	1.04404	2.23764	4.40206	1.27904	5.93014	0.0786909	2.04303
2900027M19Rik	0	0	0	0	0	0	0	0	0	0	0	0
2900035J10Rik	0	0	0	0	0	0	0	0	0	0	0	0
2900037B21Rik	7.04937	0	6.73003	25.7934	0	0	43.5806	15.3099	0	56.5087	0	0
2900041M22Rik	2.32605	0.343487	0.31724	0	0.241879	0	0	0	9.03267	5.84298	0	0.334936
2900042K21Rik	0	0	0	0	0	0	0	0	0	0	0	0
2900052L18Rik	49.2834	81.0465	73.4277	75.7213	113.6	67.7583	116.563	195.013	52.6476	108.517	45.6591	90.6949
2900052N01Rik	0	0	0	0	0	0	0	0	0	0	0	0
2900055J20Rik	0	0	0	0	0	0	0	0	0	0	0	0
2900060B14Rik	18.294	0	19.3037	34.8945	12.6155	0	28.2743	5.22777	0	11.9509	15.6998	3.88199
2900064F13Rik	0	0	0	0	0	0	0	0	0	0	0	0
2900064K03Rik	0	0	0	0	0	0	0	0	0	0	0	1.53433
2900069G24Rik	0	0	0	0	0	0	0	0	0	0	0	0
2900072N19Rik	2.2095	0	0	0	0	0	0	0	0	8.37972	0	0
2900076A07Rik	33.7628	31.5443	40.9115	23.0783	28.8298	42.1393	187.655	134.667	35.2987	32.9074	60.8754	216.622
2900076G11Rik	0	0	0	0	0	0	0	0	0	0	0	0
2900079G21Rik	0	0.208195	0	0	0	0	0	0	0	0	0.547357	0
2900089D17Rik	7.42279	4.20768	6.40074	15.6867	10.109	0	12.9526	1.30007	0	10.6497	9.76079	0.241349
2900092C05Rik	3.36065	0	0	0	0	0	0	0	0	5.56169	0	0
2900092N22Rik	0	0	0	0	0	0	0	0	0	0	0	0
2900092O11Rik	18.0628	4.87077	14.2455	5.4734	3.42993	9.43881	0	0	34.6901	8.1231	40.5509	0
2900093K20Rik	234.348	315.78	325.61	376.237	568.866	241.42	101.868	354.454	511.894	286.763	142.158	324.791
2900097C17Rik	4.64227	2.66591	0.492441	0	1.50184	9.29903	3.18883	15.1232	0	8.53633	3.50442	11.438
3000002C10Rik	3.27729	4.77356	2.27551	0.311467	0.433739	3.22273	9.9002	5.82353	0	6.62559	9.91852	16.6669
3010001F23Rik	0	0	0	0	0	2.44846	0	0	0	0	0	0
3010003L21Rik	38.006	40.3386	47.6231	43.2797	8.64527	54.651	52.4466	93.228	94.548	57.2117	9.68304	37.2821
3010026O09Rik	16.1732	15.6394	24.406	65.4493	37.5963	24.4544	19.3521	6.23187	0	48.0272	27.6475	13.1466
3100002H09Rik	2.0372	0	0	7.57237	0	0	0	11.7984	0	23.1788	0.922723	38.3302
3100003L05Rik	0	0	0	0	0	0	0	0	0	0	0	0
3110001I22Rik	48.5423	14.2347	23.9933	40.5496	24.5586	0	23.4119	11.2154	0	24.9266	45.3765	36.0889
3110002H16Rik	21.1986	16.0693	14.0918	28.673	25.4891	21.7035	11.1639	9.7194	15.7398	14.1304	15.7893	25.1657
3110004A20Rik	0	0	0	0	0	0	0	0	0	0	0	0
3110009E18Rik	14.7741	106.903	76.7303	53.1313	44.7375	24.149	16.4406	53.2637	53.2123	80.0749	74.6798	19.0613
3110018I06Rik	0	0	0	0	0	0	0	0	0	0	0	0
3110021N24Rik	34.3891	25.7296	32.5185	18.9456	35.2833	3.54268	25.3095	18.8495	16.1363	47.0879	27.5919	11.5542
3110031N09Rik	0	0	5.21836	1.26983	0	6.56941	0	59.3553	37.1451	62.1904	4.95147	47.7484
3110035E14Rik	4.19058	0	3.30496	5.46026	1.32624	0	0.281598	5.73767	0	0.942279	11.636	0.550943
3110039M20Rik	6.16107	4.95336	20.9137	0.954206	1.9932	0	1.05803	24.5312	0	2.83228	0	28.2903
3110040N11Rik	24.1693	27.7594	7.0505	22.9275	4.39825	3.2276	3.1129	24.0584	0	24.9992	51.9989	22.3313
3110043O21Rik	2.78412	5.57594	9.63523	3.75948	7.34636	3.13702	7.2613	8.8809	5.91251	4.1396	5.43818	3.33243
3110045C21Rik	66.9566	45.4204	44.4467	36.0925	18.2768	0.628698	18.5949	6.24838	0.888705	22.1835	51.8877	10.5451
3110053B16Rik	0.888221	0	0	0.412694	0	0	0	0	0	1.22496	1.60923	0
3110056K07Rik	12.2898	20.7881	11.1998	30.3681	9.75913	2.68561	6.90712	12.1324	4.74535	8.08938	25.0493	19.7075
3110062G12Rik	2.08797	0	0	0	0	0	0	0	0	0	0	0
3110062M04Rik	18.5197	16.1472	10.3009	13.9173	1.99279	5.80652	4.23124	11.3669	13.1326	4.83056	10.2847	5.03196
3110067C02Rik	7.27935	2.60465	0	3.12204	0	0	2.59629	0	0	0	1.52173	0.282201
3110070M22Rik	8.44417	10.3652	7.05393	2.20692	1.15248	0	0.81568	0.573097	0	17.4683	2.15138	0.531957
3110079O15Rik	0	0	0	0	0	0	0	0	0	2.21112	0	0
3110080O07Rik	0	0.600092	0	0	0	0	0	0	0	0	0	0
3110082I17Rik	64.8848	31.4204	35.4373	72.5168	112.544	63.2298	52.8517	59.9851	17.8759	90.0886	54.8059	73.6495
3110082J24Rik	0	0	0	3.24105	0	0	0	0	0	0	0	0
3110083C13Rik	3.4669	0	0	0	0	0	0	0	0	1.43438	0	0
3110099E03Rik	0	0	0	0	0	0	0	0	0	0	0	4.06793
3222401L13Rik	3.48266	7.68644	5.39172	1.37762	4.59051	0	6.25549	6.0305	0	3.40754	0	18.5005
3300002A11Rik	0	0	0	0	1.32624	27.3725	0	0	0	0	0	0
3300002I08Rik	2.94601	0.435035	0.401793	11.146	5.51422	4.04654	4.5532	2.74207	0	8.7062	0.571865	8.48409
3300002P13Rik	3.80278	0	3.63051	1.13586	0.790878	0	0	2.94961	0	0	9.59632	13.1418
3300005D01Rik	7.07947	8.36337	0.482769	0	0	12.1552	0	0	30.0687	3.13825	3.43559	0
3425401B19Rik	0	0	0	0	0	0	0	0.580025	0	1.98894	0	0
3632451O06Rik	0	0	0	0	0	0	0	0	0	0	0	0
3632454L22Rik	0	0	0	0	0	0	0	0	0	0	0	0
3830403N18Rik	0	0	0	0	0	39.3042	0	0.634137	93.2596	0	31.7402	0
3830406C13Rik	7.18916	2.97253	3.88931	15.1984	16.9202	0.864046	2.22224	0.780674	0	0	12.6993	4.83088
3830408C21Rik	20.0845	0	3.30598	10.619	5.29333	31.2143	16.056	3.76032	23.5325	1.07453	23.5267	12.9144
3830417A13Rik	0	0	0	0	0	0	0	0	0	0	0	0
3830422I06Rik	2.00728	0	0	0	0	0	0	0	0	0	0	0
3830432H09Rik	15.7251	31.7476	20.877	26.3713	19.8523	24.5103	39.8736	21.6117	7.09636	10.674	37.3929	25.0134
3930402G23Rik	44.5599	24.0231	27.6885	25.1659	23.6276	22.8534	17.5142	19.6054	0	18.4758	3.65378	6.96944
4430402I18Rik	0	0.232824	0.215033	0.156978	0.327903	0	0	0.489171	0	6.05725	0.306053	6.81083
4631405J19Rik	3.67033	10.7496	0.38934	4.68971	4.0075	0	9.76962	4.42848	0	4.4291	8.5892	3.69952
4631405K08Rik	0	0	1.60755	0	0	0	0	1.21899	0	4.06386	0	0
4632404H12Rik	86.6031	67.1075	60.0428	123.366	87.0364	84.2746	63.1032	94.3181	90.0458	91.1509	170.399	58.6631
4632404M16Rik	3.08303	1.48721	2.35469	4.44065	0.598443	0	0	10.7132	0	5.10224	0	0.828678
4632411P08Rik	40.0866	36.3283	35.6494	61.6171	72.2156	14.2997	65.9165	49.6921	4.66467	65.8867	18.4054	59.9623
4632415L05Rik	29.5639	56.7752	43.8588	26.0585	17.7222	29.0875	53.0839	74.7509	25.3596	58.3102	22.4489	51.1256
4632427E13Rik	313.277	328.684	232.957	241.876	147.314	222.069	340.005	220.059	386.787	228.571	352.18	384.675
4632428C04Rik	2.43983	6.80945	0.465861	0	0	0	9.42721	0	40.2074	4.54251	5.96747	4.91846
4632432E15Rik	0	0	0	0	0	0	0.750774	0	0	0	0	0
4633401B06Rik	10.4951	0	0	0	0	0	0	0	0	0	0	0
4731419I09Rik	3.78235	1.52046	5.21589	14.4985	21.1079	7.32395	0	1.59727	0	4.34692	17.4171	9.31925
4732414G09Rik	10.2769	8.34673	11.4466	2.55802	2.67166	10.5871	0	5.04847	14.1341	10.3768	14.9618	3.69952
4732416N19Rik	53.6303	46.6374	39.4978	123.761	77.828	55.0441	49.733	31.9844	98.9237	36.2769	68.4778	49.0801
4732419C18Rik	0.502814	0.693002	0	0	0.366002	0	7.5122	0.364005	0	0	0	0
4732440D04Rik	40.153	39.8137	28.9588	46.8435	40.5851	53.242	39.1238	28.7917	67.6608	42.8861	87.6225	45.3113
4732463B04Rik	0	0	0	0	0	0	0	0	0	0	0	0
4732465J04Rik	0	0	0	0	0	0	0	0	0	0	0	0
4732471J01Rik	32.9785	79.0369	52.241	19.9196	36.6303	40.5168	56.6332	23.8743	2.90515	25.0147	31.202	23.6378
4732487G21Rik	0.222612	2.76133	0	6.36108	0.324082	0	7.22521	3.62603	0	2.99333	5.44476	0
4732490B19Rik	0.484969	0.501305	0	0.506995	0	0	0	0	0	6.01947	0	1.9553
4732491K20Rik	7.92044	9.16192	4.32093	8.4116	5.90262	0	6.12072	3.48129	10.5728	8.7776	2.04997	5.32228
4732496C06Rik	0.236954	0	0.226219	0.330287	0	0	0	0	0	0	0	0
4831440E17Rik	23.6628	20.2838	11.5709	38.2124	4.62116	46.4746	0	3.76032	3.92208	0	3.92112	11.6346
4833403J16Rik	0	0	0	0	0	0	0	0	0	0	0	0
4833404L02Rik	10.4458	0	3.73973	0	0	0	2.01807	4.25368	9.98249	0	0	16.4514
4833407H14Rik	6.78793	0	0	7.79193	29.9366	0	0	3.03514	0.678364	13.6291	28.2131	0
4833411C07Rik	0	0	1.8073	0	0.275594	0	0	0	0	9.00708	8.23135	0
4833412C05Rik	7.1277	13.6021	14.6565	23.6917	7.58291	0	99.1459	22.6246	0	38.5636	0.745013	8.8423
4833412K13Rik	52.4839	24.8482	28.6868	42.7214	10.7903	27.9281	5.57289	5.22069	121.838	27.7647	60.9721	46.44
4833413E03Rik	2.71627	0	5.70509	6.0579	0.395439	0.652923	57.9342	28.9062	0	18.543	0	64.6137
4833413G10Rik	4.87113	0.314701	2.32523	1.90964	0	0	0	3.63659	0	4.40861	0.413684	10.1266
4833417C18Rik	7.01042	0	1.78476	0	0	6.74051	0.722331	0	0	0	5.71549	16.0166
4833418N02Rik	46.3023	40.7838	61.3262	169.077	94.9402	78.7714	77.106	67.984	57.0591	36.4251	57.156	78.5509
4833418N17Rik	0	0	0	0	0	0	0	0	0	0	0	0
4833420G17Rik	13.1794	10.7553	10.8164	10.6356	20.0283	16.9515	2.5015	10.5453	54.9949	11.9579	14.1381	5.59333
4833421G17Rik	7.72671	0.72609	0	0	35.7912	0	0	38.9013	0	3.63275	0	0
4833421K07Rik	0	0	0	0	0	0	0	0	0	0	0	0
4833422C13Rik	1.25721	0	0	0	0	0	0	0	0	2.38404	0	0
4833422M21Rik	4.92021	0	1.17433	12.6877	1.9698	0	0	0	0	4.58025	0	4.21543
4833423E24Rik	0	0	0	0	0	0	0	0	0	0	0	0
4833427F10Rik	7.24093	9.56397	0	3.64472	14.3481	0.966965	0	0	0	12.8987	7.65258	8.92039
4833427G06Rik	61.6018	8.75557	40.4327	35.4198	49.3245	0	32.1329	81.9447	48.4038	71.6818	35.5746	47.3448
4833428L15Rik	0	0	2.25408	0	0	0	0	0	0	0	1.28328	5.23557
4833439L19Rik	8.27873	11.26	13.3115	18.0687	6.81907	12.0447	6.3976	4.73153	7.4026	17.8021	7.10476	18.8851
4833445I07Rik	20.5682	16.412	16.5359	27.1609	18.1237	21.2508	86.4442	43.1028	8.58269	47.4011	0	17.0946
4921501E09Rik	1.21001	0	0	0	0	0	0	0	0	0	0	7.31777
4921504A21Rik	12.1071	23.6077	21.0157	6.32849	6.60964	0	6.80441	0	0	16.2228	0	0.277349
4921504E06Rik	0	0	0.283939	0	0	0	0	0	0	0	0	0
4921507G05Rik	20.8023	32.2545	16.4358	10.7485	1.30536	0	5.54327	18.6946	0	4.45171	0.48735	2.16907
4921507P07Rik	17.7544	4.91123	7.87822	9.23682	10.9213	0	0	3.53007	0	10.0873	11.8925	6.80536
4921508D12Rik	0	0	0	0	0	0	0	0	0	0	0	0
4921508M14Rik	0	0	0	0	0	0	0	0	0	0	0	0
4921509A06Rik	0	0	0	0	0	0	0	0	0	0	0	0
4921509C19Rik	0	0	0	0	0	0	5.80533	0	0	4.34222	0	0
4921511C10Rik	8.1116	1.25773	1.16162	0.282667	0	0	0	0	2.7562	0	1.10221	3.67925
4921511C20Rik	0	0	0	0	0	0	0	2.00316	0	0	0	2.60311
4921511E07Rik	0	0	0	0	0	0	0	0	0	0	0	0
4921511H03Rik	0	0	0	0	0	0	0	0	0	0	0	0
4921511M17Rik	0	0	0	0	0	0	0	0	0	0	0	0
4921513D11Rik	3.96527	5.46512	5.04752	2.45651	7.69694	0	0	0	0	0.911431	7.78273	0.888178
4921513I03Rik	0	0	0	1.61735	0	0	0	0	0	0	0	0
4921513I08Rik	0	0	0	0	0	0	0	0	0	0	0	0
4921514A10Rik	19.6075	7.23857	1.87193	2.14742	2.24282	10.4363	7.79256	0.91251	0.475882	13.6171	29.3072	14.6814
4921515E04Rik	0	0	0	0	0	0	0	0	0	0	0	0
4921517D22Rik	0.755049	0	0	9.34054	9.0685	0	0	4.71449	0	2.34293	3.59088	8.37158
4921518K17Rik	0	0	0	0	0	0	0	0	0	0	0	0
4921521D15Rik	0	0	0	0	0	0	0	0	0	0	0	0
4921522P10Rik	32.4426	36.7431	32.8582	30.2787	47.8464	7.45931	13.0804	11.0284	2.39641	20.7176	49.0665	25.8761
4921523L03Rik	0	10.3394	0	6.62263	0	0	10.8215	0	0	21.2092	1.35915	7.56151
4921524J17Rik	163.093	226.587	194.631	78.9933	149.485	188.824	98.8617	333.897	174.13	39.465	49.3036	88.6046
4921524L21Rik	0	0	0.384573	0	0	0	0	0	0	4.16654	0	0
4921527H02Rik	0	0	0	0	0	0	0	0	0	0	0	0
4921528I07Rik	0	0	0	0	0	0	0	2.87274	0	0	0	0
4921529L05Rik	0	0	0	0	0	0	0	0	0	0	0	0
4921530L21Rik	0	0	0	0	0	0	0	0	0	0	0	0
4921531C22Rik	421.318	594.403	629.192	456.284	560.813	716.922	391.47	404.123	732.175	1002.56	713.71	310.816
4921534H16Rik	2.29676	1.29498	1.39536	0	0	0	0	0.906933	0	3.67143	0	6.10325
4921536K21Rik	32.274	23.4238	17.919	15.7931	39.4873	7.70283	21.5797	10.9365	0	32.672	28.303	14.0735
4921539E11Rik	4.37009	0	1.39071	4.06095	0	0	0	0	0	0	1.97937	0
4921539H07Rik	4.36716	0.205194	0.947573	5.53395	0	0	0	0	0	1.64259	0	0
4922502D21Rik	0	0	0	0	0	0	0	0	0	0	0	0
4922502N22Rik	0	0	0	0	0	0	0	0	0	0	0	0
4930401G09Rik	10.2577	0	0	0	0	0	0	0	0	0	0	0
4930401O10Rik	0	0	0	0	0	0	0	0	0	0	0	0
4930401O12Rik	0	0	0	0	0	0	0	0	0	0	0	0
4930402C01Rik	0	0	0	0	0	0	0	0	0	0	0	0
4930402F06Rik	0.43349	0	0	0	10.7284	0	0	0.470729	0	8.51914	1.76709	0
4930402F11Rik	0	0	0	0	0	0	0	0	0	0	0	0
4930402H05Rik	9.21304	3.67949	1.39931	3.64829	1.37173	0	0	0	0	1.29947	0.569034	1.05526
4930402H24Rik	3.50383	1.02155	1.97275	12.523	2.22348	0.107978	1.94397	0.292679	0.305269	2.04439	0.488311	2.44502
4930402K13Rik	0	0	0	0	0	0	0	0	0	0	0	0
4930403D09Rik	0	0	0	0	0	0	0	0	0	0	0	0
4930403O15Rik	0	0	0	0	0	0	0	0	0	0	0	0
4930403P22Rik	3.32667	0	0	0.579627	0	0	0	0	0	0.860227	0	0
4930404A12Rik	0	0	0	0	0	0	7.59496	0	0	2.54142	0	0
4930404H24Rik	0	0	0	0	0	0	0	0	0	1.86165	0	10.8849
4930404I05Rik	15.9501	6.18277	5.07584	8.18286	3.70881	4.7925	0	1.2028	0	7.79064	8.42844	7.1453
4930404N11Rik	2.66733	10.1097	6.36624	42.7566	2.26516	18.7005	10.3062	9.65488	38.5185	4.59821	24.7667	1.34427
4930405A21Rik	38.2802	10.5107	7.42342	20.0094	0.435382	0	11.0932	73.3947	0	41.4508	30.0715	62.0971
4930405D11Rik	0	0	0	0	0	0	0	0	0	0	0	0
4930405G09Rik	0	0	0	0	0	0	0	0	0	0	0	0
4930405H06Rik	0	0	0	0	0	0	0	0	0	0	0	0
4930405L22Rik	0	0	0	0	0	0	0	0	0	0	0	0
4930405N21Rik	0	0	0	0	0	0	0	0	0	0	0	0
4930405O22Rik	0.623313	0	0	0	0	0	0	0	0	0	0	0
4930406D18Rik	0.905424	0	0	0	0	0	0	0	0	0	0	0
4930407G08Rik	0	0	0	0	0	0	0	0	0	0	0	0
4930407I10Rik	16.4802	1.83458	3.50981	16.2568	18.6401	0.304725	1.37152	15.0051	11.8456	23.6024	0.516772	27.6003
4930408K08Rik	0	0	0	0	0	0	0	0	0	0	0	0
4930408O17Rik	0	5.93306	0	0	0	0	14.785	0	0	4.94735	0	0
4930412B13Rik	0	0	0	0	0	0	0	0	0	0	0	0
4930412C18Rik	10.4969	9.25481	5.30542	7.74608	11.6859	0.371056	0	1.17339	9.44121	3.832	8.80965	0
4930412E21Rik	0	0	0	0	0	0	0	0	0	0	0	0
4930412F09Rik	0	0	0	0	0	0	0	0	0	0	0	0
4930412L05Rik	4.32224	24.3249	4.12644	0	0	0	5.93799	0	0	0.496741	0	12.1017
4930412M03Rik	114.799	109.283	118.264	148.853	138.364	112.304	254.174	198.877	117.021	221.465	64.5723	138.854
4930412O13Rik	11.5223	13.464	20.5659	2.09489	9.84583	0	23.2283	26.6563	0	17.6179	0	1.51486
4930413E15Rik	0	0	0	0	0	0	0	0	0	0	6.88775	0
4930413G21Rik	0.596923	17.2768	24.5049	0.416022	6.51757	0	5.53544	16.8532	1.01413	41.3672	0.811103	0.601669
4930415F15Rik	1.66685	0	2.387	0	0	0	0	0	0	2.58613	0	18.4811
4930415H17Rik	0	0	0	0	0	0	0	0	0	0	0	0
4930415L06Rik	0	0	0.216184	0	0	2.72155	0	0.245895	13.0801	0.468437	24.6154	0
4930415O20Rik	21.0729	22.8718	9.0532	53.6062	56.7546	0	0	0	0	22.8863	0	9.55818
4930417H01Rik	2.40906	0	2.75991	0	0.70143	1.73723	0	0	0	9.46879	0	0
4930417O13Rik	1.54294	0	0.327343	2.03121	7.11309	0.618141	0.264966	1.67549	0	8.51161	0	1.20961
4930417O22Rik	8.02911	5.18724	7.66538	0	0.730557	0	3.10235	10.8986	0	1.0381	0	6.06972
4930419G24Rik	0	0	0	1.17913	0	0	0	0	0	0	0	0
4930420N18Rik	11.4043	0	0	0	0	0	0	0	0	0	0	0
4930421C12Rik	0	0	0	0	0	0	0	0	0	0	0	0
4930421P07Rik	14.8781	10.7655	2.84081	8.29536	12.9958	0	0	30.6967	0	38.4725	0	0
4930422M22Rik	0	0	0	0	0	0	0	0	0	0	0	1.89278
4930423C22Rik	0	0	0	0	0	0	0	0	0	0	0	0
4930423M02Rik	1.48037	0	2.35551	5.8465	4.31028	0	0	0	0	5.61441	8.71666	0
4930425K10Rik	0	0	0	0	0	0	0	0	0	0	0	0
4930425L21Rik	0	0	0	0	0	0	0	0	0	0	0	0
4930425O10Rik	0	0	0	0	0	0	0	0	0	0	0	0
4930426D05Rik	23.0239	30.4931	34.3452	0.501451	0.261864	0.432373	112.87	107.43	1.22237	26.0472	0	56.2045
4930426I24Rik	115.632	177.363	135.321	128.033	87.5633	197.255	69.1799	26.3282	148.922	97.4183	112.773	63.9152
4930426L09Rik	17.0577	23.5098	22.1011	14.7189	0.88689	39.05	0	22.9333	37.9498	38.2276	11.5891	15.1465
4930427A07Rik	20.4751	15.6436	14.3066	20.6812	37.044	108.064	34.6264	48.1738	6.04969	50.0298	33.87	40.5281
4930428N03Rik	2.35602	0	0	0	0	0	0	0	0	0	0	0
4930428O21Rik	14.6588	3.52386	4.88188	6.41494	7.94065	0	0	0	0	3.8787	0	14.0881
4930429D17Rik	0	0	0	0	0	0	0	0	0	0	0	0
4930429F24Rik	27.7142	17.3501	25.3407	24.2121	34.6641	9.38281	50.0732	10.173	47.0844	17.7648	6.36478	21.246
4930429H19Rik	7.17754	0	0	8.64043	39.1844	2.35268	1.00848	13.1083	0.554277	28.6837	0	0.328846
4930429P21Rik	3.16349	5.05371	0	4.00869	0	0	0	0	0	0.594931	0	0
4930430A15Rik	0	0	0	0	0	0	0	0	0	0	0	0
4930430E12Rik	0	0	0	0	0	0	0	0	0	0	0	0
4930430F08Rik	4.91001	3.80655	6.56261	0.1711	2.32312	14.458	21.2483	7.9977	3.75378	6.60221	8.67329	4.20669
4930430O22Rik	4.0979	44.4774	6.84646	2.85602	0	0	210.589	0	0	24.3721	0	9.2936
4930431F12Rik	0	0	0	0	0	0	0	0	0	0	0	0
4930431L21Rik	0	0	0	0	0	0	0	0	0	0	0	0
4930431P03Rik	0	0	0	0	0	0	0	0	0	0	0	0
4930431P19Rik	38.2353	13.4503	28.0941	32.9262	10.9287	19.4884	18.8731	14.782	6.12179	7.86825	12.2406	13.519
4930432B10Rik	10.5385	8.24369	19.8502	12.1089	7.4637	24.3048	7.04333	8.35085	6.29061	13.2572	22.0601	14.9286
4930432E11Rik	0.108981	0.168978	0.26011	0.83549	0	0	0	0.887571	0.0925751	1.12723	0	0.164771
4930432H08Rik	0	0	0	0	0	0	0	0	0	0	0	0
4930432K21Rik	1.7586	0.259692	0.239848	6.47844	0.182872	0	0	0	0	1.03943	0	0
4930432L08Rik	0	0	0	0	0	0	0	0	0	0	0	0
4930432M17Rik	0	0	0	0	0	0	0	0	0	0	0	0
4930433B08Rik	0	0	0	0	0	0	0	0	0	0	0	0
4930433I11Rik	0	0	0	0	0	0	0	0	0	0	0	0
4930433J02Rik	0	0	0	0	0	0	0	0	0	0	0	0
4930433N12Rik	4.9428	0	0	0	0	0	36.6688	14.492	0	0	0	24.4123
4930434B07Rik	8.14348	3.60763	2.77663	0	0.423407	0	0	0	0	28.2776	0	2.93151
4930434O05Rik	0	0	0	0	0	0	0	0	0	0	0	0
4930435C17Rik	0	0	0	0	0	0	0	0	0	0	0	0
4930435E12Rik	0	0	0	0	0	7.82646	0	0	0	0	0	0
4930435N07Rik	0	0	0	0	0	0	0	0	0	0	0	0
4930438A08Rik	0	0	0	0	0	1.70586	0	0	0.482269	9.98292	0	0
4930438E09Rik	0	0	0	0	0	0	0	0	0	0	0	0
4930439A04Rik	4.82729	0	3.0724	10.6538	0	0	0	0	0	0	26.2374	0
4930439D14Rik	86.0102	90.6173	52.1107	39.1944	169.763	0	46.0153	7.18453	0	145.422	20.2277	33.3439
4930440C22Rik	0	0	0	0	0	0	0	0	0	0	0	0
4930440I19Rik	0	0	0	0	0	0	0	0	0	0	0	0
4930441H08Rik	0	0	0	0	0	0	0	0	0	0	0	0
4930441J16Rik	0	0	0	0	0	0	0	0	0	0	0	0
4930442H23Rik	32.8442	22.6337	18.632	63.6956	38.4599	28.6047	64.0047	31.5305	16.1739	48.2501	131.946	32.6255
4930442J19Rik	0	0	0	0	0	0	0	0	0	0	0	0
4930442L01Rik	7.1343	3.24484	0.817333	25.2589	9.97078	6.85962	7.05691	1.54943	11.6358	17.12	3.87766	0
4930442P19Rik	59.7404	71.1392	120.912	16.6543	83.1443	29.869	145.515	98.6061	9.74347	100.844	68.8371	98.7533
4930443G03Rik	0	0	0	0	0	0	0	0	0	0	0	0
4930443O20Rik	0	0	0	0	0	0	0	0	0	0	0	0
4930444A19Rik	0	0	0	0.976098	2.24282	0	0	0.30417	0	0	0	0
4930444E06Rik	27.7419	6.42748	8.67619	29.6686	37.95	0	11.828	17.1401	0	16.3262	21.4477	15.9097
4930444G20Rik	0	0	0	0	0	0	0	0	0	0	0	0
4930444M15Rik	13.6043	23.3143	10.2537	20.2105	15.3753	18.0718	0	1.94382	0	18.8855	6.81052	0
4930444P10Rik	0.644339	0	2.76817	6.28696	0	3.48486	0	19.2415	0.547341	0	7.87979	10.7161
4930445B16Rik	0	0	0	0	0	0	0	0	0	0	0	0
4930445N08Rik	0	0	0	0	0	0	0	0	0	0	0	0
4930445N18Rik	28.1428	40.3709	42.221	27.2194	5.01682	37.9658	0	6.86049	0.975765	80.7929	20.291	0
4930447A16Rik	0	0	0	0	0	0	0	0	0	0	0	0
4930447C04Rik	40.7775	15.355	21.9678	1.82698	9.54072	5.251	767.988	409.91	1.48453	9.64063	11.4775	797.96
4930447C11Rik	0	0	0	0	0	0	0	0	0	0	0	0
4930447F04Rik	0	0	0	0	0	0	0	0	0	0	0	0
4930447F24Rik	0.442561	10.0643	1.26754	0	1.61072	0	0	0.480579	0	13.7328	0	0
4930447M23Rik	12.4115	0.413857	9.17358	0	11.3659	0	0	0	0	0.414119	0	5.64975
4930447N08Rik	16.9478	10.0865	1.47092	9.66413	4.85982	7.40697	0	8.92302	41.0084	19.1234	41.1728	77.1305
4930448A20Rik	0	0	0	9.99744	0	0	0	0	0	5.34141	0	0
4930448D08Rik	0	0	0	0	0	0	0	0	0	0	0	0
4930448E22Rik	4.11994	0	1.43029	1.5662	0.27263	0.900299	41.0998	72.8019	0	12.3968	0	44.5471
4930448H16Rik	0	2.12533	5.88877	9.31428	23.946	34.5958	0	1.11635	0	39.3434	33.5256	29.0138
4930448I06Rik	0	0	0	0	0	0	0	0	0	0	0	0
4930448I18Rik	0	0	0	0	0	0	0	0	0	0	0	0
4930448K20Rik	0	0	0	0	0	0	0	0	0	0	0	0
4930449A18Rik	0	0	0	0	0	0	0	0	0	0	0	0
4930449E01Rik	0	0	0	0	0	0	0	0	0	0	0	0
4930449I04Rik	11.6107	12.5474	9.57319	15.8163	0.768322	3.80581	7.34112	0	0.896625	0	21.5138	17.5546
4930449I24Rik	0	0	0	0	0	0	0	0	0	0	0	0
4930451E10Rik	8.55086	0	2.04087	11.919	0	0	0	0	0	3.31669	0	0
4930451G09Rik	4.84484	0.556449	1.79875	12.0056	0.783688	0	0	13.1526	0	11.4144	12.0692	1.62779
4930451I11Rik	0	0	11.8516	31.1467	20.7833	0	0	0	0	25.6806	0	0
4930452B06Rik	3.99949	0	0.424257	2.32286	0.48521	0	0	9.89254	0	3.90701	0	2.91149
4930452N14Rik	0	0	0	0	0	0	0	0	0	0	0	0
4930453H23Rik	0	0	0	0	0	0	0	0	0	0	0	0
4930453L07Rik	0.824717	0	1.96839	0	0	0	18.4823	8.50786	0	0	0	0
4930453N24Rik	22.3168	6.09987	10.8578	13.8337	18.5095	0.257904	23.0498	11.1849	8.56725	4.43908	20.7022	20.1151
4930453O03Rik	0	0	0	0	0	0	0	0	0	0	0	0
4930455B14Rik	0	0	0	0	0	0	0	0	0	0	0	0
4930455D15Rik	46.6807	34.1952	43.1624	56.6142	47.8921	119.277	85.7816	4.39054	250.411	84.4015	79.4126	40.3831
4930455G09Rik	0	0	0	0	0	0	0	0	0	0.975289	0	0
4930455H04Rik	0	0	0	0	0	0	0	0	0	0	0	0
4930456G14Rik	0	0	0.425374	0	0	0	0	0	0	5.06945	0	0
4930456L15Rik	0	0	0	0	0	0	0	0	0	0	0	0
4930458D05Rik	16.2923	25.2617	27.2199	3.37942	13.2711	36.5983	6.89467	9.05655	21.4186	8.42588	12.9139	0.390996
4930459L07Rik	0	0	0	0	0	0	0	0	0	0	0	0
4930461C15Rik	0	0	0.434863	3.17457	0	0	0	9.89254	0	0	0	15.6101
4930461G14Rik	4.57256	0	4.36542	3.18683	0	0	4.71142	0	0	0	0	0.768154
4930463O16Rik	3.69382	1.17484	0	3.16848	1.03414	0	9.2222	0	0	4.70235	1.54437	2.29119
4930465K10Rik	58.016	42.6235	32.5003	31.4115	12.2154	25.3556	20.0083	51.5454	5.7021	92.7401	29.9694	2.8997
4930465M20Rik	0	0	0	0	0	0	0	0	0	0	0	0
4930466I24Rik	0	0	0.249921	4.92606	0	0	0	0	0	0	0	3.69407
4930467D21Rik	0	0	0	0	0	0	0	0	0	0	0	4.96198
4930467E23Rik	0	0	0	0	0	0	0	0	0	0	0	0
4930467K11Rik	0	0	0	0	0	0	0	0	0	0	0	0
4930469B13Rik	0	0	0	0	0	0	0	79.8937	0	1.22742	0	0
4930469G21Rik	0	0	0.95092	2.77675	0	0	0	10.2753	0	0	0	0
4930469K13Rik	0	0	0	0	0	0	0	0	0	0	0	0
4930470B04Rik	0	0	0	0	0	0	0	0	0	0	0	0
4930470G03Rik	18.656	10.7692	13.8786	4.39036	6.70175	0	4.86805	0.526199	0	13.2821	2.96298	1.70949
4930470P17Rik	0	0	0	0	0	0	0	0	0	3.95717	0	0
4930471C04Rik	0	0	0	0	0	0	0	0	0	0	0	0
4930471C06Rik	0	0	0	0	0	0	0	0	0	3.18448	0	0
4930471D02Rik	2.85647	0	2.18166	11.3476	6.86152	0	0	0.310186	0	4.13639	10.0916	1.15167
4930471M09Rik	61.6262	23.3882	52.8657	32.5757	39.6572	27.1936	33.1292	23.2766	21.7489	57.5837	52.1847	67.8177
4930473A02Rik	2.11481	0	0	0	0	1.52504	0	0	0	0	0	0
4930473D10Rik	0	0	0	0	0	0	0	0	0	0	0	0
4930474B08Rik	0	0	0	0	0	0	0	0	0	2.1979	0	0
4930474H06Rik	6.712	0	0	0	0	0	0	0	0	0	0	0
4930474N05Rik	0	0	0	0	0	0	0	0	0	0	0	0
4930477E14Rik	0	0	1.82657	0	0	0	0	0	0	0	0	0
4930477O15Rik	2.72126	0	0	0	0	0	0	0	0	8.44414	2.95814	0
4930478K11Rik	2.495	1.71936	3.96996	0	0	0	0	0.903111	0	0	3.39023	0
4930478M09Rik	9.05261	1.10089	5.59222	4.45353	6.20185	0	0	0	0	1.10159	0	0
4930478P22Rik	0.864028	0.297711	3.02458	0.60218	3.14466	0	4.45133	0	0	5.36219	4.30484	0.870898
4930479D17Rik	0	0	0	11.1993	12.8665	0	0	0	0	0	5.45871	0
4930480E11Rik	0	0	0	0	0	1.43775	0	0	0	0	0	0
4930480G23Rik	0	0	0	0	0	0	0	0	0	0	0	0
4930480K02Rik	0	0	0	0	0	0	0	0	0	0	0	0
4930480K15Rik	0	0	0	0	0	0	0	0	0	0	0	0
4930480K23Rik	11.4114	8.66258	15.3204	16.1548	3.11493	7.71475	3.30693	6.19587	10.6024	15.4919	14.2946	4.31332
4930481A15Rik	27.9022	36.9995	16.9516	41.0533	50.8782	8.46842	27.8783	19.2813	5.26709	8.16253	4.59561	34.0898
4930481B07Rik	180.313	235.377	212.711	284.368	346.171	257.962	596.096	337.184	258.213	258.065	244.271	372.28
4930483J18Rik	60.7887	77.4234	73.0618	51.8232	86.5218	22.8314	10.9051	8.84072	85.7555	63.999	7.37502	30.636
4930483K19Rik	15.8482	0	4.58493	4.6859	0	0.577199	0	0	0	5.96089	3.26283	15.0061
4930486F22Rik	0	0	0	0	4.60378	0	0.610943	0	6.04414	0	0	0
4930486I03Rik	0	0	0	0	0	0	0	0	0	0	0	0.760325
4930486L24Rik	0	0	0	0	0	0	15.5232	66.388	0	0	0	15.8457
4930486N12Rik	0	0	0	0	0	0	0	0	0	0	0	0
4930487D11Rik	0	0	0	0	0	0	0	0	0	0	0	0
4930488B22Rik	11.3676	11.3944	1.31547	3.36109	15.5461	0	0	1.49625	0.585232	17.8151	5.14878	0
4930488N24Rik	0.776077	0	0	0	0	0	0	5.89922	0	0	0	13.2982
4930500F04Rik	0	0	0	0	0	0	0	0	0	0	0	0
4930500F10Rik	0	3.00537	5.08882	9.79389	1.76362	0	0	6.31439	0.823252	0	0	0
4930500L23Rik	0	0	0	0	0	0	0	0	0	0	0	0
4930500M09Rik	4.92824	0	3.61922	12.1536	0	0	0	9.87988	0	0	0	17.1949
4930502C17Rik	1.87586	0.64635	0	0.435791	0	0	0	0	0	0	0	0
4930502E09Rik	37.0092	79.7676	60.8924	77.929	116.355	102.21	170.382	97.4784	133.778	104.252	25.6792	50.0025
4930502E18Rik	0	0	0	0	0.303114	0	0	0	0	0	0	0
4930503B20Rik	0	0	0	0	0	0	0	0	0	0	0	0
4930503E14Rik	0	0	0	0	0	0	0	0	0	0	0	0
4930503H13Rik	0	0	0	0	0	0	0	0	0	0	0	0
4930503L19Rik	361.977	640.009	497.538	263.621	237.45	421.079	540.934	495.613	180.177	362.013	135.115	376.032
4930503O07Rik	0	0	0	0	0	0	0	0	0	0	0	0
4930504D19Rik	0	0	0	0	0	0	0	0	0	0	0	0
4930504O13Rik	0	0	0	0	0	0	0	0	0	0	0	0
4930505A04Rik	1.20355	0	0	0	0	0	0	0	0	0	0	0
4930505G20Rik	0	0	0	0	0	0	0	0	0	0	0	0
4930505K14Rik	0	0	0	0	0	0	0	0	0	0	0	0
4930505M18Rik	0	0	0	0	0	0	0	0	0	0	0	0
4930505N22Rik	13.8147	14.9291	23.3802	4.81404	0	0	123.255	7.50071	93.8804	27.9286	3.413	6.96226
4930505O20Rik	0	0	0	0	0	0	0	0	0	0	0	0
4930506C21Rik	14.9155	0	0	24.9488	36.1905	7.76819	0	18.3564	0	4.62832	1.35116	2.50569
4930507D05Rik	101.437	109.863	91.5988	115.275	128.627	44.262	96.8617	68.7567	95.4972	171.749	85.1583	89.5446
4930507D10Rik	1.03072	0	0	0	0	0	0	0	0	0	0	0
4930509E16Rik	5.48284	1.03046	2.3793	0	0.362819	0	13.8666	13.5315	0	11.8578	16.2548	37.6803
4930509G22Rik	20.0809	13.0969	13.4655	45.3181	43.155	20.1122	15.518	8.56661	1.62457	43.5191	16.5665	27.2284
4930509H03Rik	18.0473	16.1343	3.25968	1.35978	0	22.8631	0	8.47467	9.11544	16.1445	11.93	6.39137
4930509J09Rik	0	0	0	0	0	0	0	0	0	0	0	0
4930509K18Rik	0	0	0	0	0	0	0	0	0	0	0	0
4930510E17Rik	0	0	0	0	0	0	0	0	0	0	0	0
4930511A02Rik	0	0	0	0	0	0	0	1.33198	0	0	0	4.63637
4930511E03Rik	0	0	0	0	0	0	0	0	0	0	0	0
4930511M06Rik	0	0	0	0	0	0	0	0	0	0	0	0
4930511M18Rik	0	0	0	0	0	0	0	0	0	0	0	0
4930511O05Rik	0	0	0	0	0	0	0	0	0	0	0	0
4930512B01Rik	1.59608	0	3.04756	0.889907	0	0	0	1.03992	4.3386	3.96214	0	0
4930512H18Rik	0	0	0	0	0	0	0	0	0	0	1.62003	0
4930512M02Rik	0	0	0	0	0	0	0	0	0	0	0	0
4930512P04Rik	13.9987	2.89406	42.7667	33.1716	56.0439	10.0948	0	0	0	2.89589	1.90216	8.46603
4930513D17Rik	0	0	0	0	0	0	0	0	0	0	0	0
4930513N10Rik	80.5296	86.3368	111.893	125.707	120.723	48.0334	97.3954	107.115	125.37	147.856	132.204	76.9455
4930513N20Rik	32.3245	15.9803	16.9954	35.9148	30.3493	1.12609	27.5137	10.1743	12.7343	19.8669	26.099	52.8859
4930513O06Rik	0	0	0	0	0	0	0	0	0	0	0	0
4930515B02Rik	0	0	0	0	0	0	0	0	0	0	0	0
4930515G01Rik	200.551	305.064	422.404	340.158	453.514	291.3	241.652	182.17	216.382	341.141	230.536	217.953
4930515G13Rik	0	0	0	0	0	0	0	0	0	0	0	0
4930515G16Rik	0	0	0	0	0	0	0	0	0	0	0	0
4930515L19Rik	0	0	0	0	0	0	0	0	0	0	0	0
4930516B21Rik	0	0	0.474662	0	0	0	0	9.71811	0	10.2852	6.75579	0
4930516K23Rik	0	0	0	0	0	0	0	0	0	0	0	0
4930517E11Rik	0	0	0	0	0	0	0	0	0	0	0	0
4930517G19Rik	58.3309	15.7135	48.2633	64.06	26.7624	36.5403	9.28853	9.21335	21.0212	46.4389	72.5354	0
4930517J16Rik	1.13366	0	1.0823	0	0	0	1.16808	0	0	0	8.21559	0
4930517L18Rik	0	0	0	0	0	0	0	0	0	0	0	0
4930517O19Rik	6.57277	0	0	0	23.052	0	0	0	0	0	0	14.4546
4930518C09Rik	33.5882	47.5787	20.1901	6.93604	0	0	0	0	0	0	0	0
4930518I15Rik	85.4829	86.9818	63.7581	48.7165	82.9649	37.4572	64.6828	37.2272	31.0124	39.1436	35.0885	61.0318
4930518I17Rik	0	0	0	0	0	0	0	0	0	4.67543	0	0
4930518J20Rik	17.2392	16.5767	21.8168	0	14.0077	2.89107	33.46	74.4452	24.5203	4.97615	19.6115	125.675
4930519A11Rik	0	0	0	0	0	0	0	3.69019	0	0	0	0
4930519D14Rik	0	0	0	0	0	0	0	0	0	0	0	0
4930519E07Rik	0	0	0	0	0	0	0	0	0	0	0	0
4930519F09Rik	0	0	0	0	0	0	0	0	0	0	0	0
4930519F16Rik	0	0	0.822885	0	0	0	0	0	0	0	0	0
4930519F24Rik	0	0	0	0	0	0	0	0	0	0	0	0
4930519G04Rik	0.270387	0	0	11.6836	11.6122	0	0	0	0	0.559344	0	0
4930519H02Rik	0	0	0	0	0	0	0	0	0	0	0	0
4930519L02Rik	0	0	0	0	0	0	0	0	0	0	0	0
4930519P11Rik	52.1089	37.9498	50.879	62.7295	59.4819	173.651	80.537	99.0243	46.2766	19.5994	48.2769	59.6855
4930520M14Rik	0	0	2.42628	0	5.54972	0	0	0	0	0.876225	0	0
4930520O04Rik	26.9563	40.0694	23.6083	14.9054	26.919	0	30.9885	35.3199	0.378485	20.7387	1.21086	44.6856
4930521E06Rik	0	0	0	0	0	0	0	0	0	0	0	0.661702
4930522H14Rik	0	0	0	0	0	0	0	0	0	0	0	0
4930522L14Rik	0.593037	0.91952	7.07714	0	1.51087	3.56378	1.83314	14.1676	0.503762	11.6546	0	11.955
4930522N08Rik	0	0	0	0	0	0	0	0	0	0	0	0
4930522O17Rik	0	0	0	0	0	0	0	0	0	0	0	0
4930523C07Rik	44.8644	31.6395	37.0276	11.6159	17.8546	17.2599	4.53627	10.586	23.5075	26.4552	11.8221	10.1431
4930524B15Rik	0	0	0	0	0	0	0.917487	3.54545	0	7.06119	0	5.08599
4930524B17Rik	0	0	0	0	0	0	0	0	0	0	0	0
4930524J08Rik	120.003	46.7713	89.212	137.108	55.1315	33.1017	39.5266	23.4989	15.0401	138.368	80.1941	102.12
4930524N10Rik	0	0	0	0	0	0	0	0	0	0	0	0
4930524O07Rik	68.0659	51.632	65.4766	79.0035	129.233	81.8066	88.3993	35.4108	40.4516	82.7171	45.3651	61.3029
4930524O08Rik	0	1.80359	0	0	0	0	0	0	0	5.86538	0	0.879345
4930525G20Rik	0.396881	0	0	0	4.91118	0	0	0	0	0.205255	8.08929	0
4930526A20Rik	13.4662	0.75242	5.90687	1.52192	3.17907	6.99876	15.7501	5.1378	0	2.25869	4.94539	1.46738
4930526F13Rik	3.78919	0	0	0	1.75521	0.414012	0	0	0	0.356301	0	1.73605
4930526L06Rik	0	0	0	0	0	0	0	0	0	0	0	0
4930526M16Rik	0	0	0	0	0	0	0	0	0	0	0	0
4930527A07Rik	0	0	0	0	0	0	0	0	0	0	0	0
4930527B05Rik	0	0	0	0	0	0	0	0	0	0	0	0
4930527E20Rik	0	0	0	0	0	0	0	0	0	0	0	1.71019
4930527J03Rik	0	0	0	0	0	0	0	0	0	0	0	0
4930528D03Rik	20.373	0	6.34243	34.5712	24.5012	0	16.4283	8.6569	18.811	31.1509	0	22.3207
4930528G23Rik	0	0	0	0	0	0	0	0.374064	0	0	0	0
4930528J11Rik	4.59283	4.06932	3.75837	4.57279	2.14917	0	0.507032	0	0	3.39325	3.78904	2.48001
4930528P14Rik	0	0	0	0	0	0	0	0	0	0	0	0
4930529C04Rik	0	0	0	0	0	0	0	0	0	0	0	4.56131
4930529I22Rik	0	0	0	0	0	0	0	0	0	0	0	0
4930532G15Rik	227.342	242.988	340.125	338.715	478.394	417.431	223.141	203.592	283.287	296.566	508.963	217.672
4930532M18Rik	0	0	0	0	0	0	0	0	0	0	0	0
4930533B01Rik	0	0	0	0	0	0	0	0	0	0	0	0
4930533D04Rik	0	0	0	12.0763	0	0	0	0	0	0	0	0
4930533I22Rik	0	0	0	0	0	0	0	0	0	0	3.46138	0.700261
4930533K18Rik	0	0	0	0	0	0	0	0	0	0	0	0
4930533L02Rik	0	0	0	0	0	0	0	0	0	0	0	0
4930533P14Rik	0	0	0	0	0	0	0	0	0	0	0	0
4930534D22Rik	3.27394	1.12808	0	0	0	0	0	0	0	0	0	0
4930535E02Rik	0	0	0	0	0	0	0	6.89297	0	0	0	0
4930535G08Rik	0	0	0	0	0	0	0	0	0	0	0	0
4930535I16Rik	35.4374	20.088	3.27407	2.39012	46.5977	20.6087	0	0	46.6107	0	0	0
4930535L15Rik	563.208	1646.44	1383.55	840.903	945.508	857.501	911.752	473.801	671.306	965.925	305.512	385.937
4930535O05Rik	44.0205	55.7783	14.9126	47.5044	1.03364	0	0	7.71002	24.125	13.219	36.6611	100.192
4930537H20Rik	127.09	158.664	157.295	124.152	127.361	181.518	123.513	132.655	32.8958	190.445	89.9331	78.0667
4930538E20Rik	0	0	0	0	0	0	0	0	0	0	0	0
4930538K18Rik	2.37334	0.40888	0	8.82179	0.287928	0	0	0.859072	0	1.63656	7.52479	0
4930539C22Rik	0	0	0	0	0	0	0	0	0	0	0	0
4930539E08Rik	2.71509	1.47009	0.123433	0.720863	0	0.15539	2.19806	8.14299	1.97688	2.94205	0.17568	5.99462
4930539J05Rik	51.4544	17.0026	39.0572	25.8669	8.90301	28.8932	18.2517	21.0675	4.2992	40.1341	59.6011	19.5551
4930539M17Rik	0	0	0	0	0	0	0	3.81385	0	0	0	1.41603
4930540E01Rik	0	0	0	0	0	0	0	0	0	0	0	0
4930540M05Rik	17.7788	29.9378	29.019	32.5759	29.8485	10.3393	6.2047	17.7491	15.1024	46.2698	10.1307	20.8105
4930542C12Rik	5.91162	0	0.940636	0	3.22733	0	22.0804	12.304	0	16.3057	0	12.4138
4930542C16Rik	0	0	0	1.03002	0	0	0	0	0	12.2292	0	0
4930544D05Rik	0	6.93809	2.84797	6.23719	29.3143	0	35.7317	60.7382	20.2723	0.771387	0	0
4930544G11Rik	0	0	0	0	0	0	0	0	0	0	0	0
4930544I03Rik	0	0	0	0	0	0	0	0	0	0	0	0
4930544L04Rik	0	0	0	0	0.26914	0	0	0	0	0	0	0
4930544M13Rik	0	0	0	0	0	0	0	0	0	0	0	0
4930545L23Rik	0	0	0	0	0	0	0	0	0	0	0	0
4930546C10Rik	0	0	0	0	0	0	0	0	0	0	0	0
4930547E08Rik	1.10269	2.27968	28.424	3.07407	14.4479	0	0	7.18453	0	0	0	12.2261
4930547M16Rik	0.987735	9.69957	0.707242	7.74447	0	0	0	1.07259	0	0.510827	9.395	4.72905
4930548G14Rik	0	0	0	0	0	0	0	0	0	0	0	0
4930548H24Rik	16.2321	6.26412	11.3643	19.1565	3.30833	3.12143	22.077	18.3316	16.1786	6.71581	23.2327	34.9038
4930548K13Rik	0	0	0	0	0	0	0	0	0	0	0	0
4930549C01Rik	0	1.79763	5.81095	0	0	0	0	0	0	0	0	10.5173
4930550C14Rik	0	1.99379	1.84144	7.05747	0	0	0	1.04726	0	2.99258	0	0
4930550C17Rik	0.421157	8.27154	10.454	3.52228	12.2625	0	16.273	6.40271	0	10.0193	0.572272	7.2166
4930550L24Rik	0	0	0	0	0	0	0	0	0	0	0	0
4930551L18Rik	15.2922	15.8073	4.86647	19.5393	69.8798	6.12642	0	0	0	24.6047	0	0
4930551O13Rik	0	0	0	0	0.810966	0	0	0	0	4.60946	0	0
4930552N02Rik	0	0	0	0	0	0	0	0	0	0	0	0
4930552P12Rik	0	0	0	0.331215	0	0	0	0	0	0	0	2.39509
4930553I04Rik	0	0	0	0	0	0	0	0	0	0	0	0
4930553M12Rik	110.804	99.7578	65.9732	50.6526	0	22.9114	27.6215	41.4014	60.7252	62.8502	0	40.8312
4930553P18Rik	6.4325	1.1082	27.2938	3.23779	27.3132	2.57702	20.9881	109.821	3.03565	53.9664	48.5585	4.68263
4930554C24Rik	0	0	0	0	0	0	0	0	0	0	0	0
4930554G22Rik	0	0	0	0	0	0	0	0	0	0	0	0
4930554G24Rik	0	0	0	0	0	0	0	0	0	0	0	0
4930554H23Rik	0	0	0.223271	0	0	0	0	0.761866	0	0.483793	0	0
4930555A03Rik	0	0	0	0	0	0	0	0	3.88422	0	0.51777	0
4930555B11Rik	3.09822	0	0	0	0	0	0	0	0	1.20173	0.526236	0
4930555B12Rik	0	0	0	0	0	0	0	0	0	0	0	0
4930555F03Rik	0	0	0.470971	0	0	0	0	0	0.838112	0	0	0
4930555G01Rik	0	0	0	0	0	0	0	0	0	0	0	0
4930555K19Rik	0	0	0	0	0	0	0	0	0	0	0	0
4930555M17Rik	0	0	0	0	0	0	0	0	0	0	0	0
4930555O08Rik	0	0	0.848832	0	16.8269	0	0	0	0	2.75893	0	0
4930556G01Rik	0	0	0	0	0	0	0	0	0	0	0	0
4930556G22Rik	0	0	0	0	0	0	0	0	0	0	0	0
4930556I23Rik	0	0	0	0.739595	0	0	0	0	0	0	0	0
4930556J24Rik	1.94465	5.0254	2.78484	4.40478	0.353882	30.9683	3.75695	23.7567	56.165	8.04573	14.5333	1.47009
4930556L07Rik	3.58154	6.1703	1.8996	0	0	0	0	7.34628	0	6.99744	1.08147	0.401113
4930556M19Rik	49.2598	29.4875	33.1304	21.0088	38.7465	14.315	18.8629	24.4304	31.477	30.1146	22.7778	7.26246
4930556N13Rik	14.3865	16.0608	2.19756	0	0.418881	0	0	0	0	2.9761	0	8.70052
4930557A04Rik	0	0	0	0	0	0	0	0	0	0	0	0
4930557B06Rik	1.55828	4.83232	16.3646	0	0	0	0	0	0	1.61179	0	0
4930557F10Rik	1.88582	0	0.900194	0	0	0	0	0	0	12.6788	0	0.950407
4930557J02Rik	17.1396	22.2891	22.1695	19.2668	13.281	42.5284	44.4351	6.60427	44.1481	36.6002	46.579	28.979
4930558C23Rik	0	0	0	0	0	0	0	0	0	0	0	4.91239
4930558F17Rik	0	0	0	0	0	0	0	0	0	0	0	0
4930558G05Rik	0	0	0	0	0	0	0	0	0	0	0	0
4930558J18Rik	21.9742	11.3572	20.7027	11.4861	3.9988	2.43252	8.49056	2.19781	1.47365	11.6635	4.71454	9.6173
4930558J22Rik	198.642	11.1594	92.7602	112.108	94.2998	38.9254	16.6854	24.0325	0	79.282	190.702	32.6448
4930558K02Rik	0	5.4869	1.12614	0.8221	0.429311	0	0	1.92136	0	4.88033	1.60282	2.97239
4930558N11Rik	0	0	0	0	0	0	0	0	0	0	0	0
4930560O18Rik	57.9517	51.8398	96.1119	40.648	17.5764	42.8619	63.1564	131.911	39.1298	26.5127	18.6767	32.2017
4930562A09Rik	0	0	0	0	0	0	0	0	0	0	0	0
4930562C15Rik	7.14366	3.53162	2.52045	9.63278	6.66947	7.83919	2.16017	0.843188	1.58303	8.83464	9.91788	1.72185
4930562D21Rik	23.3742	9.10437	3.55752	12.513	12.5758	0	0	2.575	18.9922	7.70858	1.84122	3.4145
4930562F07Rik	2.86407	11.1021	4.10149	0	0	0	0	0.777528	18.2469	0	0	0
4930562F17Rik	0	0	0	0	0	0	0	0	0	0	0	0
4930563D23Rik	2.21115	0.685691	0	5.23958	0	0	14.3533	0.960441	0	8.0048	12.3186	0
4930563E18Rik	6.49452	3.55409	10.577	5.05883	3.05891	11.4788	13.5803	3.31879	0	4.34664	0	2.31041
4930563E22Rik	3.75456	6.65319	5.29136	3.61357	6.63721	6.87619	5.52653	2.13562	3.03748	3.14378	4.85878	0.36042
4930563F08Rik	0	0	0	0	0	0	0	0	0	0	0	0
4930563H07Rik	0	0	0	0	0	0	0	0	0	0	0	0
4930563I02Rik	0.611091	13.2652	0	0	0.444818	0	0.944472	0	0	0	0	0
4930563M21Rik	6.95734	0	0	0	0	0	0	0	0	0	0	0
4930564D02Rik	0	0	0	0	0	0	0	0	0	0	0	0
4930565D16Rik	3.741	3.31459	0	0	0	0	0	0	0	0	0	0
4930565N06Rik	3.68098	0	0	0.171029	0	0	0	0	0	0	0	0
4930566F21Rik	0	0	0	0	0	0	0	0	0	0	0	0
4930566N20Rik	0	0	0	0	0	0	0	0	0	0	0	0
4930567H17Rik	0	0	0	0	0	0	0	0	0	0	0	0
4930568A12Rik	9.64409	0	0	22.4047	6.55201	10.8182	3.97478	11.1707	0	17.9555	1.74726	15.5532
4930568D16Rik	0	0	0	0	0	0	0	0	0	0	0	0
4930568G15Rik	0	0	0	0	0	0	0	0	0	0	0	0
4930569F06Rik	0	0	0	0	0	0	0	0	0	0	0	0
4930570D08Rik	0	0	0	0	0	0	0	0	0	0	0	0
4930570G19Rik	0	0	0	0	0	0	0	0	0	0	0	0.191977
4930570N18Rik	0	0	0	0	0	0	0	0	0	0	0	0
4930571K23Rik	3.85226	0	0	0	0	0	0	3.88439	0	0	0	10.8166
4930571N24Rik	0	0	0	0	0	0	0	0	0	0	0	0
4930572K03Rik	0	0	0	0	0	0	0	0	0	0	0	0
4930572O03Rik	0	0	0	0	0	0	0	0	0	0	0	0
4930573C15Rik	0	0	0	0	3.89316	0	0	0	0	0	0	0
4930573I07Rik	0	0	0	0	0	0	0	21.9566	0	0	0	2.91149
4930577H14Rik	0	0	0	0	0	0	0	0	0	0	0	0
4930577N17Rik	32.816	16.2069	22.9749	28.2075	23.0908	19.7204	38.3209	8.31485	11.1504	24.8915	39.6362	51.8206
4930578C19Rik	2.20507	0	0	0	0	0	0	0	0.288173	0.350892	0	0
4930578G10Rik	5.46838	0.807512	0	8.16677	15.3533	0	0	0.848305	0	24.2407	0	0
4930578I06Rik	1.15092	0	0	0	0	0	0	0	0	0	0	0
4930578I07Rik	2.15954	0	0	3.91322	19.4922	0	0	0	0	15.1892	0	0.435343
4930578M01Rik	11.8036	0	4.38234	0.914051	15.7519	0.788135	48.6481	4.98461	11.1408	2.03482	6.23732	10.5755
4930579C12Rik	0	0	0	0	0	0	0	0	0	0	0	0
4930579D09Rik	0	0	0	0	0	0	0	0	0	0	0	0
4930579F01Rik	8.93029	0	3.27913	0	0	0	3.71598	16.4111	0	5.68428	5.13385	14.5406
4930579G18Rik	61.5538	144.434	141.624	85.3702	123.663	162.756	120.821	60.8258	150.588	95.5013	129.642	29.7807
4930579G24Rik	120.957	85.5314	121.51	108.626	105.348	139.95	35.8079	86.9116	120.129	162.457	83.4052	37.6067
4930579H20Rik	0	0	0	0	0	0	0	0	0	0	0	0
4930579K19Rik	80.7707	82.4279	54.5185	46.6119	36.6992	37.0992	100.981	33.5195	76.041	50.5523	69.9057	31.6318
4930579M01Rik	0	0	0	0	0	0	0	0	0	0	0	0
4930579O11Rik	0	0	0	0	0	0	0	0	0	0	0	0
4930580E04Rik	0	0	0	0	0	0	0	0	0	1.78047	0	0
4930581F22Rik	69.9406	52.6258	49.3123	29.798	72.4977	12.1783	9.16721	8.05111	49.5449	112.987	52.3873	15.4445
4930583I09Rik	0	0	0	0	0	0	0	0	0	0	0	0
4930583K01Rik	14.7556	19.2316	17.1495	15.2022	27.5522	0	39.6617	11.8432	0	3.31788	3.48695	9.05306
4930583P06Rik	0	0	0	0	0	0	0	0	0	0	0	0
4930584F24Rik	0	0	0	0	0	0	0	0	0	0.528913	0	0
4930586N03Rik	18.2303	9.77117	17.4044	15.9995	2.4574	0	0	0	0	5.58706	0	0
4930587A21Rik	14.6467	0	1.33174	3.88876	0	0	0	0	0	30.2994	0	4.92107
4930588G17Rik	0	4.1639	3.07658	32.5663	14.3676	0.96828	0	1.7497	0	9.9997	0	12.1807
4930588K23Rik	26.5726	43.3866	8.93676	39.9857	18.2434	10.8876	21.9348	24.2647	23.5985	15.6166	10.2577	31.3494
4930589L23Rik	42.172	74.6018	48.978	23.9375	8.22815	18.2886	38.973	2.36056	5.17041	85.4416	20.6766	5.25864
4930589O11Rik	371.783	1100.97	1088.2	813.713	1057.17	711.686	459.09	460.396	946.901	574.493	565.594	498.137
4930589P08Rik	0	0	0	0	0	0	0	0	0	0	0	0
4930590H14Rik	0	0	0	0	0	0	0	0	0	0	0	0
4930590J08Rik	41.231	8.8867	23.9529	27.5129	29.7569	20.8761	20.3376	15.6229	33.6828	20.3253	54.1178	22.1058
4930590L14Rik	0	0	0	0	0	0	0	0	0	0	0	0
4930590L20Rik	0	0	0	0	0	0	0	0	0	0	0	0
4930591A17Rik	0	0	0	0	0	0	0	9.63647	0	0.834443	0	0
4930593A02Rik	0	0	0	0	0	0	0	0	0	0	0	0
4930593C16Rik	91.8849	3.166	54.5828	37.0002	86.9488	0	52.0713	76.4966	1.73451	9.50402	12.4854	19.5522
4930594C11Rik	0	0	0	0	0	0	0	2.10136	0	0	0	0.216723
4930594M17Rik	0.574343	15.4359	11.5148	2.40171	0	0	44.3838	0	4.87882	13.6635	0	0
4930594M22Rik	4.61585	1.02243	1.8886	2.87231	6.95981	0	0	2.50618	6.16155	4.26282	0	0
4930594O21Rik	0	0	0	0.607797	0	0	0	0	0	9.92238	0	0
4930595D18Rik	6.54708	0	0	0	0	0	0	0	0	0	0	0
4930595M18Rik	0	0	0	0	0	2.96536	0	0	0	0	2.13345	0
4930595O18Rik	0	0	0	0	9.24649	0	0	0	0	0	0	0
4930596D02Rik	0	0	0	0	0	0	0	0	0	0	0	0
4930596I21Rik	0	5.3458	2.46866	0	0	0	17.9841	0	0	0	0	0
4930597A21Rik	0	0	0	0	0	0	0	0	0	0	0	0
4930597L12Rik	0	0	0	0	0	0	0	0	0	0	0	0
4930597O21Rik	19.296	3.73988	36.8438	12.1875	46.5265	0	8.38772	1.3096	4.09781	10.603	40.9682	0.607796
4930598A11Rik	0	0	0	0	25.5169	0	0	0	0	0	0	2.86491
4930598F16Rik	0	0	0	0	0	0	0	0	0	0	0	0
4930598N05Rik	0	0	0	0	0	0	0	0	0	0	0	0
4930599A14Rik	0	0	0	0	0	0	0	0	0	0	0	0
4930599N23Rik	4.0558	0	5.16276	0	2.46021	27.6225	0	1.46807	0	13.2844	3.67404	2.04403
4930599N24Rik	0	0	0	1.23561	0	0	0	0	0	0	12.8481	0
4931400O07Rik	0	0	0	0	0	0	0	0	0	0	0	0
4931403E22Rik	5.35073	9.21828	21.2847	0	0	0	0	0	0	0.922412	0	0
4931403G20Rik	3.48938	0	0.666261	1.70233	0	0	0	14.0198	0	0	0	4.22055
4931403M11Rik	0	0	0	0	0	0	0	0.653471	0	0	0	0
4931406B18Rik	1.19565	0.463473	1.85492	0	4.13404	0	3.2339	3.40821	0.507831	2.93719	0	0.150645
4931406C07Rik	58.2016	34.7603	45.481	34.8544	37.3443	37.5662	29.6513	35.1119	26.368	50.1668	17.5744	41.9341
4931406G06Rik	5.21089	0.489675	4.97483	7.26342	2.41376	41.5625	2.19646	9.25942	13.6818	32.829	3.86215	10.5047
4931406P16Rik	10.3936	9.46232	5.09791	4.91777	13.6735	5.27175	10.3162	8.38716	5.99396	1.18354	11.5315	5.47838
4931408C20Rik	0	0	0	0	0	0	0	0	0	0	0	0
4931409K22Rik	13.2441	7.73798	4.76447	39.731	26.8258	0	2.07661	11.6722	15.0005	20.6477	2.86897	18.9601
4931412I15Rik	0	0	0	0	0	0	0	0	0	0	0	0
4931413I07Rik	0	0	0	0	0	0	0	11.8139	0	0	0	0
4931413K12Rik	67.5418	29.1701	29.5911	64.4835	55.2255	31.6923	34.3197	73.3439	21.2206	24.4036	54.6886	48.4945
4931414P19Rik	20.6723	19.9441	17.7623	30.896	16.3851	8.00578	16.6851	17.2103	12.4874	25.8962	19.0386	14.8172
4931415C17Rik	39.6867	82.3189	53.195	37.551	44.002	26.5342	27.2161	11.987	10.7165	68.7784	17.4994	19.6038
4931417E11Rik	0	0	0	0	0	0	0	0	0	0	0	0
4931419H13Rik	0	0	0	0	0	0	0	0	0	0	0	0
4931422A03Rik	62.5427	7.11737	10.4081	17.9954	0	0.689618	69.1716	89.1	26.3201	25.5201	95.8988	120.875
4931423N10Rik	10.0254	8.69167	2.77875	16.0029	23.0698	4.27556	2.49916	0.702365	0	2.67605	5.71272	6.84542
4931428F04Rik	5.17962	0	3.82837	7.33627	3.28379	6.02443	0.258237	0.181438	0	1.90104	0.454071	2.69461
4931428L18Rik	0	0	0	0	0	0	0	0	0	0	0	0
4931429L15Rik	9.06945	2.41934	5.30688	23.6524	3.40734	0	6.33039	3.17695	0	8.17045	7.5532	6.48756
4931429P17Rik	1.18193	0	0.564194	0.205935	0	0	0	0	0	0	0	0
4931431B13Rik	0	0	0	0	0	4.95948	0	0	0	17.6062	0	0
4931431C16Rik	11.058	30.2573	27.7383	46.2411	53.8194	41.9559	59.315	17.6588	33.1531	11.2135	45.3719	10.9274
4931431F19Rik	0	0	0	0	0	0	0	0	0	0	0	7.79592
4931440F15Rik	1.44735	2.05714	0.863615	5.42189	1.712	0	13.981	20.8248	0	4.67829	0	2.00593
4931440J10Rik	3.34925	0	0	0	1.46277	0	0	0	0	6.23567	17.2938	0
4931440P22Rik	134.246	102.688	84.5886	69.7463	82.9721	27.2823	46.7782	64.4075	37.3212	90.6351	54.0611	41.3321
4932411E22Rik	0	0	0	0	0	0	0	0	0	0	0	0
4932411K12Rik	0	0	0	0	0	0	0	0	0	0	0	0
4932411N23Rik	0	0	0	0	0	0	0	0	0	0	0	0
4932412D23Rik	3.03221	0	0.689249	2.71708	0	0	0	0	0.490619	2.09089	0	0
4932413F04Rik	0	0	0	0	0	0	0	0	0	0	0	0
4932414J04Rik	0	0	0	0	0	0	0	0	0	0	0	0
4932414N04Rik	0	0	0	0	0	0	0	0	0	0	0	0
4932415D10Rik	0.18727	0	0	0	0	0	0	0	0	0	0.254464	0
4932415M13Rik	0.387658	0	0	0.270176	3.24506	0	0	0	0	0	0	0
4932416K20Rik	0	0	0	0	0	0	0	0	0	0	0	0
4932422M17Rik	368.128	342.012	512.39	398.458	471.223	259.531	256.379	204.751	184.957	490.124	358.386	259.965
4932429P05Rik	0	0	0	0	0	0	0	0	0	0	0	0
4932430I15Rik	0	0	0	0	0	0	0	0	0	0	0	0
4932431L22Rik	0	0	0	0	0	0	0	0	0	0	0	0
4932431P20Rik	3.76351	0.989056	0.243595	1.15588	1.85728	0	10.3517	2.97853	0.108372	2.44122	0	1.54309
4932435O22Rik	0	0	0	0	0	0	0	0.566866	0	1.43986	0.945771	0.175391
4932438A13Rik	69.2344	78.1924	49.8151	30.0174	43.111	89.5183	42.1764	87.2713	96.6721	23.3795	58.9823	34.0423
4932438H23Rik	6.62604	0	0	5.69552	0	0.265455	0	2.15857	0	2.74143	0	4.45248
4932441J04Rik	17.6434	30.5972	32.4354	2.23572	5.83762	9.28819	14.8739	30.8761	34.6816	33.0297	12.0861	20.7231
4932442E05Rik	123.836	72.7932	67.8553	45.5848	46.3403	56.0754	54.5881	61.3185	60.0052	57.9557	67.8412	89.8799
4932443I19Rik	4.3183	0	1.20245	3.26042	5.1079	0	0	1.17232	0	3.72216	8.80162	3.44584
4932443L11Rik	2.10205	12.3853	7.82661	8.49708	1.98913	2.02112	0	8.44571	0	0	2.28503	1.48313
4932702P03Rik	2.54687	0.438777	0.810498	8.28347	9.26943	0.765254	0	5.99226	0	3.29291	6.05624	9.6267
4933400A11Rik	0	0	0	0	0	0	0	0	0	0	0	0
4933400C23Rik	0	0	0	0	0	0	0	0	0	0	0	0
4933400F21Rik	1.35142	3.02671	0	1.72675	10.165	0	0	0.733756	0	5.59131	0	0.227028
4933401B06Rik	0	0	0	0	0	0	0	2.11171	0	0	0	0
4933401H06Rik	14.8284	6.13116	2.83133	1.72243	0	0	35.141	8.05111	0	5.62379	0	20.4266
4933401J01Rik	0	0	0	0	0	0	0	0	0	0	0	0
4933402C05Rik	0	0	0	0	0	0	0	0	0	0	0	0
4933402C06Rik	0	0	0	0	0	0	0	0	0	0	0	0
4933402D24Rik	9.78477	0	2.57697	10.8171	0	11.7601	0	26.0137	16.6236	4.18791	32.5514	16.3243
4933402E13Rik	0	0	0	0	0	0	6.98265	15.0451	0	0	0	0
4933402J07Rik	0	0	1.3066	0	0	0	0	0	0	0	0	0
4933402J10Rik	0	0	0	0	0	0	0	0	0	0	0	0
4933402N03Rik	0	0	0	0	0	3.12314	0	0	0	3.35974	0	0
4933402N22Rik	0	0	0	0	0	0	0	0	0	0	0	0
4933402P03Rik	11.2135	0.747824	1.7267	4.78998	14.4817	0	0	1.1784	0	10.102	0	3.28143
4933403L11Rik	0	0	0	0	0	0	0	0	0	0	0	0
4933403O08Rik	0	0	0	0	0	0	0	3.81486	0	2.82622	0	7.082
4933404I11Rik	0	0	0	0	0	0	0	0	0	0	0	0
4933404K08Rik	0	0	3.55797	0	0	0	0	0.449661	0	6.85294	16.3174	0
4933404O12Rik	2.62982	24.3146	7.39257	7.43318	0.850784	0	11.7419	14.9133	0	7.25367	11.5143	11.3392
4933405D12Rik	6.02475	0	6.57351	11.697	5.32521	0	0	1.86923	0	3.56094	3.50849	6.50642
4933405E24Rik	0	0	0	0	0	0	0	0	0	0	0	0
4933405L10Rik	10.7663	17.1993	3.73767	23.1927	28.1415	21.7623	21.178	4.25134	0	14.1731	0	8.87884
4933405O20Rik	0	0	0	0	0	0	0	0	0	0	0	0
4933406C10Rik	5.45925	5.64315	4.86448	15.2192	4.23876	24.9331	6.75004	16.2038	18.5497	12.4228	17.3089	16.1411
4933406D12Rik	0	0	0	0	0	0	0	0	0	0	0	0
4933406F09Rik	0	0	0	0	0	0	0	0	0	0	0	8.62508
4933406G16Rik	0	0	0	0.292691	0	0	2.59629	0.912078	0	0	0	0
4933406I18Rik	0	0	1.25627	0	0	0	0	15.7182	0	0	3.57606	4.64221
4933406J10Rik	0	0	2.94746	0	0	0	0	4.69354	0	0	0	0
4933406K04Rik	0	0	0	0	0	0.892956	0	0	0	7.30059	0	0
4933406L23Rik	0	0	0	0	0	0	0	0	0	0	5.8692	3.56213
4933406M09Rik	0	4.5109	0	1.40372	0	0	0	0.729042	0	2.08327	0	0
4933406P04Rik	91.7364	135.222	144.492	106.405	161.515	215.337	52.7209	127.668	153.04	104.821	163.353	78.4458
4933407E24Rik	0	0	7.60785	0.42722	0	2.94694	0	2.66259	0	9.51058	0	0
4933407I08Rik	0	0	0	0	0	0	0	0	0	0	0	0
4933407K13Rik	11.6987	6.60887	5.32465	1.80133	8.31757	0	4.20488	1.18174	11.5554	6.47235	10.1663	2.74227
4933407L21Rik	0	0	0	9.35325	2.40462	0	3.19105	3.13885	0	0	0	0
4933408A14Rik	0	0	0	0	0	0	0	0	0	0	0	0
4933408B17Rik	13.5721	9.09308	7.1985	18.3926	24.6982	6.64562	6.99214	6.82317	60.6341	7.0191	48.1539	41.8001
4933408J17Rik	0.638434	0	0	4.44953	0	3.06927	0	0	0	3.63197	0.433754	0
4933408N05Rik	0	0	0	0	0	0	0	0	0	0	0	0
4933409D19Rik	0	0	0	0	0	0	0	0	0	0	0	0
4933409G03Rik	0	0	0	0	0	0	0	0	0	0	0	0
4933411E06Rik	0	0	0	0	0	0	0	0	0	0	0	0
4933411G06Rik	0	0	5.53695	0	21.9525	0	0	0	21.6771	0	5.51646	0
4933411K16Rik	0	0	0	10.4745	4.06336	0	0	0	0	0.444149	0	0
4933411O13Rik	0	0	0	0	0	0	0	0	0	0	0	0
4933412A08Rik	15.0134	13.6934	15.1764	8.61703	8.03558	19.6364	8.18965	12.4671	57.7651	20.5531	14.4003	15.1328
4933412E24Rik	0.337984	0	2.90405	11.7778	6.88858	0	0	2.56912	9.18734	2.79672	0.91851	0
4933412L11Rik	8.51602	0.586859	14.6344	18.9926	6.61213	0	0	17.8787	2.89362	15.268	3.85721	10.3005
4933413C19Rik	4.01003	0	0	0.745272	0	0	0	0	0	0	0	0
4933413G19Rik	10.8345	3.01524	0	4.6468	0.303328	5.50918	16.7453	0	0	7.75839	0	0
4933413J09Rik	7.18498	0	1.84035	3.66405	5.61268	8.00357	7.31288	2.85446	0	15.5885	5.23869	2.11964
4933413L06Rik	0	0	0	0	0	0	0	0	0	0	0	0
4933414I15Rik	0	0	0	0	0	0	0	0	0	1.66737	0	0
4933415A04Rik	2.65405	0	0	1.23315	0	0	0	0	0	0.610041	0	0.891716
4933415F23Rik	0	0	0	0	0	0	0	0	0	0	0	0
4933415J04Rik	5.46597	16.0086	7.39267	0	45.7553	36.6792	18.3039	35.6132	78.9334	50.4119	11.1408	2.2956
4933416C03Rik	0	0	0	0	0	0	70.2745	143.558	0	0.271852	0	64.1096
4933416E03Rik	0	0	0	0	0	0	0	0	0	0	0	0
4933416E14Rik	0	0	0	0	0	0	0	0	0	0	0	0
4933416I08Rik	0	0	0	0	0	0	0	0	0	0	0	0
4933416M07Rik	0	0	0	0	0	0	0	0	0	0	0	1.92224
4933417A18Rik	0	0	0	0	0	0	0	0	0	5.25284	2.07019	0
4933417C20Rik	155.861	149.347	179.889	132.423	291.341	203.285	170.041	91.3198	157.911	326.352	232.836	145.948
4933417D19Rik	3.38094	9.48596	10.6056	3.02957	0	0	5.9719	3.67138	0	7.49366	0	0
4933417E11Rik	0	0	0	0	0.395439	0	0	0	0	0	0	0
4933417G07Rik	0	0	0	0	0	0	0	0	0	0	0	0
4933417O13Rik	3.77886	2.73431	1.44307	15.5386	14.5785	0	0	2.05174	0	0	0	0
4933421A08Rik	6.87701	10.1018	17.2776	6.81097	1.05386	7.83029	0	0	13.5283	13.1032	0.491818	15.6875
4933421I07Rik	0.420261	0	0.401222	0.292899	0	0	2.59814	0	0	6.52038	0	20.3329
4933421O10Rik	90.5546	74.3427	92.1865	170.337	95.6222	90.3258	62.3617	69.2349	103.087	89.6819	105.678	76.2174
4933423L19Rik	0	0	0	0	0	0	0	22.855	0	0	0	17.5426
4933423P22Rik	1.54742	0.133296	0.24622	1.25821	2.53436	0	0	0.840177	0	0	1.75221	0
4933424G06Rik	36.776	33.0564	16.2829	49.7759	53.1511	11.5305	0	17.9419	0	12.1283	74.5952	24.7123
4933424H11Rik	0	0	0	0	0	0	0	0	0	0	0	0
4933424L21Rik	1.00194	0	0	4.88809	1.09398	0	0	2.17602	0	0	1.36145	0
4933424M12Rik	1.8295	1.89112	0	0	0	0	0	0	0	0	0.828645	1.5367
4933424N20Rik	0	0	0	0	0	0	0	0	0	0	0	0
4933425D22Rik	26.8532	23.1315	16.7625	3.83902	4.00957	0	4.7888	0.747692	0	39.5264	26.6646	0
4933425L06Rik	0	0	0	0	0	0	0	0	0	0	0	0
4933425M03Rik	22.2583	18.2478	15.7543	3.74447	9.21837	23.9842	1.77938	22.9202	20.2115	11.5113	11.9936	0
4933426K07Rik	5.74528	11.4817	2.19401	1.33472	0.836407	0	0	0	0.65072	2.7732	7.28629	0
4933427D06Rik	0	0	0	0	0	0	0	0.983204	0	0	0	0
4933427D14Rik	60.1821	97.2753	82.4053	74.9557	69.4145	78.2205	34.5649	58.6668	103.739	44.9647	55.9969	35.5859
4933427E11Rik	18.0622	32.2951	15.8458	14.9699	9.5942	19.9483	22.6346	30.746	1.65872	18.1775	7.95991	42.8083
4933427E13Rik	0	0	0	0	0	0	0	0	0	0	0	0
4933427G23Rik	3.53873	0	0.225228	13.318	3.26277	0	0.729238	0.256181	0	0.976066	6.73183	4.99361
4933427I04Rik	0.543005	0	0.77761	0	0	0	0	0	0	0	0	0
4933427I22Rik	1.72261	8.45802	6.57829	0.900424	2.19433	0	0	0.467647	10.9747	11.136	0	0
4933427J07Rik	71.5527	16.7916	20.678	28.5732	54.0545	2.32425	0.597775	13.4399	45.3396	20.8028	99.3286	44.0527
4933428C19Rik	0	0	0	0	0	0	0	0	0	0	0	0
4933428G20Rik	10.8269	1.29134	8.74619	25.8297	18.1869	16.5159	0	28.488	0	21.9666	0	10.4932
4933428M09Rik	0.578269	0	0	0	0	0	0	0	0	0	0	0
4933428P19Rik	5.16783	3.11611	5.75601	6.60311	5.95603	0	0	0.935295	0	5.79073	6.43692	0
4933429H19Rik	21.446	0	4.54988	19.5137	7.80534	0	0.920717	1.29379	0	24.031	32.3789	22.217
4933430H06Rik	0	0	0	0	0	1.59095	0	0	0	0	0	0
4933430H16Rik	0	0	0	0	0	0	0	0	0	0.465411	0	0
4933430I17Rik	0.334925	0	0	0.700273	0	0	0	9.8198	0	0	0.455099	0
4933430L12Rik	71.5346	13.351	49.3234	53.3179	31.8209	52.5406	30.7112	32.906	15.1915	75.0187	111.377	19.0273
4933430M04Rik	0	0	0	0	0	0	0	0	0	0	0	0
4933430N04Rik	0	0	0	0	0	0	0	0	0	0	0	0
4933431C10Rik	1.4043	2.90321	2.68137	1.6312	0	0	18.0868	8.64131	0	3.8734	0	8.96463
4933431E20Rik	2.19151	5.88987	2.09224	4.27662	11.1665	3.81919	5.75806	3.80764	6.88795	6.34696	4.16899	0
4933431G14Rik	0	0	0	0	0	0	0	0	0	0.367415	0	0.716083
4933431K14Rik	42.9537	44.4006	76.5758	102.639	119.642	109.044	16.9355	56.6386	69.9965	111.978	79.8063	40.2027
4933431K23Rik	1.86863	5.79472	0.991098	1.88114	0.302264	0	0.320895	0	0	2.14755	0	0
4933431M02Rik	0	0	0	0	0	0	0	0	0	0	0	0
4933432K03Rik	0.256563	0	0	0	0	0	0	4.73625	0	4.77672	0	0
4933433F19Rik	0	0	0	0	0.397628	0	0	0	0	0	0	0
4933433G15Rik	170.388	84.1266	126.308	112.604	187.353	71.795	128.263	59.2079	60.6196	198.631	59.9239	119.209
4933434E20Rik	83.854	98.1567	82.0658	92.9996	62.0135	37.0454	65.688	101.66	31.2245	74.8522	124.867	110.186
4933434M16Rik	0.611091	3.79006	2.91704	1.06474	0	0	0	0	0	0.948114	0	0
4933435F18Rik	0	0	0	0	0	0	0	0	0	0	0	0
4933435G04Rik	0	0	0	0	0	0	0	0	0	0	0	0
4933436E23Rik	0	0	0	0	0	0	0	0	0	0	0	0
4933436F18Rik	0	0	0	0	0	0	0	0	0	0	0	0
4933436H12Rik	0	0	0	0	0	0	0	0	0	0	0	0
4933436I01Rik	0	0	0	0	0	0	0	0	0	0	0	0
4933436I20Rik	0	0	0	0	0	0	0	0	0	0	0	0
4933437G19Rik	37.7324	56.685	62.9203	74.6847	163.696	74.978	184.283	42.0664	54.7025	132.696	63.5762	43.6105
4933438A12Rik	0	0	0	0	0	0	0	0	0	0	0	0
4933438B17Rik	0	0	0	0	0	0	0	0	0	0	0	0
4933438K21Rik	0	0	0	0	0	0	17.8706	4.56579	0	0.362415	0	21.8965
4933439C10Rik	38.8934	49.4369	23.8068	23.4751	18.6933	2.90758	23.2969	15.7622	1.89695	24.6378	12.3904	31.6997
4933439J24Rik	0	0	0	0	0	0	0	0	0	0	0	0
4933439K11Rik	9.51495	2.62279	11.8091	5.52617	5.07907	0	20.098	22.0423	0	13.1223	0	8.63155
4933439N06Rik	0	0	0	0	0	0	0	0	0	0	0	0
4933440J02Rik	0	0	0	7.24025	0	0	0	12.9731	0	0	0	0
4933440M02Rik	0	0	0	0	0	0	0	0	0	0.161264	0	0
4933440N22Rik	172.393	184.789	232.677	199.895	169.23	140.805	106.952	118.979	242.866	248.006	208.268	99.7308
5031410I06Rik	0	0	0	0	0	0	0	0	0	0	0	0
5031414D18Rik	0	0.232118	0	0	0	0	0.347058	0	0	0	0	0
5031415H12Rik	19.1169	22.231	25.3231	16.3212	3.47884	5.74404	38.41	38.145	3.24782	18.0432	23.0539	37.0927
5031425E22Rik	356.299	296.614	395.645	386.864	355.818	213.944	542.433	324.099	104.942	261.081	362.439	650.626
5031425F14Rik	0	0	3.50797	0	0	0	0	0	0	0.292354	0	0
5031434C07Rik	0	0	0	0	0	0	0	0	0	0	0	0
5031434O11Rik	53.5427	60.6017	50.6621	44.2924	82.343	30.7436	47.3926	22.4288	55.3348	57.6821	78.7991	59.8937
5031439G07Rik	18.6264	11.1046	11.5794	34.7182	27.432	16.7639	18.2101	14.3938	3.97401	28.8543	31.078	13.3605
5033403F01Rik	5.19048	0	0	6.02913	2.51879	0	0	0	0	7.60569	0	0.435979
5033403H07Rik	0	0	0	0	0	0	0	0	0	0	0	0
5033404E19Rik	2.78526	8.06144	0	0	18.6522	11.3816	0	1.20981	0	2.88091	24.2217	9.5452
5033417F24Rik	16.5868	29.4902	15.2019	10.1729	25.1131	3.98704	0.512713	13.6888	24.7981	42.2046	19.8336	40.1247
5033423K11Rik	0.510032	0	0	0	0	0	0	0	0	0	0	0
5033426O07Rik	5.9018	4.06707	22.0011	11.3604	3.68226	2.36441	0	0	0	8.42998	0	4.81563
5033428I22Rik	16.5623	1.74884	4.59059	0.744711	5.37975	2.67551	2.75246	7.73552	6.65633	20.0783	2.90387	11.9371
5033430I15Rik	52.1285	78.3009	88.6475	99.3418	40.9092	28.3891	0	10.6137	26.292	97.7274	12.1744	24.6295
5330406M23Rik	41.5889	25.7354	17.0164	17.3517	37.4807	79.2273	0	1.53611	20.1876	34.2381	213.744	0.285167
5330411J11Rik	0	0	0	0	0	0	0	0	0	0.75059	0	0
5330411O13Rik	0	2.77864	0	0	11.181	0	14.2443	0.417001	0	0	2.0872	1.1612
5330413D20Rik	0	0	0	0	0	0	0	0	0	0	0	0
5330413P13Rik	0.979565	0	1.71451	0.341352	0	0	0.252328	0.354571	0	0	0	0
5330416C01Rik	0	0	0	0	0	0	0	0	0	0	0	0
5330417C22Rik	1.52773	1.89503	1.16682	3.90406	2.37236	0	3.30565	8.29483	2.59549	0.948114	1.66071	2.77177
5330417H12Rik	0	0	0	0	0	0	0	0	0	0	0	0
5330425B07Rik	0	0	0	0	0	0	0	0	0	0	0	0
5330426L24Rik	0	0	0	0	0	0	0	0	0	0	0	0
5330429C05Rik	0	0	0	0	0	0	0	0	0	0	0	0
5330434G04Rik	0	0	0	0	0	0	0	0	0	0	0	0
5330437M03Rik	0	0	0	0	0	0	0	0	0	0	0	0
5330438D12Rik	51.0976	20.6324	31.5056	24.2979	10.6546	13.4341	29.2039	33.5235	79.5768	24.4993	50.9891	17.7045
5330438I03Rik	3.12314	2.7979	3.77677	3.48265	0.757786	9.00868	10.6193	11.0787	0	6.24542	0	11.7524
5330439A09Rik	0	0	0	0	0	0	0	0	0	0	0	0
5330439B14Rik	0	0	0	0	0	0	0	0	0	0	0	0
5330439K02Rik	12.048	6.35942	16.8862	17.5082	23.3241	17.5611	13.0742	3.89706	0.871007	21.2115	11.8428	5.42596
5430400D12Rik	0	0.362615	4.01888	6.60115	0	0	0	0	0	2.90276	0	0
5430401F13Rik	0	0	0	0	0	0	0	0	0	0	0	0
5430402E10Rik	0	0	0	0	0	0	0	0	0	0	0	0
5430402O13Rik	26.5423	26.1299	7.84332	11.8919	0	2.27861	21.488	9.60749	3.22096	47.0637	0.858713	2.54794
5430403G16Rik	0.887245	0	1.6941	0	0	0	0	5.39539	0	0	0	7.86983
5430405H02Rik	23.0937	46.5191	16.9597	6.39676	22.629	36.6518	15.5583	9.32372	12.0722	18.3744	19.7131	19.9947
5430416N02Rik	551.515	259.74	443.915	491.015	514.437	342.255	172.371	127.385	281.903	518.051	628.352	301.941
5430416O09Rik	0.434976	0	1.52266	2.22313	0.316622	0	0	7.08513	0	0.599884	0	3.21519
5430419D17Rik	0	0	0	0	0	0	0	0	0	0	0	0
5430420F09Rik	7.90408	0	5.65951	0	0.479453	3.95821	0	0	0	4.76904	0	0
5430427M07Rik	0	0	0	0	0	0	0	0	0	0	0	0
5430427N15Rik	19.8043	16.3771	9.45355	4.65834	5.94646	31.2404	25.252	35.4841	23.9727	19.2041	20.519	17.9655
5430427O19Rik	0	0	0	0	0	0	0	0	0	0	0	0
5430433H01Rik	0	2.26282	0	0	0	3.9465	0	0	0	0	0	0
5430434F05Rik	3.83429	0.516971	2.5465	2.78847	0.364044	0	0	0.543087	0	2.75893	0.453049	0
5430434I15Rik	0	0	0	0	0	0	0	0	0	0	0	0
5530400C23Rik	0	0	0	0	0	0	0	0	0	1.89917	0	0
5530400K19Rik	0	0	0	0	0	0	0	0	0	0	0	0
5530401A14Rik	0.648573	1.17324	0.154798	0	0	2.53338	0	0	0	0.503134	0	0
5530601H04Rik	39.879	17.5729	28.3647	38.4236	37.4707	37.0451	0	6.5561	32.1212	11.5035	45.7683	16.1745
5730403I07Rik	0	0	0	0	0	0	0	0	0	0	0	0
5730405O15Rik	5.76216	0	0	0	0	0	0	0	0	0	0	0
5730408A14Rik	0	0	0	0	0	0	0	0	0	0	0	0
5730409E04Rik	2.25854	1.6979	3.72438	10.303	3.28801	1.48062	2.53868	1.1148	0	0	6.69582	2.6904
5730412P04Rik	0	0	0	0.361062	1.13131	0	0	0	0	0	0	0
5730416F02Rik	75.935	20.378	78.7687	55.9758	22.8535	53.53	23.698	15.8573	29.7711	196.357	32.7402	36.7975
5730419F03Rik	0.283324	0	0	0	0.412467	0	0	0	0	0	0	1.71346
5730420D15Rik	12.5775	27.5624	7.20462	4.90885	9.15523	0	37.3231	7.64844	0	14.0501	10.2542	0
5730422E09Rik	0	0	0	0	2.73117	0	0	0	0	0	0	0
5730435O14Rik	0.965982	0	0.922222	0	0	0	0	0	0	0.999154	0	0
5730437C11Rik	0	0	0	0	0	0	0	0	0	0	0	0
5730455P16Rik	0.130314	0.404111	0.870875	5.35849	1.80228	0	1.00703	0	4.87066	2.29141	0.177072	0.656751
5730460C07Rik	0	0	0	0	0	0	0	0	0	0	0	0
5730480H06Rik	53.1442	38.0577	39.6479	52.5414	28.8735	30.0267	49.1129	37.9574	40.2108	45.9021	58.9614	38.1042
5730488B01Rik	37.9384	32.592	54.0849	22.6892	31.5341	4.92943	28.5255	31.1765	0.435504	23.5978	0.348318	43.666
5730507A11Rik	1.75711	0	0	3.42891	0	0	0	0	0	0.181745	0	0
5730507C01Rik	0	0	0	0	0	0	0	0	0	0	0	0
5730508B09Rik	2.91829	0.274236	0	0	0	0	0	5.18561	0	0	0	2.13927
5730522E02Rik	0	0	0	0	0	0	4.99624	7.4337	0	0	0	0.766674
5730559C18Rik	17.1003	13.7711	14.807	3.32594	6.65793	9.08129	0.307318	19.433	0	8.22675	17.8323	2.20464
5730585A16Rik	21.3542	0	1.10199	0	0	0	0	0	0	1.79088	0	0
5730596B20Rik	14.658	22.8189	14.1626	10.0927	18.7683	0	5.186	0	0	9.13334	0.959874	3.38212
5830405F06Rik	0	0	0	0	0	0	0	0	0	0	0	0
5830411K02Rik	60.6416	42.4041	47.1102	14.9167	86.5519	67.1672	60.6453	43.9006	14.1408	57.1895	22.6197	10.1873
5830411N06Rik	0	0	0	0.378705	0	0	0	0	0	0	1.4767	0
5830415G21Rik	0	0	0	0	0	0	0	0	0	0	0	0
5830416I19Rik	0	0	0	0	0	0	0	0	0	0	0.306637	0
5830417I10Rik	1.15148	0	0.183219	0.668764	0	0	0	0	8.80323	0	6.64971	0
5830418P13Rik	2.45365	7.32709	0.780832	3.23011	0	0	6.32039	30.4929	7.41078	8.74168	1.11135	8.79345
5830432E09Rik	17.1131	7.9002	2.53792	23.0432	25.7601	25.7597	10.7851	6.67552	3.38725	43.3068	15.3518	25.2876
5830437K03Rik	0	0	0	0	0	0	0	0	0	0	0	0
5830444B04Rik	3.51116	0	1.57746	1.72736	3.30751	0	0	2.91566	0	3.20447	0	0.416362
5830444F18Rik	24.6852	0	3.12333	0	0	0	10.1126	10.3348	0	3.38388	0	30.2774
5830454E08Rik	75.8536	61.5466	52.9503	123.922	123.49	33.3296	7.56358	66.4272	0	18.56	77.5799	91.2548
5830462I19Rik	7.70387	5.97253	1.83872	12.0806	0.382343	15.1512	4.32971	4.56309	0	17.3856	7.13733	4.94144
5830468F06Rik	5.91072	0	12.3119	3.37046	0	14.8537	4.9829	14.5875	0	10.0042	0	0
5830473C10Rik	0	4.80283	0	0	0	0	0	0	0	0	0	0
5830487J09Rik	0	0	0	9.88746	0	8.89608	0	0	0	3.50901	0	0
5930403N24Rik	227.806	292.304	393.044	56.1156	108.518	88.6914	31.8609	25.4676	101.515	314.584	52.369	44.1167
5930409G06Rik	0	0	0	0	0	0	0	0	0	0	0	6.18904
5930412G12Rik	0	0	0	0.170324	0	0	0	6.36912	0	0	0	0
5930420M18Rik	81.0307	56.1086	67.9378	139.737	86.0166	58.995	46.9639	27.9204	38.8286	70.3816	73.4034	69.3714
5930422O12Rik	2.82311	0	0	0	0	0	0	0	0	0	0	0
5930430L01Rik	17.8	6.43987	9.20489	7.75352	18.1395	13.9057	4.12662	8.0538	7.56022	18.2578	13.1012	5.53198
5930435M05Rik	0	0	0	0	0	0	0	0.346546	0	0	0	0.321668
6030400A10Rik	207.325	118.274	119.04	95.0798	103.219	69.3468	104.291	139.116	171.13	95.0838	131.555	113.358
6030407O03Rik	0	0	0	0	0	0.341336	7.46201	0	0	0	0	0
6030408B16Rik	1.82667	1.2588	0	5.30455	0	0	0	0	0	1.2596	2.4821	2.45493
6030419C18Rik	13.3067	6.30434	4.76395	16.2295	2.82509	41.9815	17.5669	1.50519	3.76784	12.6167	0	2.79427
6030442E23Rik	0	0	0	0	0	0	0	0	0	0	0	0
6030442K20Rik	19.6356	22.6849	11.3947	21.4665	18.2164	41.6461	4.76043	22.1585	39.9004	21.1063	20.9263	51.6136
6030443J06Rik	10.4756	1.85224	1.18433	8.4537	3.31097	0	7.03011	6.43614	12.1771	2.13855	19.6659	4.86265
6030445D17Rik	97.034	140.707	113.588	68.5832	67.3872	163.601	10.0687	32.3928	236.503	109.232	165.396	14.1697
6030452D12Rik	3.55644	8.27154	0	0	0	0	0	0	0	9.19642	0	0
6030458C11Rik	50.3288	45.2317	31.9375	49.6482	26.7422	20.1031	20.312	10.8656	7.6117	52.366	20.6988	27.8482
6030460B20Rik	60.5032	0	4.81353	0.390439	6.11677	0	0	6.0834	0.951763	7.53288	35.7776	16.3754
6030468B19Rik	7.22809	13.2189	5.30819	55.4134	30.3541	0	0	0	0	20.1285	5.28855	1.12086
6030469F06Rik	0	0	0	0	0	0	0	0	0	0	0	0
6030471H07Rik	0	0	0	0	0	0	0	0	0	0	0	0
6030498E09Rik	0	0	0	0	0	0	0	0	0	0	0	0
6230400D17Rik	45.8141	68.6682	26.2432	31.1317	35.5717	16.9777	14.7517	22.3874	35.0256	44.6231	66.4027	38.0972
6330403K07Rik	15.8753	14.3588	14.0194	8.29814	43.9117	3.81601	38.6442	46.5453	1.34854	11.9048	12.9429	20.8019
6330403L08Rik	30.46	37.4729	20.991	29.8252	30.1353	40.2184	67.3009	40.5306	16.9461	25.7373	16.4683	38.1616
6330403N20Rik	3.99088	0	6.66766	34.0725	7.26248	0	0	1.62514	42.3763	0.515991	11.5235	25.1413
6330408A02Rik	200.104	288.81	266.609	311.715	352.257	252.142	167.254	183.182	208.068	327.64	310.263	164.732
6330409D20Rik	5.30598	0	3.03937	0	0	0	1.64013	0	0	3.29291	0	0.534817
6330410L21Rik	0	1.89993	0	0	0	0	0	0.332651	0	1.42585	2.28938	0
6330415B21Rik	0	0	0	0	0	0	0	0	0.457487	0	0	0
6330418K02Rik	12.1706	3.38708	3.12826	0.978721	0	0	0	1.52494	0	0.484175	0	14.6265
6330419E04Rik	0	0	0	0	0	0	0	0	0	0	0	0
6330549D23Rik	6.4264	10.249	15.0753	17.4035	6.81626	5.9583	7.94586	3.38954	1.24777	17.0925	14.4706	8.14314
6330562C20Rik	10.6011	28.961	5.06043	30.609	36.3784	0	14.0439	4.93362	0	18.7974	2.05784	17.5546
6430500D05Rik	0	0	0	0	0	0	0	0	0	0	0	0
6430503K07Rik	7.51138	0	4.78074	0.872504	0.911265	0	19.3487	27.1888	0	23.308	0	2.5237
6430511E19Rik	62.0874	39.114	27.4256	35.1985	16.751	22.275	18.619	51.3205	29.1256	30.1927	60.2307	40.0083
6430531B16Rik	9.91733	9.82426	5.52304	6.04786	0.300787	0	0	8.97439	5.61627	16.6691	0.56149	2.91555
6430548M08Rik	5.01368	4.63123	1.01841	6.91417	5.43542	12.4362	0	0	7.43047	6.8409	4.63838	2.58053
6430550D23Rik	1.71495	3.79868	2.80673	11.7815	0.178332	12.9558	0	0	0	19.7656	8.32245	5.92657
6430562O15Rik	0.594674	0	0.567735	0	0	0	0	0.8072	10.1031	0	3.03018	0.299701
6430571L13Rik	2.74036	5.19324	1.52613	0	2.32719	0	0	2.97577	2.32784	1.18103	0	0
6430573F11Rik	0.203697	0.421117	0.0972346	0	0.59309	0	0	0	0	0.52673	0	0
6430573P05Rik	59.5523	62.306	61.6882	34.6152	43.6995	59.4038	51.0511	30.1086	46.2865	98.2564	51.7627	49.5759
6430584L05Rik	0	0.194501	0	0	0	0	0	0	0	0	0	0
6430590A07Rik	37.8452	34.0614	40.4914	20.9189	20.8983	32.5454	12.606	8.1484	23.5568	42.8568	27.4855	25.9788
6430628N08Rik	1.847	4.58211	0	0	0	0	9.1348	8.02265	0	0.764169	0	9.68075
6430710C18Rik	0	0	0	0	7.30557	0	0	0	0	0	0	0
6530401F13Rik	1.63276	0	7.27437	0.379315	0.396166	0	0	0	0	1.68883	11.093	0
6530402F18Rik	23.8291	7.11903	9.20506	2.49594	4.61207	0	0.212885	0.44872	0	12.2525	0.56149	0.555344
6530403H02Rik	0	0	0	0	0	0	0	0	0	0	0	0
6530409C15Rik	30.5308	17.9225	20.8712	3.94043	20.8518	25.3688	0.582554	25.3768	0	28.8502	22.5354	27.7342
6530411M01Rik	0	0	0	0	0	0	0	0	0	0	0	0
6530437J22Rik	20.7906	25.4707	22.7893	44.0064	5.04455	19.4349	54.745	61.0405	7.84926	23.8939	56.5009	13.9706
6720427I07Rik	137.798	53.2487	78.6877	103.757	68.9946	55.4118	43.7891	95.9349	211.792	100.704	202.291	85.4134
6720464F23Rik	0	0	0	0	1.72658	0	0	0	0	0	0.230219	0
6720469O03Rik	0	0	0	0	0	0	0	0	0	0	0	0
6720475M21Rik	0	0	0	0	0	0	0	0.233654	0	0	0	0
6720482G16Rik	25.3564	19.5294	9.49323	9.35579	36.9143	32.8654	1.53685	5.39895	0	27.7699	14.1872	43.599
6720483E21Rik	0	0	0	0	0	0	0	0	0	7.13464	0	0
6720489N17Rik	2.24553	3.48176	0.428762	0	0	0	0	0	0	9.75511	0	0
6820402A03Rik	0	0	0	0	0	0	0	0	0	0	0	0
6820408C15Rik	13.812	8.05387	3.71922	5.67701	3.09351	0	1.09473	3.46121	0	11.7221	0	6.78245
6820431F20Rik	148.482	119.026	125.965	164.492	239.131	205.065	276.878	401.643	224.159	176.875	210.749	342.801
7330404K18Rik	0	0	0	7.65824	47.1021	0	0	0	0	7.57709	16.59	0
7330423F06Rik	0	0	0	0	0	0	0	0	0	0	0	0
7420426K07Rik	1.18193	0	0	0	0	0.47351	0	0	0	12.6327	0	0
7420461P10Rik	4.57256	3.15106	0.72757	0	14.4231	0	0	0.827561	0	0.788264	2.07108	0
7530416G11Rik	0	0	0	0	0	0	0	0	0	0	0	0
7530428D23Rik	0	0	0	0	0	0	0	0	0	0	0	0
7630403G23Rik	0	0	0	0	0	0	0	0	0	0	0	0
8030411F24Rik	3.95424	0	0	0	0	0	0	0	0	0	0	0
8030423F21Rik	0	0	0.793992	0	0	0	0	8.128	0	0	0	0
8030423J24Rik	0	0	0	0	0	0	0	0	0	0	0	0
8030442B05Rik	0	0	0	0	0	0	0	0	0	0	0	0
8030443G20Rik	0	0	0	0.460083	0	0	0	0	0	0	0	0
8030445P17Rik	0	0	0	0	0	0	0	0	0	0	0	0
8030451A03Rik	2.49277	0	0	0	0	0	0	0	0	0	0	1.14209
8030453O22Rik	10.6303	13.4303	15.411	18.3846	4.58541	0	0	3.84783	0	9.36641	0	0
8030462N17Rik	9.02187	0	0.331276	6.77143	5.1779	7.71532	4.55854	0.188402	0	1.97401	0	9.26848
8030474K03Rik	6.56615	0	0	0	0.869009	0	4.61287	13.9363	0	5.24808	0	2.40668
8030487O14Rik	0	0	0	0	0	0	0	0	0	0	0	0
8430408G22Rik	0	5.49374	1.26849	12.3469	0	0	0	0.480939	0	0	0	0
8430419K02Rik	0	0	0	0	0	0	0	0	0	0	0	0
8430422M14Rik	15.8675	0	0	0	0	0	0	0	0	6.71417	0	0
8430423G03Rik	0	0	4.44436	0	0	0	0	0	0	15.4083	0	0
8430429K09Rik	40.3495	28.5376	37.17	80.6641	64.9248	38.2856	36.1044	33.4383	34.8767	63.701	55.3082	18.9082
8430432A02Rik	5.22343	9.81706	2.72007	2.31665	0.691305	0.570719	27.8888	6.70345	6.45398	24.067	13.55	5.7436
8430436N08Rik	0	0	0	0	0	0	0	0	0	0	0	0
8430437L04Rik	2.50304	0	0	0	0	0	0	0	0	1.47942	0	0
9030204H09Rik	0	0	0	0	0	0	0	0	0	0	0	0
9030407P20Rik	0	3.18384	1.71533	4.82997	4.67088	0	0	0	0	0.530977	5.23156	2.32843
9030612E09Rik	107.721	84.0064	68.4594	1.55482	14.1511	2.29823	0	20.4187	0	43.8429	19.0544	14.7768
9030616G12Rik	0	3.81367	0	0	0	0	0	0	0	0	0	0
9030617O03Rik	0.360845	0	1.72249	0.251489	8.27386	9.97488	0	0	0	5.78517	0	0.181857
9030619P08Rik	0	0	0	0	0	0	0	0	0	0	0	0
9030622O22Rik	2.39155	0	0	0	0	0.574868	0	0	0	0.989469	0	0
9030624G23Rik	0	0	0	0	0	0	0	0	0	2.64001	0	0
9030624J02Rik	24.6631	13.2906	13.2794	55.9654	32.8419	20.2295	27.0981	29.1933	12.5106	45.0959	12.8649	36.7586
9130008F23Rik	13.1771	30.931	16.5115	3.82656	6.59432	0.329943	4.2429	1.19243	21.4542	6.53086	0	3.59718
9130011E15Rik	0.825292	2.77255	0	0	0	0.495948	3.82659	9.63403	14.0211	0	0	0.623891
9130015G15Rik	0	0	0	0	0	0	0	0	0	0	0	0
9130015L21Rik	0	0	0	0	0	0	0	0	0	0	0	0
9130017K11Rik	59.8182	23.6691	25.0802	24.6181	18.9932	20.9068	70.2306	48.7658	31.6641	55.6301	16.8834	48.3066
9130019O22Rik	16.1981	14.2164	8.89926	17.6793	16.5737	1.65295	0.472358	3.48473	7.00964	11.0642	6.8522	9.24163
9130019P16Rik	1.58895	4.65367	0	0.092284	0	0	0	0.575148	0	0.410878	0	3.20316
9130023H24Rik	84.19	79.4883	83.6987	83.2781	64.2984	64.7349	62.7546	51.1101	68.9822	92.9093	123.406	64.1457
9130024F11Rik	54.2267	80.0151	113.618	46.0152	32.5418	58.9548	22.7119	17.3059	31.2951	44.9567	44.7164	12.9343
9130204K15Rik	0	0	0	7.18145	0	18.1637	0	0	0	0	0	0
9130204L05Rik	0	0	0	0	0	0	0	0	0	0	0	0
9130208D14Rik	0.16241	0	0	0	0	0	2.25912	0	0	0	0	0.654806
9130213A22Rik	65.2524	123.272	89.8644	29.2728	36.5787	7.21151	4.05722	10.588	59.2522	72.9237	3.56701	5.29194
9130221F21Rik	5.85838	0	0.43023	0	0	5.68699	0	0	0	2.09754	11.3283	0
9130221H12Rik	50.7555	9.53913	14.6837	62.7081	20.7118	11.0912	30.9026	27.5578	0	57.271	43.8881	36.0439
9130227L01Rik	0	0	0	0	0	0	0	0	0	0	0	0
9130230L23Rik	1.15848	0	0	0.115342	0.120466	0	0	0	0	0.51354	0	0.166813
9130230N09Rik	73.4585	74.081	111.183	63.6835	112.159	55.9874	91.3809	80.7417	53.2685	116.751	137.551	51.4686
9130401M01Rik	29.8204	22.0178	17.285	31.917	35.4022	15.3601	43.8942	10.4085	29.5532	30.11	9.64766	13.2396
9130409I23Rik	2.49983	0	4.77317	1.30668	0	0	0	0	0	3.5553	0	5.03941
9130409J20Rik	0	0	0	0	0	0	0	0	0	0	0	0
9130410C08Rik	1.09051	6.76347	0.520554	0	25.0044	0	0	13.6182	0	7.33173	0	0
9130604C24Rik	8.68069	6.40936	37.8855	29.3856	11.2835	17.8853	22.0413	20.1994	0	36.5565	73.3	2.49992
9230009I02Rik	0.517159	0	0	0	0	0	0	0	0	0	0	0
9230019H11Rik	0	0	0	0	0	0	0	0	0	1.31481	0	0
9230020A06Rik	0	0	0	0	0	0	0	0	0	0	0	0
9230102O04Rik	1.61568	8.35053	3.08498	0	0	0.970922	0	0	0	0	1.0977	0
9230104L09Rik	4.4996	0	0	0	0	0	0	0	0	0	0	0
9230104M06Rik	24.4464	18.4065	31.9831	32.3929	67.0049	18.1367	20.9907	46.2106	15.8952	16.5451	48.8018	38.9386
9230105E05Rik	3.95292	0	2.01272	0	0	0	0	0	0	0.545155	0.358084	0
9230106D20Rik	0	0	0	0	0	0	0	0	0	0	0	0
9230109A22Rik	0	0	0	0	0	0	0	0	0	0	0	0
9230110C19Rik	14.1966	1.54472	2.49669	0	0	11.6743	1.73223	10.1422	6.34709	19.7076	0	0.75313
9230110F15Rik	0	0	0	0	0	0	0	0	0	0	0	0
9230111E07Rik	6.58755	2.26982	12.5782	0.510129	14.9182	0	20.3628	3.17931	0	17.4129	0.994579	8.11546
9230112D13Rik	0	0	0	6.90479	1.6642	25.6463	0	0	0	4.72959	14.4976	0
9230112E08Rik	8.65867	10.7769	7.59161	18.7196	34.6006	6.58379	4.36977	3.45398	0	10.7838	16.5677	9.97431
9230113P08Rik	0	0	0	0	0	0	0	0	0	0	0	4.81335
9230114J08Rik	0	0	0	0	0	0	0	0	0	0	0	0
9230114K14Rik	14.5518	4.91758	25.6479	7.60637	10.185	28.5885	6.92017	16.4097	29.0013	24.314	26.6177	9.02617
9230116N13Rik	9.38143	9.00478	13.6479	15.1005	15.6087	60.4034	15.5352	19.4045	44.0202	12.014	22.1565	25.2161
9230117E06Rik	0	0	0	0	0	0	0	0	0	0	0	0
9330020H09Rik	77.2966	51.3645	49.548	96.9687	38.5816	70.6709	49.493	41.3688	31.4233	157.903	79.5237	77.9112
9330102E08Rik	10.1775	3.66619	5.59433	13.649	20.8779	2.22402	0	0	7.5975	3.66851	1.25721	11.191
9330104G04Rik	7.13749	8.19769	4.79514	10.1331	12.6999	0	0	4.88003	0	5.74201	5.02884	3.9968
9330111N05Rik	16.7041	20.0194	13.8673	8.77355	3.17192	15.1299	15.7147	6.83499	25.9112	39.0626	5.59217	6.83236
9330118I20Rik	8.57611	5.45538	7.80971	2.85061	1.63268	0	5.50584	2.57894	0	3.54824	0	4.38864
9330121J05Rik	6.10258	1.01744	1.12764	0	1.57623	0	17.0382	10.4747	18.3945	3.4615	13.6421	3.17476
9330132A10Rik	0	0	0	0	0	0	0	0	0	0	0	0
9330136K24Rik	4.06727	0.494621	7.53763	4.16863	6.2695	7.18875	23.2958	16.1079	3.25176	22.5195	23.407	0.241154
9330151L19Rik	71.9235	85.414	37.5548	83.0579	56.0811	61.5452	58.2788	48.2767	97.2796	95.5799	69.5814	45.0457
9330154J02Rik	35.705	6.47084	36.7437	25.854	31.8968	19.7845	87.7926	54.3819	50.025	60.4328	24.2582	46.5052
9330154K18Rik	8.72875	1.45529	0.806451	14.5218	23.3653	1.69207	0	0.917283	0	20.3869	16.0693	0.283811
9330158H04Rik	2.42913	7.72602	2.49748	0	0	0	0.577591	1.42036	0	1.15964	0	1.13005
9330159F19Rik	0.840223	0.868526	0	0	0	4.54429	1.13628	0.570251	1.96278	0	0.998989	0.105863
9330159M07Rik	2.81171	0	3.04225	1.43705	0.272889	4.50577	7.24274	17.0982	1.5923	4.45935	0.764116	3.9677
9330160F10Rik	34.9078	133.266	96.5035	63.434	71.7082	110.163	33.4302	13.0231	36.02	18.3855	41.904	16.4054
9330161L09Rik	17.2067	1.83996	0.566455	5.37578	14.2524	4.99179	0	18.0405	0	16.5701	26.6055	8.37272
9330162012Rik	5.56007	1.27719	6.04544	5.16675	5.84598	0	3.58057	4.69599	0	11.502	1.25918	1.24539
9330162B11Rik	0	0.277091	2.81509	0	0	0	0	0	0	0	0	0
9330162G02Rik	23.3292	11.4344	18.3075	20.6607	15.6163	24.6115	14.6119	20.9898	33.0667	7.24502	61.8654	28.4722
9330171B17Rik	6.28728	32.1999	16.0975	16.93	6.65681	13.7391	0.441695	11.4824	20.3922	14.78	23.688	17.5715
9330175E14Rik	2.8087	0	1.39902	1.10642	2.13336	0	0	0	0	3.78933	1.82528	2.58486
9330175M20Rik	0	0	0	0	0	0	0	0	0	0	0	0
9330178D15Rik	0	0	0	0	0	0	0	0	0	0	0	0
9330179D12Rik	0	0	0	0	0	0	0	0	0	5.55287	0	0
9330182L06Rik	0	0	0	0	0	0	0	1.10247	0	0	0	0.127916
9330182O14Rik	0	0	0	0	0	0	0	0	0	0	0	0
9330185C12Rik	0	0	0	0	0	0	0	0	0	0	0	0
9330198N18Rik	0	0	0	1.66007	0.693529	0	0	0	0	1.47823	0	0
9430002A10Rik	0	0	0	0	0	0	0	0	0	0	0	0
9430007A20Rik	0	0	0	0	0	0	0	0	0	0	0	0
9430007M09Rik	2.21226	0	0	8.73699	0	0	13.6766	0	0	13.7293	0	22.2985
9430015G10Rik	21.4297	10.4489	5.21123	31.4206	23.1039	13.8498	7.81148	10.7572	1.0304	26.766	9.61472	10.1887
9430016H08Rik	74.4893	37.0547	58.7016	62.2471	42.811	60.9015	36.0593	50.5387	42.1151	47.1333	114.096	74.9591
9430018G01Rik	0.472961	0	0	0	0	0	0	0	0	0	0	0
9430020K01Rik	12.5015	2.63912	2.68961	12.9465	13.3295	1.37555	0	1.33842	2.09399	10.5632	8.85243	0
9430021M05Rik	6.91992	0	6.60644	0	0	0	0	23.6166	0.839744	13.2926	0.671631	55.3013
9430024E24Rik	0	0	0	0	0	0	0	0	0	0	0	15.9497
9430025C20Rik	2.52216	6.37296	6.15353	6.64061	8.97551	0	0	0	0	0.86959	0	5.93183
9430034N14Rik	9.38923	11.8084	13.5952	17.1229	16.9723	29.5282	2.9023	6.45734	6.6465	12.4633	19.7751	8.51749
9430037G07Rik	1.49344	0	0.534668	2.3419	0	8.52587	0	0.608148	0	0.38618	0	1.12898
9430037O13Rik	4.11622	0	0	12.2948	17.5493	0	0	0	0	0	0	12.4468
9430038I01Rik	0.123287	0	0	9.27982	4.48708	0	0	0.267756	0.41891	8.16132	2.51285	1.36694
9430041J12Rik	1.2856	0.797343	3.43661	0	0	0	7.15305	1.11683	0	0	0	4.14663
9430053O09Rik	0	0	0	0	0	0	0	0	3.52438	0	0	0
9430060I03Rik	163.218	185.406	266.073	236.559	291.525	359.429	187.162	145.984	261.194	266.849	266.615	142.226
9430062P05Rik	0.70831	0	0.169056	0	0	0	0	0	0	0	0	0
9430064I24Rik	4.21694	1.83536	2.54268	11.7559	8.88552	11.4702	11.6629	17.1117	13.5744	6.65741	8.74581	7.6061
9430065F17Rik	2.19721	3.97464	14.1593	3.82833	0.799682	17.8252	0	8.35085	55.0601	10.227	0	21.0394
9430069I07Rik	0	0	0	0	2.58876	0	0	0	0	0	0	0
9430073C21Rik	0.272753	0	0	0	0	0	0	0	0	0	0	0
9430076C15Rik	8.23883	3.48396	4.86237	2.76661	0.0545192	2.61054	0.115759	2.68397	9.79801	5.88776	10.1773	0.226482
9430083B18Rik	0	0	0	0	0	0	0	0	0	0	0	0
9430087B13Rik	0	0	0	0	0	0	0	0	0	0	0	0
9430087J23Rik	0	0	0	0	0	0	0	0	0	3.19278	0	0
9430091E24Rik	28.9395	2.3011	3.18791	20.945	0.405102	0	0	23.5692	0	3.45384	24.1989	1.12191
9430092D12Rik	0	0	0	0	0	0	0	0	16.5957	0	0	0
9430093N23Rik	0	0	0	0	0	0	0	0	9.8052	0	0	9.30769
9430097D07Rik	5.52671	12.6499	3.39193	15.1321	0.574705	22.2995	26.8457	0.428677	0	3.67489	0	1.98952
9430098F02Rik	0	0	0	0	0	0	0	0	0	0	0	0
9530002B09Rik	0	0	0	0	0	0	0	9.6694	0	0	0	0
9530003J23Rik	6.26356	0	0.459985	0	0	0	0	0	0	0.498358	11.7844	1.94257
9530003O04Rik	9.14009	0.674855	0	0.45501	0	0	0	0	37.7116	0	0	0
9530013L04Rik	0	0	1.44769	0	0	0	0	0	0	1.56845	0	0
9530018H14Rik	102.982	30.0626	51.4343	62.469	48.2391	1.14603	0	20.1913	1.61999	55.725	49.2357	30.7558
9530022L04Rik	0	0	0	0	0	0	0	0	0	0	0	0
9530026F06Rik	0	0	0	0.46527	0.48594	0	0	3.62466	0	0.690509	0	7.40181
9530026P05Rik	17.7804	5.78226	6.67553	2.22777	0	0	3.39647	13.0165	0	2.47968	0	13.8944
9530027J09Rik	13.0413	19.3101	16.1521	8.84345	11.0323	0	7.08185	2.29648	8.98226	11.6663	2.87362	1.77636
9530034A14Rik	5.47777	0	0	0	0	1.97508	0	0	0	0	0	0
9530034E10Rik	16.6133	33.1193	13.5949	0	0.863784	0	0	2.57722	0	17.1838	0	0
9530036M11Rik	0	0	0	0	0	0	0	0	0	0	0	0
9530036O11Rik	0	0	0	0	0	0	0	0	0	0	0	0
9530046B11Rik	64.1407	84.3353	112.183	109.074	81.0513	39.4696	13.482	66.3075	131.636	63.6896	22.3117	65.6851
9530051G07Rik	1.07419	0.971578	1.02553	0	0	0	1.45269	2.77036	0	2.22216	0	0
9530052C20Rik	23.7723	42.8913	32.1862	23.4965	9.12396	6.23375	52.7739	14.0806	17.6236	24.5887	43.4609	34.4172
9530052E02Rik	1.55012	0	0	0.270088	6.77008	0	0	0	0	5.2109	0	0
9530053A07Rik	7.11895	2.24636	2.86167	8.93074	6.16378	7.02499	4.28526	5.85891	0	9.92124	0	5.66491
9530056K15Rik	2.0463	0	0	0	0	0	0	5.55521	0	1.32285	0	0
9530059O14Rik	3.87219	0.615789	1.7062	3.42528	10.0819	0	0	6.46897	0	6.46987	0	14.1108
9530062K07Rik	16.6376	51.5941	37.5437	64.8294	13.2116	11.816	0	26.279	17.9875	61.0135	18.4969	12.1963
9530068E07Rik	1.439	6.94153	6.41111	12.8706	23.2186	0	0.741347	21.6161	0	9.67468	0.325887	13.7792
9530077C05Rik	3.58376	1.4248	2.10548	5.95601	0	0	0	8.6813	0	8.83935	6.74258	5.00158
9530078K11Rik	16.2349	0	0	26.2028	0	0	0	13.9181	0	0	0	7.75137
9530080O11Rik	1.206	1.24663	0	0	2.92619	0	6.21312	0	0	0	0	4.45717
9530082P21Rik	5.81088	4.65029	11.4532	16.4607	20.1938	10.5886	39.6902	30.7361	3.82151	15.8985	16.0464	5.85708
9530085L11Rik	103.92	166.777	130.5	132.945	153.531	49.1514	15.5851	37.4129	108.025	145.732	52.9051	40.3739
9530085P06Rik	9.31951	0	4.79087	17.9867	0	0	0	0	0	14.8301	0	0
9530086O07Rik	0	0.684159	0	0	0	0.265159	0	0.958294	0	0	0	0
9530097N15Rik	0	0	0	0	0	0	0	0	0	0	0	0
9630001P10Rik	2.36543	0	0	1.09905	0	0	0	0.214053	0	0	5.35695	5.96061
9630010A21Rik	0.219151	5.21027	1.46457	0	6.06184	0	0	0	0	0	0	0.883576
9630013D21Rik	25.0796	10.0927	5.84879	9.87371	6.96781	0	0	7.06839	13.6607	15.6437	11.9665	0.19297
9630013K17Rik	0	0	0	0	0	0	0	0	0	0	0	0
9630028B13Rik	9.74155	12.5871	8.13772	23.0352	18.4871	18.6075	3.2263	14.5453	11.2305	14.2145	8.50944	14.2025
9630028H03Rik	0	0	0	0	0	0	0	0	0	0	0	0
9630041A04Rik	0	0	0	0	0	0	0	0	0	0	0	0
9830004L10Rik	0	0	0	0	0	0	0	0	0	0	0	0
9830107B12Rik	0	0	0	0	0	0	0.75511	0	0	0.336899	0	0
9830132P13Rik	0.424783	0.146364	0	0	0	0	0	0	0	0	0	0
[truncated: 46,665 more rows]

## Sheet: HS_TPM
Total mapped reads (hg38)
	TPM
	hNB-NT_Frog 1_Day 2	hNB-NT_Frog 2_Day 2	hNB-NT_Frog 3_Day 2
5_8S_rRNA	0	0	0
5S_rRNA	0	0	0
7SK	0	0	0
A1BG	1.54472	4.58879	31.1595
A1BG-AS1	7.22276	19.9653	2.32491
A1CF	0	0	0
A2M	0.36851	0	0
A2M-AS1	0	0	0
A2ML1	0	0.194485	0
A2ML1-AS1	0	0	0
A2ML1-AS2	0	0	0
A2MP1	0	0	0
A3GALT2	0	0	0
A4GALT	0	0	0
A4GNT	2.33835	2.49684	8.38704
AA06	0	0	0
AAAS	105.022	227.285	141.108
AACS	3.29149	12.2755	6.29965
AACSP1	0	0	0
AADAC	0	0	0
AADACL2	0	0	0
AADACL2-AS1	0	0	0
AADACL3	0	0	0
AADACL4	0	0	1.2101
AADACP1	0	0	0
AADAT	52.8071	30.2109	61.7338
AAED1	1.86048	5.22965	1.19773
AAGAB	12.7257	8.15641	23.1002
AAK1	1.92989	5.30813	3.92872
AAMDC	1.63828	11.3033	0
AAMP	22.4543	51.6411	38.4919
AANAT	3.40849	29.9307	17.3549
AAR2	29.9149	36.0438	27.1884
AARD	0	0	2.48289
AARS	53.1471	73.495	35.6449
AARS2	25.7385	51.3078	106.662
AARSD1	42.3789	51.3244	69.367
AARSP1	0	0	0
AASDH	1.15642	1.04483	2.65883
AASDHPPT	8.38299	1.65064	6.72746
AASS	1.83987	0.317356	0.355339
AATBC	5.01161	23.9384	13.1536
AATF	78.2287	101.281	104.295
AATK	7.77252	6.73571	3.48087
AATK-AS1	2.63157	3.89069	6.05049
AB015752.3	0	0	0
AB019438.66	0	0	0
AB019440.50	1.5261	0	0
AB019441.29	0	0	0
ABALON	81.0444	54.9883	80.7602
ABAT	5.51367	14.2656	5.11956
ABBA01000934.1	0	0	0
ABC11-4932300O16.1	0	5.75919	7.44056
ABC12-47043100G14.2	0	0	0
ABC12-47964100C23.1	0	0	0
ABC12-49244600F4.4	0	0	0
ABC13-47488600E17.1	4.5269	18.6843	6.14085
ABC13-47656900H15.1	0	6.64893	0
ABC14-1188822O7.1	0	5.45933	0.978039
ABC7-42391500H16.4	0	0	0
ABC7-42404400C24.1	0	0	0
ABC7-42418200C9.1	0	0	0
ABC7-481722F1.1	0	0	0
ABC7-481722F1.2	0	0	0
ABC8-43014700C16.1	0	0	0
ABCA1	2.94056	1.95081	1.4926
ABCA10	2.61575	0.590838	0.420988
ABCA11P	2.2403	0	1.80281
ABCA12	0.130562	0.262738	0
ABCA13	0	0	0
ABCA17P	36.6735	34.1931	37.8298
ABCA2	6.41243	7.0386	8.72542
ABCA3	12.0347	20.0355	15.264
ABCA4	0	0.514572	0
ABCA5	4.62026	5.89402	3.67153
ABCA6	0	0	0
ABCA7	2.26852	8.82913	6.79653
ABCA8	0	0	0
ABCA9	0.182424	0	0
ABCA9-AS1	0	0	0
ABCB1	2.23806	0.214466	1.52085
ABCB10	6.76024	7.59705	6.03355
ABCB10P1	1.89642	0	0.872047
ABCB10P3	0	0	0
ABCB10P4	0	1.55552	2.61255
ABCB11	0	0	0
ABCB4	14.7946	8.08096	12.6674
ABCB5	0	0	0
ABCB6	61.2867	88.7166	68.1262
ABCB7	2.96163	0	5.4021
ABCB8	17.7167	37.1076	46.9257
ABCB9	4.40089	9.16542	3.58869
ABCC1	0	0	17.4984
ABCC10	15.3826	22.647	0.150044
ABCC11	2.19962	0.562086	0
ABCC12	0	0	0.0739857
ABCC13	0	0.0833302	0.74643
ABCC2	0	1.47919	0
ABCC3	9.86929	14.9327	8.35999
ABCC4	0	0	0.130927
ABCC5	21.5547	13.3154	13.0373
ABCC5-AS1	0	9.473	3.26363
ABCC6	0.826591	0.118814	0.133034
ABCC6P1	0	0	0.518707
ABCC6P2	0	0	0
ABCC8	7.98107	35.0417	13.7014
ABCC9	0	0	0.0921169
ABCD1	0.808154	0.185862	0.520269
ABCD1P2	0	0	0.238079
ABCD1P3	0	0	0
ABCD1P4	0	0	0
ABCD1P5	0.786417	0	0
ABCD2	0	0.0545232	0
ABCD3	1.22109	3.58839	0.262035
ABCD4	32.0358	69.7221	56.1778
ABCE1	18.6123	12.7894	20.3598
ABCF1	30.4186	61.7044	23.1032
ABCF2	111.563	103.669	138.797
ABCF2P1	0	0	0.203758
ABCF2P2	0	0	0
ABCF3	240.924	284.739	248.808
ABCG1	15.0254	25.4261	19.4558
ABCG2	1.19099	1.44563	1.02231
ABCG4	5.84904	5.57543	2.57637
ABCG5	0	1.79667	2.3889
ABCG8	0	1.92065	0.573473
ABHD1	49.8187	0	0
ABHD10	2.97013	1.44498	2.7946
ABHD11	20.4832	24.6445	67.8864
ABHD11-AS1	12.7928	11.033	9.60826
ABHD12	0.561406	0	2.71064
ABHD12B	0	1.78408	5.59332
ABHD13	0.664092	29.337	14.0371
ABHD14A	35.7777	42.3696	2.40641
ABHD14A-ACY1	0	0	17.9653
ABHD14B	19.8632	25.4297	31.7128
ABHD15	21.3866	23.0794	57.1907
ABHD15-AS1	0	0	0
ABHD16A	62.4875	58.3637	50.2424
ABHD16B	0	0	0
ABHD17A	25.9245	48.5995	29.6625
ABHD17AP1	8.88119	4.74159	13.8853
ABHD17AP3	7.80528	26.9263	14.7395
ABHD17AP4	0	0	0
ABHD17AP5	0	0	0
ABHD17AP6	0	0	0
ABHD17AP7	0	0	0
ABHD17AP8	0	0	0
ABHD17AP9	0	0	0
ABHD17B	0	0	0.145675
ABHD17C	3.15699	5.58504	7.50419
ABHD18	0.325878	4.37188	1.11889
ABHD2	0	2.99713	0.217912
ABHD3	42.1857	24.7467	34.865
ABHD4	9.84625	14.5574	12.3379
ABHD5	84.9228	30.4665	68
ABHD6	3.82265	9.20357	13.5351
ABHD8	0.849783	4.72304	0.364712
ABI1	31.8027	28.3514	22.5418
ABI2	0.159636	0.137676	0
ABI3	20.5206	0	1.80967
ABI3BP	0.879391	0.0505614	0.113226
ABL1	10.2624	14.9871	12.4205
ABL2	4.52734	4.17046	4.01147
ABLIM1	1.46379	0.930209	3.32302
ABLIM2	0.524356	1.60791	0.112522
ABLIM3	1.81883	1.26984	0.585457
ABO	0.745941	2.03721	0.720327
ABR	7.31359	7.61779	9.9625
ABRA	0	0	0
ABRACL	32.2655	7.66252	22.1264
ABT1	32.2765	40.5733	25.6831
ABT1P1	0	0	0
ABTB1	5.13869	4.7004	2.03001
ABTB2	42.0734	22.0356	28.4089
AC000032.2	0	0	0
AC000035.3	0	0	0
AC000036.4	6.11567	20.9301	3.37467
AC000041.10	0	0	0
AC000041.8	0	0	0
AC000067.1	0	0	0
AC000068.10	10.2937	18.4951	6.6268
AC000068.5	78.9345	47.4912	79.8537
AC000068.9	0	0	0
AC000077.2	0.621683	1.07233	0
AC000078.5	0	11.4686	6.69978
AC000081.2	0	0	0
AC000089.3	0	9.33819	5.70319
AC000095.11	2.39109	12.373	13.0842
AC000095.12	0	0	0
AC000095.9	0	0	0
AC000099.1	8.35316	10.317	2.98753
AC000111.3	0	0	0
AC000111.4	0	0	0
AC000111.5	0	0	0
AC000111.6	0	0	0
AC000120.7	0	0	0
AC000123.2	2.73096	2.59423	2.52252
AC000123.3	41.0852	0	1.6531
AC000123.4	0	0	5.17799
AC000124.1	0	1.06895	0
AC000362.1	0	0	0
AC000367.1	0	0	0
AC000370.2	0	0	0
AC000374.1	0	0	0
AC000403.4	40.7026	62.9115	61.5299
AC001226.7	52.6929	5.04937	26.8552
AC002044.1	1.82848	0.700868	0
AC002044.3	0	0	0
AC002044.4	0	0	0
AC002056.3	28.0126	7.60566	21.0394
AC002056.5	0	0	20.2241
AC002059.10	3.72226	13.5543	30.3531
AC002064.4	0	0	0
AC002064.5	0	0	0
AC002064.7	73.6109	59.0557	31.9599
AC002066.1	0	0	0
AC002069.5	0.396908	0	0
AC002069.6	0	0	0
AC002075.3	0	0	0
AC002075.4	0	0	0
AC002076.10	40.4982	1.2936	10.8632
AC002115.5	0	14.1882	0
AC002115.9	0	1.1999	0
AC002116.7	0.924255	6.37691	13.0903
AC002116.8	0	0	0
AC002117.1	0	0	2.00816
AC002127.2	0	0	0
AC002127.4	0	0	0
AC002128.5	9.58765	12.1275	16.0479
AC002306.1	0	0	0
AC002310.10	7.37225	15.0711	15.8202
AC002310.11	0	0	0
AC002310.12	31.1057	33.8865	23.1869
AC002310.13	0	0	0
AC002310.14	117.605	147.575	129.316
AC002310.17	66.3852	209.27	76.632
AC002310.7	5.56419	17.367	10.2345
AC002314.4	0	0	0
AC002331.1	0	0	0
AC002366.3	0	0	0
AC002368.4	0	0	0
AC002383.2	0	0	0
AC002386.1	0	0	0
AC002398.11	6.21683	0	2.22347
AC002398.12	0	0	0
AC002398.13	0	0	0
AC002398.9	0	0	0
AC002400.1	7.33158	39.3433	4.71988
AC002401.1	3.81853	24.8823	26.2216
AC002429.4	0	0	0
AC002429.5	0	0	0
AC002451.3	5.37607	0	0
AC002454.1	0	0	0
AC002456.2	241.789	94.9582	181.175
AC002463.3	0	0	0
AC002465.2	13.6161	22.5076	0
AC002467.7	159.597	130.644	160.792
AC002472.11	0	0	0
AC002480.2	0	0	0.734852
AC002480.3	0	0	0
AC002480.4	0	0	0
AC002480.5	0	0	0
AC002486.2	0	0	0
AC002486.3	0	0	0
AC002511.2	0	0	0
AC002511.3	0	0	0
AC002519.6	0	0	0
AC002519.8	0	0	0
AC002523.1	0	0	0
AC002539.1	0	0	0
AC002542.2	0	0	0
AC002543.2	0	0	0.974904
AC002550.5	18.4428	16.5223	12.9775
AC002550.6	0	0	0
AC002551.1	0	0	0
AC002553.4	0	0	0
AC002984.2	0	0	0
AC002985.3	0	0	0
AC003002.4	0	0	0
AC003002.6	0	11.9338	7.28842
AC003003.5	0	0	0
AC003005.2	67.0885	13.9116	36.8176
AC003005.4	0	0	0
AC003006.7	0	9.47898	28.7188
AC003009.1	0	0	0
AC003045.1	0	0	0
AC003075.4	0	0	0
AC003080.4	0	0	0
AC003084.2	0	0	0
AC003088.1	0	0	10.0873
AC003090.1	0	0	0
AC003092.1	0	0	0
AC003092.2	0	0	0
AC003104.1	7.11565	17.9559	0.508986
AC003664.1	0	0	0
AC003682.16	3.85173	0	5.78584
AC003682.17	48.2439	30.87	14.5272
AC003956.1	1.67309	1.92391	7.53963
AC003958.2	0	0	0
AC003958.6	0	0	0
AC003973.1	0	0	0
AC003973.3	0	0	0
AC003973.4	0	0	0
AC003973.5	0	0	0
AC003984.1	0	0	0
AC003985.1	0	0	0
AC003986.5	0	0	0
AC003986.6	11.7498	12.5178	9.56649
AC003986.7	206.282	137.305	210.494
AC003988.1	0	0	0
AC003989.3	0	0	0
AC003989.4	0	0	0
AC003991.3	1.6955	3.24948	0.727679
AC004004.2	0	0	0
AC004006.2	0	0	0
AC004009.1	0	0	0
AC004009.2	0	0	0
AC004009.3	0	0	0
AC004012.1	0	0	0
AC004014.3	0	0	0
AC004019.10	0	0	1.00852
AC004019.13	0	0	0
AC004022.7	0	0	0
AC004022.8	0	0	0
AC004051.2	0	0	0
AC004053.1	0	0	0
AC004054.1	0	0	0
AC004057.1	0	0	0
AC004062.2	0	0	0
AC004063.1	0	0	0
AC004066.2	0	0	0
AC004066.3	0	0	0
AC004067.5	5.06952	8.7443	3.80756
AC004069.1	0	0	0
AC004069.2	44.2679	19.2444	9.73122
AC004070.1	0	0	0
AC004074.4	0	0	0
AC004076.5	0.711137	1.6355	0.228906
AC004076.7	0	0	0
AC004076.9	0	0	7.5118
AC004112.4	0	0	0
AC004125.3	0	0	0
AC004129.7	0	0	0
AC004129.9	0	0	0
AC004156.3	10.6831	22.522	13.0673
AC004158.1	0	0	0
AC004158.3	0	0	0
AC004160.4	0	0	0
AC004221.2	39.3265	32.3016	10.3982
AC004231.2	0	0	0
AC004237.1	0	0	0
AC004257.1	0	55.5661	2.76518
AC004381.6	210.273	222.82	291.281
AC004381.7	0	0	0
AC004381.8	0	0	5.19258
AC004383.3	0	0	0
AC004386.3	0	0	0
AC004386.4	2.33131	0	0
AC004448.2	0	5.24433	0.734001
AC004448.5	0	3.17356	1.42136
AC004449.6	0	0	0
AC004453.8	0	0	0
AC004461.4	0	0	0
AC004471.10	7.0356	58.4304	62.6558
AC004471.9	20.3655	42.739	53.7542
AC004485.3	0	0	0
AC004490.1	7.9869	14.8934	9.17179
AC004510.3	0	0	0
AC004535.2	0	0	0
AC004538.3	0	0	0
AC004540.4	4.84893	4.4607	0
AC004540.5	50.3055	11.2689	26.9177
AC004543.2	0	0	0
AC004549.6	24.3597	62.3118	9.60133
AC004556.1	0	0	0
AC004593.3	23.0297	28.6179	8.60859
AC004603.4	0	0.545057	0
AC004623.2	0	0	0
AC004623.3	0	0	0
AC004637.1	0	0	0
AC004691.5	0	1.24613	0.697638
AC004692.4	0	0	0
AC004692.5	0	0	0
AC004702.2	0	0	0
AC004744.3	0	0	0
AC004754.3	0	4.57026	4.09381
AC004775.5	3.14148	39.2854	10.6176
AC004791.2	5.285	0	1.70117
AC004792.1	0	0	0
AC004813.1	0	0	0
AC004824.1	0	0	0
AC004837.3	0	0	0
AC004837.4	0	0	0
AC004837.5	0	0	0
AC004840.8	0	1.12069	0.627413
AC004854.4	0	0	9.53938
AC004854.5	0	0	0
AC004862.6	0	0	0
AC004866.1	0	0	0
AC004866.3	0	0	0
AC004869.2	0	0	0
AC004869.3	0	0	0
AC004870.3	0	0	0
AC004870.4	0	0	0
AC004870.5	13.4075	0	0
AC004878.2	14.5355	2.19929	3.44752
AC004878.8	0	0	2.73534
AC004893.10	0	0	0
AC004893.11	0.174115	2.70295	0
AC004895.4	18.4902	48.1527	7.00207
AC004899.3	0	0	0
AC004901.1	0	0	0
AC004906.3	0	0	0
AC004911.2	0	0	0
AC004920.2	0	0	0
AC004920.3	0	0	0
AC004938.5	0	19.9097	0
AC004941.3	0	0	0
AC004941.5	0	0	0
AC004945.1	0	0	0
AC004947.2	0	0	0
AC004951.5	0	0	0
AC004951.6	46.6012	98.0617	108.166
AC004953.1	0	0	0
AC004967.7	26.7845	53.9001	43.108
AC004980.10	36.9124	26.0155	36.7948
AC004980.7	206.843	224.468	225.073
AC004980.8	0	0	0
AC004980.9	0	0	0
AC004985.12	0	8.63063	0
AC004987.10	19.8031	0.669764	17.9982
AC004987.9	0	15.0986	0.331484
AC004988.1	0	0	0.859723
AC005008.2	0	0	0
AC005008.3	0	0	0
AC005009.1	0	0	0
AC005009.2	0	0	0
AC005013.5	142.107	154.139	148.581
AC005014.5	0.595562	0	1.40583
AC005017.2	0	0	0
AC005019.2	0	0	0
AC005019.3	0	0	0
AC005033.6	0	0	0
AC005034.2	0	0	0
AC005037.3	25.9921	36.5308	48.8048
AC005040.3	0	0	0.790463
AC005041.11	14.5229	0	2.33737
AC005042.1	0	0	0
AC005042.2	0	0	0
AC005042.3	0	0	0
AC005042.4	0.14536	3.09232	2.15232
AC005042.5	0	0	0
AC005062.2	0	0	0
AC005076.5	2857.51	954.959	1513.91
AC005077.14	6.08517	19.1458	5.87621
AC005077.5	0	0	0
AC005077.7	0	0	0
AC005077.8	0	0	0
AC005082.12	5.23169	7.01868	1.30979
AC005083.1	0	0	0
AC005086.1	0	0	0
AC005086.2	0	0	0
AC005086.3	0	0	0
AC005094.2	0	0	0
AC005102.1	0	0	0
AC005104.3	5.36908	4.63051	4.3206
AC005105.2	0	0	0
AC005150.1	0	0	0
AC005152.3	0	0	0
AC005154.6	0.402727	1.343	0.803722
AC005154.7	0	0	0
AC005154.8	0	0	0
AC005160.3	0	0	0
AC005162.4	0	0	0
AC005162.5	0	0	0
AC005176.1	0	0	0
AC005176.2	0	0	0
AC005176.3	0	0	0
AC005178.1	0	0	0
AC005189.6	9.55662	6.5936	20.9178
AC005197.2	0	0	0
AC005220.3	0	0	0
AC005224.2	0	0	0
AC005229.5	0	0	0
AC005229.7	0	0	11.1827
AC005235.1	0	0	0
AC005237.2	2.70917	0	0
AC005237.4	0	3.66443	0
AC005251.3	20.747	0	9.7947
AC005253.2	19.4995	42.4675	49.072
AC005253.4	0	0	0
AC005255.3	0	0	0
AC005256.1	0	0	0
AC005262.2	0	0	0
AC005262.3	0	0	0
AC005262.4	1.64055	60.3681	1.05615
AC005264.2	7.14332	12.028	3.94173
AC005276.1	0	0	0
AC005281.1	0	0	0
AC005281.2	21.4409	0	17.1493
AC005300.5	0	0	0
AC005301.8	2.38337	0	0
AC005301.9	0	0	0
AC005304.1	0	0	0
AC005306.3	0	0	0
AC005307.1	0	0	0
AC005307.3	0	0.612943	0
AC005307.4	0	0	0
AC005307.5	0	0	1.22531
AC005324.6	0	0	0
AC005324.7	0	0	0
AC005329.7	0	1.04688	0.745933
AC005330.2	0	12.9125	7.998
AC005336.4	0	0	0
AC005336.5	0	0	0
AC005338.1	0	0	0
AC005339.2	0	0	0
AC005351.1	0	0	0
AC005355.1	0	0	0
AC005355.2	0	0	0
AC005355.3	163.852	237.629	159.799
AC005357.1	0	0	0
AC005358.3	0	0	0
AC005363.11	1717.88	1244.15	566.375
AC005363.9	0	0	0
AC005387.2	0	0	6.07646
AC005387.3	0	0	0
AC005391.2	0	17.7077	12.8293
AC005392.13	0	0	0
AC005394.1	0	0	0
AC005477.1	0	0	0
AC005480.1	7.23774	1.66456	4.65947
AC005481.5	0.17099	1.37637	0.440316
AC005487.2	0	0	0
AC005488.11	0	0	0
AC005498.3	131.244	62.0161	106.829
AC005498.4	0	1.46367	2.45827
AC005514.2	0	0	1.83678
AC005517.3	0	0.695841	0
AC005518.2	0	0	0
AC005519.4	1.29802	0	2.78544
AC005522.6	30.8139	27.5593	55.1033
AC005522.7	7.8572	0	0
AC005523.2	0	0	0
AC005523.3	4.25913	0	10.0537
AC005532.5	0	0.504562	0
AC005534.6	0	2.35813	11.4416
AC005534.8	7.98107	5.04767	0
AC005537.2	0	0	0.218012
AC005538.3	0	0	0
AC005538.5	0	0	0
AC005539.2	0	0	0
AC005540.3	3.22028	14.0716	16.1704
AC005546.2	0	0	0
AC005550.3	0	0	0
AC005550.5	0	0	0
AC005559.3	16.2924	34.3474	5.68134
AC005562.1	0	3.90432	0
AC005578.3	80.5626	36.9895	51.1179
AC005588.2	0	0	0
AC005592.1	0	0	0
AC005592.2	9.05518	0.578485	12.9544
AC005592.3	0	0	0
AC005593.2	261.978	91.1687	142.765
AC005597.1	0	0	0
AC005606.14	0	0	0
AC005606.15	0	0	0
AC005609.16	0	0	0
AC005609.17	0	0	0
AC005609.18	0	0	0
AC005609.19	0	0	0
AC005609.2	0	0	0
AC005609.20	0	0	0
AC005614.3	11.8055	10.8789	27.1729
AC005614.5	0	0	2.51242
AC005616.1	0	0	0
AC005616.2	0	0	0
AC005618.6	1.87671	7.5532	3.26207
AC005618.8	0	0	0
AC005618.9	0	0	0
AC005624.2	0	0	0
AC005625.1	45.2374	48.4069	25.8868
AC005626.3	0	0	0
AC005682.5	5.88993	12.0066	4.4812
AC005682.6	0	0	0.260956
AC005703.2	0	0	0
AC005703.3	11.3384	6.90262	3.43501
AC005722.4	0	9.52067	18.5566
AC005730.2	0	0	0
AC005740.3	0	0	0
AC005740.4	0	0	0
AC005740.5	0	0	2.22999
AC005740.6	6.7956	0	1.98856
AC005741.2	0	0	0
AC005752.10	0	0	0
AC005753.1	0	18.7121	1.84868
AC005754.7	2.01914	20.3162	2.59974
AC005754.8	0	0	0
AC005757.6	0	0	0
AC005758.1	0	0	0
AC005772.2	0	0	0
AC005775.2	0	0	0
AC005776.1	0	0	0
AC005777.3	0	0	0
AC005779.2	0	0	2.09291
AC005780.1	0	0	0
AC005785.2	35.0355	26.2831	35.6584
AC005785.5	0	0	0
AC005786.3	0	4.43883	0
AC005786.5	0	0	0
AC005786.6	0	0	0
AC005786.7	0	0	0
AC005789.9	0	0	0
AC005794.1	0	0	0
AC005795.1	18.2088	13.2005	2.54834
AC005796.2	0	0	0
AC005808.3	0	0	0
AC005822.1	0	0.328723	0
AC005838.2	0	0	0
AC005863.1	0	0	0
AC005863.2	0	0	0
AC005915.1	18.1543	19.1924	17.5309
AC005932.1	1.85723	3.20349	7.17382
AC005943.2	0	0	0
AC005943.6	0	0	0
AC005944.2	0	0	0
AC005954.3	0	0	0
AC005954.4	0	0	0
AC006000.5	0	0	0
AC006003.3	2.89983	0	0
AC006004.1	0	0	0
AC006007.1	0	0	0
AC006011.4	0	0	0
AC006014.7	0	0	0
AC006014.8	0	0	1.16988
AC006019.3	5.98257	5.22839	3.85142
AC006019.4	0	0	0
AC006022.4	0	0	0
AC006026.1	0	0	0
AC006026.12	0	0	0
AC006026.13	8.37729	2.4083	0
AC006026.9	0	0	0
AC006028.11	10.3097	0	18.9632
AC006033.22	0	0	0
AC006037.2	0	0	0
AC006041.1	0	0	0
AC006042.6	0	0	0
AC006042.7	1.04346	0	3.35877
AC006042.8	24.1719	42.1568	16.858
AC006050.2	0	4.03051	0
AC006070.12	0	0	0
AC006076.1	0	0	0
AC006077.3	16.8373	29.0422	17.5098
AC006077.4	0	11.9148	0
AC006115.6	0	0	0
AC006116.12	0	0	0
AC006116.13	0	4.12852	0
AC006116.14	0	0	0
AC006116.15	0	0	0
AC006116.17	51.8538	12.0571	14.9729
AC006116.19	1.05842	0	0
AC006116.20	10.559	2.42839	11.7825
AC006116.21	11.9035	26.3233	79.5794
AC006116.22	7.07957	5.79258	7.18705
AC006116.24	6.10965	26.9315	11.7997
AC006116.27	0	0	0
AC006126.3	0	0	0
AC006128.2	0	0	0
AC006129.1	270.359	95.2174	101.476
AC006129.2	0	0	0
AC006129.3	0	0	0.538545
AC006130.3	0	0	0
AC006130.4	0	0	0
AC006133.3	0	0	0
AC006133.7	0	0	0
AC006145.4	0	0	0
AC006150.1	0	0	0
AC006153.3	0	0	0
AC006159.4	0	0	0
AC006159.5	0	0	0
AC006160.5	19.7657	5.90953	17.3055
AC006160.8	0	0	0
AC006195.2	0	0	0
AC006196.1	1.24424	0	0
AC006227.1	0	0	0
AC006262.10	0	0	0
AC006262.11	0	0	0
AC006262.4	0	0	0
AC006262.5	0	0	0
AC006262.6	21.1874	11.7758	6.59262
AC006272.2	0	0	0
AC006273.4	0	0	0
AC006273.5	2.14244	6.98029	10.5742
AC006277.2	48.1342	51.3968	63.4507
AC006277.3	26.0612	62.4691	61.9116
AC006296.1	0	0	0
AC006296.2	0	0	0
AC006326.3	0	0	0
AC006328.1	0	0	0
AC006328.9	0	0	0
AC006335.10	0	0	0
AC006335.11	0	0	0
AC006335.2	0	0	0
AC006335.6	0	0	0
AC006355.3	0	0	0
AC006366.3	0	0	0
AC006369.2	0	0	0
AC006369.3	0	0	0
AC006372.4	1.16806	6.88375	2.06791
AC006372.5	0	0	0
AC006372.6	0	0	0
AC006373.1	0	0	0
AC006378.2	0	0	0
AC006380.3	0	0	0
AC006386.1	0	0	0
AC006390.4	0	0	0
AC006427.2	0	0	0
AC006445.1	0	0	0
AC006445.6	0	0	0
AC006445.7	1.25659	6.50241	3.23585
AC006449.2	0	0	0
AC006458.3	0	0	0
AC006460.2	0	0	0
AC006461.2	0	0	0
AC006466.5	10.2535	0	10.5615
AC006482.1	0	0	0
AC006483.5	5.67884	0	15.8422
AC006486.10	67.1746	94.7028	63.4841
AC006486.9	0	0	0
AC006499.1	0	0	0
AC006499.2	0	7.94317	0
AC006499.3	0	0	0
AC006499.4	0	0	0
AC006499.5	0	0	0
AC006499.6	0	0	0
AC006499.7	0	3.92243	0
AC006499.9	0	0	0
AC006509.4	0	0	0
AC006509.7	0	0	0
AC006538.1	3.35568	9.64689	12.4817
AC006538.4	0	0	0
AC006538.8	266.128	124.176	448.743
AC006539.2	5.91783	3.40251	55.6223
AC006539.3	44.554	11.319	13.3408
AC006539.6	0	0	0
AC006547.13	0	12.3231	4.59935
AC006547.15	0	0	0
AC006547.8	0	0	0
AC006548.19	0	0	0
AC006548.26	0	0	0
AC006548.28	3.03945	0.817408	1.33003
AC006552.1	0	0	0
AC006840.1	0	0	0
AC006942.4	84.3713	30.1549	45.5081
AC006946.12	0	0	0
AC006946.15	31.27	21.1688	27.9234
AC006946.16	0	0	0
AC006946.17	0	0	0.503593
AC006947.1	0	0	0
AC006960.5	0	0	0
AC006960.7	0	0	0
AC006978.6	2.87396	9.08826	7.70909
AC006987.4	11.2495	4.52761	1.44843
AC006987.5	0	0	0
AC006987.6	1.12281	0	0
AC006989.2	0	0	0
AC006994.1	0	0	0
AC006994.2	17.6123	33.7545	33.2591
AC006994.3	0.919936	0	0
AC007000.10	32.8111	9.08316	16.4289
AC007003.1	0	0	0
AC007009.1	0	0	0
AC007016.3	0	0	0
AC007036.4	0	0	0
AC007036.5	0	0	0
AC007036.6	0	0	0
AC007038.7	2.95972	2.32053	0
AC007040.11	0	0	0.913094
AC007040.6	8.70357	0	0
AC007040.8	0	5.99948	0
AC007041.2	4.60606	38.8417	25.04
AC007050.17	0	0	0
AC007064.22	0	0	0
AC007064.24	0	0	0
AC007064.25	0	0	0
AC007064.29	0	0	0
AC007078.4	1.30953	0	0
AC007091.1	0	0	0
AC007098.1	0	0	0
AC007099.1	0.499661	1.14914	2.89502
AC007099.2	0	0	0
AC007106.1	0	0	0
AC007115.3	0	0	0
AC007126.1	0	0	0
AC007128.1	0	3.86294	4.73721
AC007131.1	0	0	0
AC007131.2	0	0	0
AC007136.1	0	0	0
AC007161.5	0.557695	0	0
AC007163.1	0	0	0
AC007163.3	0.865558	0	22.289
AC007163.6	0	0	0
AC007179.1	0	0	0
AC007182.6	96.1504	29.1375	119.566
AC007191.4	23.2768	14.971	15.112
AC007192.4	0	2.32264	0.371519
AC007192.6	0	0	0
AC007193.10	15.0791	0	0
AC007193.6	0	0	0
AC007193.8	0	0	0
AC007193.9	0	0	0
AC007204.2	0	0	1.00188
AC007204.3	1.92691	0	0.620249
AC007228.11	2.60176	4.15529	12.8412
AC007228.5	0	0	0
AC007228.8	0	0	0
AC007228.9	0.445063	4.86197	0
AC007229.3	0	0	0
AC007237.2	0	0	0
AC007238.1	1.69712	4.48858	3.27769
AC007246.3	0.940819	0.946632	0.151419
AC007249.3	0	2.079	0
AC007250.4	0	0	0
AC007251.2	0	0	0
AC007253.1	0	0	0
AC007255.8	4.72823	0	13.2825
AC007256.5	0	0	0.962912
AC007271.3	29.6079	0	1.0032
AC007272.3	0	0	0
AC007274.2	0	0	0
AC007274.5	0	0	0
AC007277.3	0	0	0
AC007278.2	0	0	0
AC007278.3	0	0	0
AC007279.2	0	0	1.8192
AC007283.4	0	0	0
AC007283.5	0	0	0
AC007285.6	53.1473	50.4199	72.7066
AC007285.7	3.44038	0	0
AC007292.3	10.4358	10.6878	4.82876
AC007292.4	0	0	10.7102
AC007292.6	0	0	1.02208
AC007292.7	85.2851	128.718	89.2195
AC007308.7	0	0	0
AC007312.3	0	0	0
AC007317.1	0	0	0
AC007318.5	2.68454	0	2.59236
AC007319.1	0	0	0
AC007322.1	0	0	0
AC007322.3	0	0	0
AC007322.5	0	0	0
AC007322.7	0	0	0
AC007325.1	0	0	0
AC007325.2	0	0	0
AC007325.3	0	0	0
AC007325.4	0	0	0
AC007326.1	0	0	0
AC007326.10	3.42918	11.4266	9.38239
AC007326.12	16.9712	21.4671	0
AC007326.9	0	0	0
AC007327.5	0	0	0
AC007327.6	0	0	0
AC007347.1	0	0	0
AC007349.4	0	0	0
AC007349.5	0	0	0
AC007349.7	0	0	0
AC007359.6	0	0	0
AC007362.3	0	4.50508	0
AC007364.1	0	0	0
AC007365.1	0	0	0
AC007365.3	0	6.51975	6.69174
AC007365.4	0	0	0
AC007381.3	0	0	0
AC007383.3	57.485	43.465	58.2993
AC007383.4	0	0	0
AC007383.6	0	0	0
AC007386.2	0	0	0
AC007386.3	0	0	0
AC007386.4	0	5.35283	0
AC007387.2	0	0	0
AC007389.1	0	0	0
AC007389.2	0	0	0
AC007389.3	0	0.616653	0
AC007390.4	28.2822	75.5664	56.7641
AC007391.2	52.9422	66.9671	43.1715
AC007392.3	0	0	0
AC007392.4	7.75065	0	0
AC007394.3	0	0	0
AC007395.3	0	0	0
AC007395.4	0	0	0
AC007403.2	0	0	0
AC007403.3	0	0	0
AC007405.4	0.82717	7.60942	2.30755
AC007405.6	0	8.28221	4.63674
AC007405.8	154.164	119.848	160.752
AC007422.1	0	0	0
AC007461.2	0	0.16508	0.554515
AC007463.2	0	0	0
AC007491.1	0	0	0
AC007551.2	5.70076	0	0
AC007556.3	0	0	0
AC007557.1	0	0	0
AC007557.2	0	0	0
AC007557.3	0	0	0
AC007557.4	0	0	0
AC007557.5	0	0	0
AC007559.1	0	0	0
AC007560.1	0	0	0
AC007562.1	0	0	0
AC007563.1	0	0	0
AC007563.3	0	0	0
AC007563.4	0	0	0
AC007563.5	0	0	0
AC007566.10	0	11.1771	3.57567
AC007568.1	0	0	0
AC007618.3	0	0	0
AC007620.3	0	0	0
AC007631.1	0	0	0
AC007652.1	0	0	0
AC007677.2	0	0	0
AC007679.1	0	0	0
AC007679.3	0	0	0
AC007679.4	0	0	0
AC007682.1	0	0	0
AC007731.1	2.53612	0	0
AC007740.1	0	0	0
AC007742.3	0	0	0
AC007743.1	0	0	0
AC007750.5	0	0	0
AC007773.2	29.2557	38.5477	23.5426
AC007787.2	0.373324	1.93182	5.04707
AC007787.3	0	15.8996	10.1729
AC007790.4	0	0	0
AC007792.1	7.36408	38.1064	21.8077
AC007795.1	0	0	0
AC007796.1	15.9334	37.255	20.5151
AC007875.2	0	0	0
AC007879.1	3.22732	12.3705	6.23299
AC007879.2	0	0	0
AC007879.3	0	0	0
AC007879.4	0	0	0
AC007879.5	9.64244	0	6.72485
AC007879.6	0	0	0
AC007879.7	0	0	0
AC007880.1	0	0	1.92806
AC007881.4	0	0	0
AC007899.3	2.28914	10.5293	10.8071
AC007906.1	0	0	0
AC007908.1	0	0	0
AC007919.18	0	0	0
AC007919.19	0	0	0
AC007948.1	0	0	0
AC007950.1	0	0	0
AC007950.2	25.1747	25.1855	41.3274
AC007952.4	0	0	0
AC007952.5	0	5.12893	0.990137
AC007952.6	0	0	0
AC007966.1	0	0	0
AC007967.2	0	0	0
AC007967.3	0	0	0
AC007967.4	0	0	0
AC007969.4	0	0	0
AC007969.5	0	0	0
AC008060.5	12.6738	0.728692	0.815907
AC008060.7	9.15067	17.976	12.0274
AC008060.8	0	0	0
AC008063.2	13.9074	0	20.2939
AC008063.3	0	0	0
AC008065.1	0	0	0
AC008067.2	0	0	0
AC008069.1	0	0	0
AC008069.2	0	0	0
AC008072.1	1.43523	0	0
AC008073.7	0	0	0
AC008073.9	0	0	0
AC008074.1	0	0	0
AC008074.3	3.28567	6.61194	21.6811
AC008074.4	0	0	0
AC008074.5	13.799	0.793389	15.9902
AC008079.10	3.27226	3.32994	7.97896
AC008079.9	0	0	0
AC008088.4	42.2359	16.1893	25.8309
AC008103.3	0	0	0
AC008103.4	0	0	0
AC008132.13	0.199729	0	0.321451
AC008132.14	7.57178	0	4.87452
AC008132.15	0	0	0.822081
AC008154.4	0	0	0
AC008154.5	0	0	0
AC008155.1	0	0	0
AC008155.2	0	0	0
AC008171.1	0	0	0
AC008173.1	0	0	0
AC008175.1	0	0	0
AC008264.4	0	4.63894	0
AC008265.2	0	0	0
AC008268.1	0	0	1.36155
AC008269.2	0	0	0
AC008271.1	0	1.4566	0
AC008277.1	0	0	0
AC008278.2	0	0	0.938796
AC008278.3	0	1.20202	0
AC008280.1	0	0	0
AC008280.3	0	0	0
AC008281.1	0	0	0
AC008427.2	4.51528	12.4613	4.65092
AC008440.10	77.0347	36.9098	142.58
AC008440.5	0	0	0
AC008522.1	0	5.96559	0
AC008565.1	0	0	0
AC008592.3	0	0	8.22575
AC008592.4	3.95491	0	0
AC008592.5	0	0	0
AC008592.7	0	0	0
AC008592.8	0	0	0
AC008622.1	0	0	0
AC008641.1	0	0	0
AC008686.1	0	0	0
AC008691.1	0	0	0
AC008694.2	0	0	0
AC008694.3	0	0	0
AC008697.1	1.99382	9.17094	3.75903
AC008703.1	0	0	0
AC008746.10	0	0	0
AC008746.12	22.1727	30.5188	2.59531
AC008746.3	0	0	0
AC008746.5	2.72166	1.56484	7.00853
AC008746.9	0	0	0
AC008753.3	0	0	0
AC008753.4	0	0	0
AC008753.6	0	0	1.7481
AC008759.1	0	0	0
AC008781.7	2.86699	0	8.61323
AC008810.1	0	0	0
AC008834.1	0	0	0
AC008834.2	0	0	0
AC008850.3	26.2489	16.9785	8.44917
AC008914.1	0	0	0
AC008937.2	0	0	0
AC008937.3	358.116	374.942	421.486
AC008940.1	0	0	0
AC008982.2	28.8684	76.0749	79.7595
AC008984.2	0.342178	0	1.10143
AC008984.5	0	0	0
AC008984.6	6.67344	4.79619	1.43206
AC008984.7	0	0	0
AC008985.1	0	2.73113	4.07735
AC008991.1	0	0	0
AC008992.1	0	0	0
AC008993.2	31.2446	21.9078	36.3042
AC009005.2	0	0	0
AC009014.3	1.77251	2.44589	5.47725
AC009022.1	0	0	0
AC009052.12	0	0	0
AC009060.1	0	0	0
AC009060.2	0	0	0
AC009065.1	0	0	0
AC009091.1	0	0	0
AC009095.4	10.7057	7.18125	0
AC009110.1	0	0	0
AC009120.10	0	12.9223	8.84215
AC009120.11	23.883	26.2998	9.90273
AC009120.3	6.26963	11.5353	8.8797
AC009120.4	1.84179	2.82387	8.69509
AC009120.5	1.15577	0	2.97622
AC009120.6	28.2069	19.7289	28.0807
AC009120.8	0	0	0
AC009120.9	0	0	0
AC009121.1	0	0	0
AC009133.12	37.893	25.8112	32.6296
AC009133.15	0	0	0
AC009133.17	0	0	0
AC009133.21	0	0	0
AC009133.22	0	0	0
AC009133.23	0	0	0
AC009133.24	0	0	0
AC009134.1	0	0	0
AC009158.1	0	0	0
AC009161.1	0	0	0
AC009166.5	28.0078	20.3042	30.5738
AC009166.7	0	0.959239	0
AC009227.2	0	0	0
AC009227.3	0	0	0
AC009228.1	0	0	0
AC009229.5	0	0	0
AC009229.6	0	0	0
AC009236.2	5.35934	1.84884	0
AC009237.10	1.1812	0	0
AC009237.11	0	0	0
AC009237.13	0	0	0
AC009237.14	0	0	0
AC009237.16	0	0	0
AC009237.17	0	0	0
AC009237.2	0	0	0
AC009237.4	0	0	0
AC009237.5	0	0	0
AC009237.6	0	0	0
AC009237.8	3.66005	2.96526	2.78466
AC009238.6	0	0	0
AC009238.7	0	0	0
AC009238.8	0	0	0
AC009245.3	4.80162	2.76074	0
AC009262.2	0	0	0
AC009263.2	0	0	0
AC009264.1	0	0	0
AC009274.6	0	20.2454	20.6077
AC009276.4	0	0	0
AC009299.2	0	0	0
AC009299.3	2.28031	0.728379	1.63111
AC009299.4	77.5368	53.1172	21.2409
AC009299.5	0	0	0
AC009302.2	0	0	0
AC009303.1	4.35465	19.404	12.6153
AC009303.2	21.6697	26.5042	28.1545
AC009303.3	0	0	0
AC009305.1	0	0	0
AC009310.1	0	0	0
AC009312.1	0	0	0
AC009313.1	3.5436	10.8663	0
AC009313.2	0	0	0
AC009336.19	0	0.0965512	0
AC009362.2	0	0	0
AC009365.4	0	0	0
AC009403.2	192.938	133.77	128.986
AC009404.2	50.8742	59.2709	39.4003
AC009410.1	0	0	0
AC009411.1	0	0	0
AC009411.2	0	0	0
AC009413.2	0	0	0
AC009414.1	0	0	0
AC009473.1	0	0	0
AC009474.1	0	0	0
AC009474.2	0	0	0
AC009477.7	0	0	0
AC009478.1	0	0	0
AC009480.3	0	0	0
AC009480.4	0	0	0
AC009487.4	0	0	0
AC009487.5	1.05842	0	0.681384
AC009487.6	0.865981	3.58491	2.45298
AC009491.1	0	0	0
AC009491.2	0	0	0
AC009494.3	0	0	0
AC009495.2	0	0	0
AC009495.3	0	0	0
AC009495.4	0	0	0
AC009498.1	0	0	0
AC009500.2	0	0	0
AC009501.4	103.248	75.1495	69.4141
AC009502.1	143.597	43.9444	60.6352
AC009502.4	2.4057	5.35982	0.967955
AC009505.2	0	0	0
AC009505.4	0	0	0
AC009506.1	134.983	81.0235	67.0214
AC009506.2	0	0	0
AC009508.1	0	0	0
AC009517.2	0	0	0
AC009518.2	0	0	1.04311
AC009518.3	0	0	0
AC009518.4	0	0	0
AC009518.8	0	0	0
AC009531.2	0	16.4498	0
AC009541.1	0	0	0
AC009542.2	31.6859	68.5527	51.3119
AC009784.3	0	0	0
AC009784.4	0	0	0
AC009878.2	0	0	0
AC009892.10	0	0	0
AC009892.2	0	0	0
AC009892.5	0	0	0
AC009892.9	0	0	0
AC009945.4	0	0	0
AC009947.2	0	0	0
AC009947.5	0	0	0
AC009948.5	6.4901	3.73154	7.97649
AC009948.7	47.2811	24.3232	27.7683
AC009950.1	0	0	0
AC009950.2	0	0	0
AC009955.8	43.9107	0	19.788
AC009961.2	1.5481	0	0
AC009961.3	0.469288	0.134911	1.66164
AC009961.5	0	0	0
AC009963.3	0	0	0
AC009963.4	0	0	0
AC009963.5	0	0	0
AC009963.6	0	0	0
AC009965.1	0	0	0
AC009965.2	0	0	0
AC009967.3	0	0	0
AC009969.1	0	0	0
AC009970.1	5.50675	0	0.886276
AC009977.1	0	0	0
AC010082.2	0	0	0
AC010084.1	0	0	0
AC010086.1	0	0	0
AC010086.5	0	0	0
AC010091.1	0	0	0
AC010095.6	0	0	0
AC010096.1	0	0	0
AC010096.2	0	0	0
AC010105.1	0	0	0
AC010127.3	0	0	0
AC010132.10	0	0	0
AC010132.11	0	0	0
AC010136.2	0	0	0
AC010141.1	0	0	0
AC010141.4	0	0	0
AC010141.6	0	0	0
AC010141.8	0	0	0
AC010145.4	0	0	0
AC010148.1	0	0	0
AC010149.4	0	0	0
AC010150.1	37.4241	51.7761	69.2664
AC010153.3	0	0	0
AC010154.2	0	0	0
AC010184.1	0	0	0
AC010226.4	10.8509	0	9.97933
AC010240.2	0	8.46809	8.53345
AC010240.3	0	0	0
AC010287.1	0	0	0
AC010412.1	0	0	0
AC010468.1	0	0	0
AC010468.2	0	0	0
AC010468.3	0	0	0.835632
AC010492.2	2.62781	1.51088	0
AC010492.4	0	0	0
AC010492.5	0	0	0
AC010504.2	3.04433	0	8.49272
AC010518.2	0	0	0
AC010518.3	0	0	0
AC010522.1	5.58927	8.5696	8.39586
AC010524.2	4.7103	4.89565	2.91574
AC010524.4	57.6194	39.3405	71.8694
AC010525.4	0	0	0
AC010525.5	0	0	0
AC010547.9	0	0	0
AC010641.1	0	0	0
AC010642.1	10.3565	15.2887	18.6502
AC010642.2	9.25857	0	18.5087
AC010646.3	0	0	0
AC010649.1	0	0	0
AC010655.1	0	0	0
AC010677.5	2.87396	0	0
AC010723.1	0	0	0
AC010729.1	10.873	9.0931	7.3179
AC010729.2	0	0	0
AC010729.3	0	0	0
AC010731.2	0	0	0
AC010731.3	0	0	0
AC010731.4	0	0	0
AC010731.6	0	0	0
AC010733.5	5.90599	7.64034	0
AC010740.1	0	0	0
AC010744.1	0	0	0
AC010745.1	0	0	0
AC010745.2	0	0	0
AC010745.3	0	0	0
AC010745.4	0	5.98159	0
AC010746.3	140.431	115.454	225.593
AC010761.10	0	0	0
AC010761.13	0	0	0
AC010761.14	39.3733	0	25.3475
AC010761.6	0	0	0
AC010761.8	626.812	595.479	1178.79
AC010761.9	0	0	0
AC010872.1	0	0	0
AC010878.3	0.564626	0	1.81746
AC010880.1	0	0	0
AC010883.5	0	0	1.92513
AC010884.1	0	0	0
AC010886.2	0	0	0
AC010890.1	0	0	0
AC010891.2	0	0	0
AC010894.3	266.245	113.595	193.847
AC010894.4	0	0	0
AC010894.5	0	0	0
AC010900.2	8.66516	4.98211	5.28481
AC010904.1	0	0	0
AC010907.2	84.6155	71.7472	121.602
AC010907.5	4.40198	4.64009	19.3649
AC010967.1	0	0	0
AC010967.2	0	0	0
AC010967.3	0	0	0
AC010969.1	4.41111	0	4.10188
AC010970.2	0	0	0
AC010971.1	0	0	0
AC010974.3	87.3198	76.6772	122.649
AC010975.1	0	0	0
AC010975.2	0	0	0
AC010976.2	1.17532	1.68941	4.91817
AC010980.2	105.939	53.2602	75.7789
AC010982.2	0	0	0
AC010983.1	0	0	0
AC010987.5	0	0	0
AC010987.6	0	0	0
AC011043.1	0	0	0
AC011043.2	0	0	0
AC011155.1	0	0	0
AC011193.1	0	0	0
AC011196.3	0	0	0
AC011225.1	0	0	0
AC011233.2	0	0	0
AC011239.1	0	0	0
AC011239.2	0	0	1.2776
AC011242.5	2.55229	2.93492	1.31448
AC011243.1	0	0	0
AC011247.3	10.2268	54.3901	47.7323
AC011284.3	0	0	0
AC011286.1	0	0	0
AC011288.2	0	0	0
AC011290.4	0	14.8717	10.176
AC011290.5	8.62189	11.5669	10.6386
AC011294.3	0	0	0
AC011298.2	0.347923	2.20046	0.223984
AC011306.1	0	0	0
AC011330.13	16.7678	3.7492	0.599704
AC011330.5	0	0	0.118483
AC011343.1	0	0	0
AC011366.3	0	0	0
AC011380.1	0	0	0
AC011380.8	1.40285	3.22632	7.45072
AC011380.9	2.07228	13.702	4.66928
AC011406.2	8.0027	0	11.3342
AC011431.1	0	0	0
AC011513.3	0	0	0
AC011513.4	0	0	0
AC011515.2	0	0	0
AC011516.1	0	0	0
AC011516.2	21.2829	0.611839	0
AC011518.1	0	0	0
AC011518.2	0	0	0
AC011523.2	3.0365	0	0.97741
AC011524.1	0	0	0
AC011524.2	0	0	0
AC011524.3	0	0	0
AC011525.2	0	0	0
AC011525.4	0	0	0
AC011530.4	0	0	0
AC011551.3	0	0	0
AC011558.5	0	0	0
AC011625.1	0	0	0
AC011648.1	0	0	0
AC011718.2	0	0	0
AC011718.3	0	0	0
AC011738.4	0	0	0
AC011742.3	0	0	0
AC011742.5	0	0	0
AC011747.3	0	8.87551	4.04873
AC011747.4	0.0668628	0.153774	0.0430446
AC011747.6	0	0	0
AC011752.1	0	0	0
AC011753.5	0	0	4.37745
AC011753.6	0	0	0
AC011754.1	0	0	0
AC011816.1	0	0	0
AC011841.1	0	0	0
AC011893.3	0	0.912824	0
AC011897.2	1.72186	0	23.2783
AC011899.10	0	0	0
AC011899.9	0	0	0
AC011901.2	0	0	0
AC011933.2	0	0	0
AC011995.1	3.10297	0	0
AC011995.3	0	0	0
AC011997.1	0	0	0
AC011998.1	0	0	0
AC011998.2	0	0	0
AC011998.4	0	0	0
AC011999.1	5.19589	0	0
AC012005.1	0	0	0
AC012005.2	0	0	0
AC012065.4	0	0.992896	0
AC012065.5	0	0	2.03322
AC012066.1	0	0	0
AC012074.2	0	0	3.43196
AC012075.1	0	0.586477	0
AC012075.2	0	0	0.734001
AC012078.2	0	0	0
AC012123.1	13.5442	5.73806	14.6853
AC012146.7	124.223	80.0932	217.264
AC012306.2	0	0	0
AC012307.2	0	0	0
AC012314.19	0	59.3728	22.1596
AC012314.20	37.6362	72.4084	19.5698
AC012314.8	232.6	281.776	182.601
AC012322.1	0	0	0
AC012354.6	76.8814	107.279	50.0616
AC012354.8	1.28391	0	0
AC012358.4	2.06215	0	0.796535
AC012358.7	0	0	0
AC012358.8	3.36935	0	0.309872
AC012360.4	278.551	199.688	181.027
AC012360.6	0.868103	0	0
AC012361.1	0	0	0
AC012362.3	0	0	1.54558
AC012363.1	0	0	0
AC012363.13	8.55941	12.9184	5.51033
AC012363.4	0	23.1525	0
AC012368.1	0	0	5.45108
AC012370.2	0	0	0
AC012370.3	0	0	0
AC012442.5	0	0	0
AC012442.6	0	1.93304	0
AC012445.1	0	0	0
AC012451.1	0	0	0
AC012454.4	0	10.2486	0
AC012456.3	0	0	0.237188
AC012456.4	6.35053	0	2.04415
AC012462.1	59.5177	0	0
AC012462.2	0	0	0
AC012462.3	0	0	0
AC012485.2	0	0	0.777531
AC012493.1	0	0	6.01127
AC012494.1	0	0	0
AC012497.2	0	0	0
AC012499.1	0	0	0
AC012501.2	0	0	0
AC012501.3	0.461406	0	0
AC012506.1	0	0	0
AC012506.2	14.5991	0	23.9235
AC012506.3	4.44896	0	0
AC012506.4	0	0	0
AC012507.3	0	0	0.863139
AC012507.4	0	0	0
AC012512.1	0	0	0
AC012513.4	9.35809	0	0.334694
AC012513.6	0	0	0
AC012531.1	187.918	459.192	129.618
AC012531.2	27.5613	282.975	418.234
AC012531.25	19.1796	2.66181	0
AC012593.1	0	0	0
AC012594.1	0	0	0
AC012613.2	0	1.12416	0.587395
AC012668.1	0	0	0
AC012668.2	0	0	0
AC012668.3	0	0	0
AC012671.2	0	0	0
AC013248.2	0	0	0
AC013262.1	0	0	0
AC013264.1	0	0	0
AC013264.2	0	0	0
AC013267.1	0	25.5316	7.14685
AC013268.3	0	0	0
AC013268.4	0	0	0
AC013269.3	0	0	0
AC013269.4	0	0	0
AC013269.5	0	0	0
AC013271.3	0	0	0
AC013271.5	0	0	0
AC013275.2	0	0	0
AC013286.1	0	0	0
AC013399.3	0	0	0
AC013401.1	0	0	0
AC013401.2	0	0	0
AC013402.3	0	0	0
AC013402.4	0	0	0
AC013402.5	0	0	0
AC013403.13	0	0	4.37026
AC013404.1	0	0	0
AC013410.1	0	0	0
AC013410.2	0	0	0
AC013429.4	0	38.8081	0
AC013429.5	0	0	0
AC013436.6	0	5.65951	0
AC013439.4	0	0	0
AC013442.1	0	0	0
AC013444.1	0	0	0
AC013448.1	0	0	0
AC013448.2	0	0	0
AC013460.1	0	0	0
AC013461.1	2.06013	0.615936	2.86472
AC013463.2	0.606988	0	0
AC013467.1	0	0	0
AC013470.6	1.48516	0	0.956109
AC013470.8	0	0	0
AC013472.3	1.80519	3.11374	2.71165
AC013472.4	0	0	0
AC013474.4	0	0	0
AC013480.2	0	0	0
AC013727.1	0	0	0
AC013727.2	0	0	0
AC013733.3	16.7943	15.0205	7.80847
AC013733.4	0	0	7.73576
AC013791.1	0	0	0
AC015688.3	0	0	0
AC015691.13	0	0	0
AC015818.6	0	0	0
AC015849.12	2.89509	0	0
AC015849.13	0	0	0
AC015849.14	0	0	0
AC015849.16	0	0	0
AC015849.19	0	0	0
AC015849.2	0	0	0
AC015922.5	0	0	0
AC015922.6	0	0	0
AC015922.7	0	0	0
AC015923.1	3.40076	9.7765	0
AC015933.2	0	0	0
AC015936.3	0	0	0
AC015969.3	0	0	0
AC015971.2	16.6922	9.07383	7.81526
AC015977.5	0	0	0
AC015977.6	0	0	0
AC015987.1	0	0	0
AC016142.1	0	0	0
AC016292.1	0	0	0
AC016292.3	0	0	0
AC016549.1	0	0	0
AC016561.1	0	0	0
AC016577.1	0	0	0
AC016582.2	0	0	0.255262
AC016629.3	0	0	0
AC016629.7	0	0	0
AC016644.1	1.36713	10.2186	24.6434
AC016682.1	0	0	0
AC016683.5	0	0	0
AC016691.2	0	0	0
AC016694.2	0	0	0
AC016696.1	0	0	0
AC016700.2	617.143	346.438	316.986
AC016700.4	0	0	0
AC016700.5	173.6	93.1246	61.6405
AC016700.6	0	0	0
AC016710.1	0	0	0
AC016712.1	0	0	0
AC016712.2	0	0	0
AC016716.1	3.34144	4.80298	0.537783
AC016716.2	0	0	0
AC016717.1	0	0	0
AC016722.3	0	0	0
AC016722.4	8.6995	22.9715	29.8694
AC016723.4	0	0	0
AC016724.6	0	0	0
AC016727.3	0	0	0
AC016730.1	0	0	0
AC016734.1	0	0	0
AC016734.2	0	0	0
AC016735.1	0	0	0
AC016735.2	0	0	0
AC016735.3	0	0	0
AC016738.3	0	0	0
AC016738.4	4.40872	7.40952	13.0995
AC016739.2	0	0	0
AC016745.3	0	0	0
AC016747.3	1.86751	1.47639	1.05197
AC016751.2	0	0	0
AC016751.3	0	0	0
AC016753.1	0	0	0
AC016757.3	0	8.46674	0.201704
AC016768.1	0	0	0
AC016772.4	0	9.98737	0
AC016831.3	0	0	0
AC016831.5	0	0	0
AC016831.6	2.06263	0	0.663933
AC016831.7	0	0	0
AC016894.1	1.90516	12.0493	0
AC016903.1	0	0	0
AC016903.2	0	0	0
AC016907.2	0	0	0
AC016907.3	2.65438	3.33847	0.106801
AC016908.1	0	0	0
AC016909.1	0	0	0
AC016909.2	0	0	0
AC016910.1	0.56625	0.976713	4.37445
AC016912.3	0	0	0
AC016991.1	0	0	0
AC016994.2	0	0	0
AC016995.3	0	0	0
AC016999.2	144.369	91.3067	213.764
AC017002.1	0	0	0
AC017002.2	2.6876	0	6.92082
AC017002.4	0	0	0
AC017006.2	0	0	0
AC017006.3	0	0	0
AC017019.1	0	0	0
AC017028.1	0	1.29607	0
AC017035.2	0	0	0
AC017048.1	0	0	0
AC017048.2	0	0	0
AC017053.1	0	0	0
AC017060.1	0	0	0
AC017074.1	4.89717	0	0
AC017074.2	0	0	0
AC017078.1	0	0	0
AC017079.3	0	3.28087	21.1229
AC017079.4	0	0	0
AC017080.1	0	0	0
AC017081.1	0	0	0
AC017081.2	0	0	0
AC017083.2	0	0	0.788823
AC017101.10	12.4774	0	14.0572
AC017104.2	24.0421	62.505	67.9672
AC017104.4	84.8986	0	7.12899
AC017104.6	1.80061	1.03528	2.60817
AC017116.11	0	0	0
AC018359.1	0	0	0
AC018359.3	0	0	0
AC018442.1	0	0	0
AC018462.2	0	0	0
AC018463.4	0	0	0
AC018463.5	9.6228	0	7.74364
AC018495.3	0	0	0
AC018512.1	0	0	0
AC018634.9	0	0	0
AC018638.1	0	0	0
AC018641.7	0	7.26126	6.69557
AC018643.4	0	0	0
AC018647.3	0	0	0
AC018685.1	0	0	0
AC018685.2	0	0	0
AC018693.5	0	6.43126	0
AC018693.6	0	2.47862	1.38764
AC018696.1	0	0	0
AC018696.4	0	0	0
AC018712.2	0	0	0
AC018717.1	0	0	0
AC018717.2	0	0	0
AC018730.4	25.5987	15.7695	11.7713
AC018731.3	0	0	0
AC018735.1	0	0	0
AC018737.3	0	1.28951	0
AC018738.2	0	0	0
AC018742.1	0	0	0
AC018755.16	0	9.52409	17.2265
AC018755.17	0	0	0
AC018755.18	0	0	0
AC018766.6	155.938	226.616	188.921
AC018799.1	0	0	0
AC018804.3	0	0	0
AC018804.6	0	0	0
AC018816.1	0	0	0
AC018816.3	0	0	0
AC018832.1	0	0	0
AC018865.11	0	0	0
AC018865.5	0	0	0
AC018866.1	0	0	0
AC018867.1	0	0	0
AC018878.3	0	0	0.882164
AC018880.1	0	0	0
AC018880.2	0	0	0
AC018890.6	2.46494	0.566896	0
AC018892.3	0	0	0
AC018892.8	0	0	0
AC018902.1	0	0	0
AC019048.1	0	0	0
AC019050.1	0	0	0
AC019055.1	0	0	0
AC019064.1	0	0	0
AC019070.1	0	0	0
AC019080.1	0	0	0
AC019084.7	0	8.66653	0
AC019097.7	0.804631	0	1.036
AC019109.1	0	0	0
AC019118.3	25.5706	4.26834	27.6132
AC019118.4	0	0	7.04097
AC019129.1	0	0	0
AC019172.2	0	0	0
AC019178.2	0	0	0
AC019178.3	0	0	0
AC019181.2	7.31716	28.2475	15.4777
AC019181.3	0	0	0
AC019185.2	0	0	0
AC019185.3	0	0	0
AC019185.4	0	0	0
AC019186.1	0	0	0
AC019206.1	0	0	0
AC019330.1	0	0	0
AC019349.5	0	0	0
AC020550.7	0	0	0
AC020571.3	2.51141	0	0
AC020594.5	0	0	0
AC020595.1	0	0	0
AC020743.2	0	0	0
AC020743.3	0	0	0
AC020743.4	0	0	0
AC020915.2	0	0	0
AC020951.1	0	0	0
AC020956.3	1.04346	0	0
AC020983.5	0	0	0.701499
AC021016.7	0	0	6.88514
AC021021.1	0	0	0
AC021021.2	0	0	0
AC021106.1	10.029	0	3.58691
AC021188.4	22.4076	68.0981	42.2458
AC021218.2	0	0	0
AC021224.1	78.0558	32.1698	23.5687
AC021876.4	0	0	0
AC022007.5	4.05588	5.20208	18.0767
AC022153.1	0	0	0
AC022154.7	13.9329	8.01084	9.96625
AC022173.2	0	0	0
AC022182.1	0	5.89916	0
AC022182.2	0	0.783865	0
AC022182.3	0	0	0
AC022201.4	0	0	0
AC022201.5	0	0	0
AC022210.1	0	0	0
AC022210.2	0	6.43126	0
AC022405.1	0	0	0
AC022431.3	0	0	0
AC022486.1	0	0	0
AC022816.2	0	0	0
AC022819.1	0	0	0
AC022819.3	0.151087	3.04041	0.972659
AC023115.2	0	0	0.117205
AC023115.4	0	0	0
AC023128.1	0	0	0
AC023128.2	0	0	0
AC023137.2	19.3006	21.0844	23.608
AC023271.1	0	0.311819	3.49139
AC023274.4	0	0	0
AC023274.6	0	0	0
AC023283.1	0	0	0
AC023347.1	0	0	0
AC023347.2	0	0	0
AC023449.2	0	0	0
AC023469.1	0	0	0
AC023469.2	0	0	0
AC023481.1	0	0	0
AC023491.1	0	0	0
AC023491.2	0	0	0
AC023590.1	0	0	0
AC023669.1	0	0	0
AC023908.1	0	0	0
AC024028.1	0	0	0
AC024060.1	0	0	0
AC024067.1	0	0	0
AC024082.3	0	0	0
AC024082.4	0	0	0
AC024084.1	0	0	0
AC024132.1	0	0	0
AC024162.2	0	0	0
AC024361.1	0	0	0
AC024560.2	54.6777	55.4778	69.106
AC024560.3	7.26774	16.9345	7.6338
AC024592.12	0	0	0
AC024592.9	0	0	0
AC024619.2	0	0	1.54244
AC024704.2	0	0	0
AC024937.2	0	0	0
AC024937.4	2.85774	1.64308	5.51921
AC024937.6	0	1.09539	3.67948
AC025016.1	20.7228	3.57443	0
AC025165.8	19.5862	18.9132	51.083
AC025171.1	43.6668	25.2469	18.3746
AC025263.3	0	0	0
AC025335.1	12.8481	24.0678	47.4932
AC025442.3	2.46597	58.84	76.995
AC025750.5	0	0	0
AC025750.7	1.56658	0	1.00852
AC025811.3	0	0	0
AC025918.2	0	0	0
AC026150.6	3.07337	44.4711	26.7105
AC026150.8	0	0	0
AC026167.1	0	0	0
AC026185.1	0	0	0
AC026188.1	0	0	0
AC026202.3	0	0	11.3836
AC026202.5	0	0	0
AC026248.1	0	0	0
AC026271.5	0	0	0
AC026348.1	0	0	0
AC026449.1	0	0	0
AC026471.6	0	0	1.32018
AC026904.1	0.49952	0	1.17912
AC026954.6	28.4737	85.2887	39.9134
AC027119.1	0	0	0
AC027124.2	0	0	0
AC027124.3	0	0	0
AC027601.1	9.44539	30.3969	24.4917
AC027612.1	0	0	0
AC027612.3	0	0	0
AC027612.4	0	0	0
AC027612.6	0	0.570227	10.8541
AC027682.1	0	0	0
AC034110.1	0	0	1.46486
AC034187.2	0	0	0
AC034198.7	0	0	0
AC034220.3	7.27909	0	2.13004
AC034228.2	0	0	3.3352
AC034228.3	14.1077	4.05567	30.1363
AC034228.4	0	0	4.08099
AC034243.1	0	0	0
AC037445.1	0	0	0
AC037459.4	0	0	0
AC046143.3	41.4028	54.6113	117.592
AC051649.12	0	0	0
AC053503.11	2.28472	0	2.20626
AC053503.12	0	1.29044	0
AC053503.2	0	0	0
AC053503.4	0	1.27658	0
AC053503.6	0	0	0
AC055733.1	0	0	0
AC055764.1	0	0	5.65072
AC055866.1	0	0	0
AC055876.1	0	0	0
AC060834.2	0	0	0
AC060834.3	0	0	0
AC061961.2	17.8553	0.789699	3.53686
AC061992.2	0	0	9.55308
AC062016.1	0	0	0
AC062016.3	0	0	0
AC062017.1	469.35	370.304	386.927
AC062020.1	0	0	0
AC062020.2	0	0	0
AC062021.1	0	0	0
AC062022.1	0	0	0
AC062028.1	2.81813	0	9.33037
AC062029.1	141.258	85.1252	113.543
AC062031.1	0	0	0
AC062032.1	0	0	0
AC063956.1	0	0	0
AC063961.1	0	0	0
AC063976.1	0	0	0
AC063976.2	0	0	0
AC063976.3	0	0	0
AC063976.7	3.1574	6.59267	4.38624
AC063979.1	0	0	0
AC063980.3	0	0	0
AC064834.1	0	0	0
AC064834.2	0	0	0
AC064834.3	0	0	0
AC064836.3	0	0	0.540843
AC064850.4	10.9918	3.64607	3.81029
AC064852.4	0	0	0
AC064853.2	0	0	0
AC064853.3	0	0	0
AC064865.1	0	0	0
AC064871.3	0	0	0
AC064874.1	0	0	0
AC064875.2	0	0.175398	0
AC066615.1	0	0	0
AC066692.3	6.47587	22.3402	9.17179
AC067940.1	21.7277	19.3067	8.9013
AC067945.2	0	0	0
AC067945.3	5.75259	24.8063	3.08614
AC067945.4	0	7.65425	0
AC067956.1	0	0	0
AC067959.1	0	0	0
AC067960.1	0	0	0.938796
AC067968.3	10.4902	0.603145	16.208
AC067969.1	0	0	0
AC067969.2	0	0	0
AC068042.1	0	0	0
AC068044.1	0	0	0
AC068057.1	23.3901	0	4.30226
AC068134.10	0	0	0
AC068134.6	0	0	0
AC068134.8	0	0	0
AC068135.1	0	0	0
AC068137.13	0	0	0
AC068138.1	0	0	0
AC068196.1	0	0	0
AC068279.3	0	0	0
AC068282.3	0	0.126328	0.141448
AC068286.1	0	0	0
AC068287.1	0	0	0
AC068483.1	0	0	0
AC068489.1	0	0	0
AC068490.1	0	0	0
AC068490.2	0	0	0
AC068491.2	0	0	0
AC068491.3	0	0	0
AC068492.1	0	5.08992	2.44248
AC068499.10	1.39128	0	6.71754
AC068522.4	0	0	0
AC068533.7	0	0	0
AC068535.2	0	0	0
AC068535.3	0	0	0
AC068538.2	0	0	0
AC068538.4	0	0	0
AC068580.5	0	0	0
AC068580.6	8.80178	20.4113	6.79963
AC068580.7	0	0	0
AC068657.2	0	0	37.398
AC068724.1	0	0	0
AC068831.10	0	0.157646	0.176515
AC068831.11	0	0	0
AC068831.12	0	0	0
AC068831.15	0	0	0
AC068831.16	0	0	0
AC068831.17	0	0	0
AC068831.3	0	0	1.04168
AC068831.6	1.27284	5.12283	5.1214
AC068858.1	0	0	0
AC069063.1	0	0	0
AC069063.2	0	0	0.288696
AC069154.4	3.28719	23.31	14.1081
AC069155.1	0	0	0
AC069157.1	0	0	0
AC069213.4	0	0	0
AC069257.6	0	0	0
AC069257.8	0	0	0
AC069277.2	0	0	0
AC069282.6	0	0	0
AC069363.1	0	0	0
AC069368.3	2.51962	10.7202	1.94648
AC069394.1	0	0	0
AC069499.1	0	0	0
AC069513.4	21.4316	14.7464	62.6525
AC069542.1	0	0	0
AC072052.7	0	7.79342	0
AC072061.2	0	0	0
AC072062.1	3.72031	11.2299	3.79215
AC072062.3	0	0	0
AC073043.1	2.24051	0.257641	5.76954
AC073046.25	0	0	11.7592
AC073052.1	0	0	0
AC073055.2	0	0	0
AC073063.10	37.0343	33.6208	11.9209
AC073065.3	0	0	0
AC073069.2	0	20.0655	0
AC073071.1	0	0	0
AC073072.1	0	0	0
AC073072.5	0	0	0
AC073072.7	0	0	0
AC073091.2	0	0	0
AC073094.4	0	0	0
AC073109.2	0	0	0.389163
AC073115.6	0	0	0
AC073115.7	0	0	0
AC073130.1	0	0	0
AC073130.2	0	0	0
AC073130.3	0	0	0
AC073133.1	0	0	0.141081
AC073133.2	0	0	0
AC073143.1	0	0	0
AC073150.6	0	0	0
AC073218.1	0	0	0
AC073218.3	0	0	0
AC073254.1	2.86235	6.30866	3.3783
AC073257.1	0	0	0
AC073257.2	0	0	0
AC073264.10	0	0	0
AC073264.6	0	0	0
AC073283.4	0	0	0.805109
AC073283.7	0	0	0.443138
AC073284.4	0	0	0
AC073310.4	0	0	0
AC073316.1	0	0	1.55189
AC073316.2	0	0	0
AC073321.4	0	0	0
AC073325.1	0	0	0
AC073325.2	0	0	0
AC073326.3	0	0	0
AC073333.1	0	0	0
AC073333.8	0	0	0
AC073342.12	0	0	1.29324
AC073343.13	67.497	12.7339	31.2317
AC073387.2	0	0	0
AC073409.1	0	0	0
AC073410.1	0	0	0
AC073415.2	0	0	0
AC073464.11	0	0	0
AC073464.4	0	0	1.91865
AC073464.6	0	0	0
AC073464.7	0	0	0
AC073465.1	0	0	0
AC073465.2	0	0	0
AC073465.3	0	0	0
AC073476.1	0	0	0
AC073551.1	0	0	0
AC073610.5	0	0	0
AC073621.2	0	0	0
AC073626.2	0	0	0
AC073628.1	0	0	0
AC073635.5	0	0	0
AC073636.1	0	0	0
AC073641.2	0	0	0
AC073657.1	0	0	0
AC073834.3	0	0	0
AC073842.19	0	0	7.82791
AC073850.6	0	0	0
AC073869.2	0	0	0
AC073900.4	0	0	0
AC073928.2	0	0	0
AC073934.6	8.40283	40.7208	61.8232
AC073957.15	70.9162	10.1935	54.9275
AC073987.1	0	0	0
AC073987.2	0	0	0
AC074011.2	0	0	0
AC074019.1	0	0	0
AC074019.2	0	0	0
AC074033.1	0	0	0
AC074117.10	9.46349	18.2111	12.5577
AC074117.13	0	0	0
AC074121.4	0	0	0
AC074141.1	0	0	0
AC074141.3	1.77535	4.53668	1.90487
AC074183.3	0	0	0
AC074183.4	0	0	0
AC074212.5	10.4052	9.81141	6.96654
AC074212.6	0	0	28.2026
AC074286.1	0	0.980851	0.0732164
AC074289.1	1.96866	2.49018	1.77433
AC074290.1	0	0	0
[truncated: 54,308 more rows]
