# Supplementary material for: Deterministic nuclear reprogramming of mammalian nuclei to a totipotency-like state by Amphibian meiotic oocytes for stem cell therapy in humans
Source: Biol Open. 2024 Mar 11;13(3):bio060011. doi: 10.1242/bio.060011 (PMC10924218; doi:10.1242/bio.060011)
Supplement: Table S3. [file biolopen-13-060011-TableS3.xlsx]

## Sheet: Resistant genes_ESC
Vmn1r43
Snord61
Gm22595
Gm12358
Gm6500
Gm38373
Mir3971
Fam212a
3830403N18Rik
1700026J14Rik
Gm22767
Gm22325
Gm11969
Rpl31-ps10
Fthl17d
Gm43097
Enthd1
Gm44269
Cox20-ps
Myf5
Tcp11l1
Rps26-ps1
Gm42507
Gm9996
Gm17023
Nedd9
Gm43382
Gm36963
1110002E22Rik
Rpl37rt
Adamts14
Gm28011
3300005D01Rik
Gm11033
Fam21
Gm37042
C920009B18Rik
Gm43496
4930415L06Rik
Gm26930
Gm43343
Gm43328
Gm12844
Wls
Gm16617
Card6
Tubb2a
Gm8705
Pet2
Fam186a
Gm15937
Mrpl23-ps1
Ahnak2
Gm44892
Olfr856-ps1
E030030I06Rik
Gm25821
Gm37163
Rnf144b
Jmjd1c
Spata9
Gm37643
Gm15934
Gm37254
Gm43707
Gm43679
Gm44264
Galk2
Gm38049
Gm9157
Fv1
Zc2hc1c
Angptl2
1700008B11Rik
Gm37902
0610039K10Rik
Gm14441
Gm43258
Fancd2os
Gm15528
Adamts6
Dmrt2
Anapc16
Gm37296
Wdr33
Csf2rb
Gfra3
Fam126a
R3hcc1l
Ablim3
Gm37570
Hoxc10
Hmbox1
A130048G24Rik
Meis2
Gm29596
Slc25a24
Gm16166
Hotair
Majin
A530016L24Rik
1700056N10Rik
AA986860
Krt75
Nol4
Ttc23l
Psmd10
Abhd10
Arg2
Slc30a4
Gm9812
Gm26576
Taf11
Chac2
Ubxn4
C1galt1c1
Gm15530
Gm43280
Ccr2
Spag9
Gm37339
Bloc1s6os
Bfsp2
Casc4
Tiam2
Nmrk2
Gm23344
Lrrk2
Pde4dip
Inca1
Evi2a
Gm7327
Prss57
6430548M08Rik
Kcnf1
Gm10767
Wfdc9
Spag6
Gm26835
Mycbp
Gm26698
Ugp2
Vmn2r63
Ccdc91
Slc16a11
Gm43259
Synpo2
Cptp
Gm37968
Synpo
Frk
Cdk12
5530601H04Rik
Atf4
Gm15893
Cyp2w1
2012-09-01
Gnat2
Gm43661
Eea1
Acot13
Cntf
Ccdc167
Gm42941
Arsk
Dusp8
Asic1
Rbfox1
Cops4
Nfkbia
Tox4
Gm37368
1600017P15Rik
Gm8225
Gm27688
Gm7285
Agmat
Gm16239
2011-03-01
Zfp467
Thbs2
Nfkbiz
Tusc1
Sytl2
Gm44959
Megf9
9430076C15Rik
Gm36864
Lsp1
Trappc13
Gm26942
Gm10101
Snap23
E2f2
Pxmp4
Tmem65
Gm37349
Stambpl1
Lyrm5
Sdcbp2
Gm12455
Gm16104
Ch25h
Ttc13
Snx17
Stbd1
Ly6e
B330016D10Rik
Mb
Gm43921
Runx2os1
Gm27240
Gm37836
Plagl1
Col1a2
Gm36970
Gm17148
Peg13
Vmn1r88
5330406M23Rik
Tgfb3
Ptgs2os2
Gm29561
Gm18830
Dlx2
Gm26594
Gm7286
G630016G05Rik
Gm14636
Prop1
Meig1
Mir99ahg
Smim13
Hist1h4j
Hoxa5
Gm42901
2900092O11Rik
Gm10657
Gm44041
Gm43223
Rpl5-ps2
AV039307
Ptgs2
Rpl21-ps9
Hoxa10
Inhba
Gpx8
Cgrrf1
Foxc2
Gm45216
Serpinf1
Sox9
Gm20633
Gm16315
Gata3
Tnfaip2
Mecom
Gm14052
Gm14488
2810405F15Rik
Irgm1
Zbtb24
Gm44699
Gm15898
Gem
Gm10642
Arc
Pmepa1os
Mllt10
Gm26908
Gm10472
Gm26645
Wdr66
4930517G19Rik
Fbln2
Ccdc103
Gm10748
Prss47
Hoxa11
Mtmr10
Gm21054
Loxl4
Gm38037
Gm26874
Pih1d2
Vcam1
Ddx51
Gm7265
Mbnl1
Proca1
Slc13a2os
Polr2k
1700011E24Rik
Gm45011
Gm27817
Cfb
Angpt2
Snhg12
Gm4876
Tnfrsf23
6030445D17Rik
Gm15560
Gipc2
Rnf225
AA467197
Gm17200
Tbc1d14
Hoxc11
Herc6
Socs1
Gm26873
Mios
Zfp382
Mapkapk5
Hist3h2a
Gm20257
Sec63
C920021L13Rik
Rfx8
Dnajb4
Gm22381
Zfp36l1-ps
Gm9402
A530010F05Rik
Gm12309
Gm27741
Gm23222
A430093F15Rik
Gm28008
Gm12806
Hist1h4a
Tmem182
A330070K13Rik
Gm42803
Gm15222
Gm12308
Adamts1
Gm11292
4930551L18Rik
Tmem176b
Gm8850
Cd40lg
1700010K24Rik
A630012P03Rik
A430078G23Rik
Gm7909
Gm3511
Gm29458
Gm15586
Gm32536
Gm29509
Nr6a1os
Gm28499
Gm23747
Cxcl11
Gm11399
Gm16333
Gm28287
Gm12622
Gm11677
Gm14472
Gm28258
Mir7009
A430034D21Rik
Gm26902
Snord91a
Olfr1329
A330015K06Rik
Gm13966
Gm12259
Gm11722
Wisp2
Gm11893
Gm14278
Gm30191
Gm11625
Hcrt
Gm28609
Gm15263
A330102I10Rik
Gm44958
Rps19-ps6
Gm11693
Dnajb8
1700013M08Rik
Gm13816
Muc4
Smarca2
Gm17149
Gm14376
Gm11533
Flrt3
Prkag2os1
Myadml2
C530050E15Rik
Gm15613
1700015O11Rik
RP23-47G19.2
1810013D15Rik
Gm13357
6030468B19Rik
4930445N18Rik
S100a11-ps
Gm19253
Gm4525
4930586N03Rik
Olfr1420
Klhdc1
Tmem254c
Gm3841
1700006J14Rik
1700027A07Rik
Ccnd2
Rpl15-ps5
Gm43747
Zfp324
A430027H14Rik
Gm12193
Alg1
Hist1h1t
Gm14236
Gm43125
1700041G16Rik
Mcc
Gm20574
Gm16741
Gm12608
Zfp287
Galnt12
Endou
Arl9
Hfe2
Rps4x-ps
Msx2
Gm29430
Gm29054
Gm5835
Gm28791
Lhx9
Gm44702
Gm34106
Anxa11os
Gm37092
Mrgpra1
6530402F18Rik
Gm16005
Gm37328
Gm16348
Ctrl
Gm26859
RP23-81K14.5
Gm12275
Fgf21
Nrp1
Gm37756
Gm38186
Eif3s6-ps4
Olfr813
A430048G15Rik
AW121686
Cox7b2
Gm15524
Optc
Ccdc64
Acot2
AA645442
9130213A22Rik
Gm4705
Gm12738
Gm9974
Gm37973
RP24-219A21.3
Gm8066
Gm26989
Gm37165
Zfp354b
Gm16337
RP24-502E20.6
4930488B22Rik
Gm42734
Gm20627
Gpr3
Gm14224
Fst
RP24-94F12.4
Il20rb
4933425D22Rik
Edn1
Rab33a
Faim
Gm42670
A330008L17Rik
4930512P04Rik
Scgn
Fcrla
Sema3a
Pdzd9
Gm16001
Gm5174
Gm7451
Mab21l2
Nxpe1-ps
Fam83a
Gm5832
5930403N24Rik
Gm43137
9430020K01Rik
Apol7d
Gm15738
Gm12892
Ccdc142os
Gm10284
Zcchc12
A430072C10Rik
Coch
RP23-248P8.1
Gm44919
Gm16098
Bglap3
Gm9234
Nrn1
BC049730
1700051O22Rik
Ptx3
D430040D24Rik
Hba-x
Gm11630
Hoxa9
Mrgprg
Fgfbp3
Gm44152
BC037039
Gm44981
Gm5535
Hottip
Pon3
4930415O20Rik
Gm20651
Gm8251
Lhfpl2
4930597O21Rik
Gm13215
Rnf151
2310074N15Rik
Gm44210
Rbms3
4930581F22Rik
G6b
4930478M09Rik
Rad17
Gm42982
C130021I20Rik
Gm15715
Gfra1
Gm15498
Ffar4
Gm6230
AI115009
Serpinb1a
4930412C18Rik
Elovl3
Ppp2r2b
Gm14215
Hoxaas2
Snai2
Mrpl14
Gm34379
Pqlc1
Gm42603
Gm14206
Hsf4
Ndufb10
Cd160
Parp14
Gm5842
Hoxa3
Nostrin
Gm12313
Gm15998
Lncpint
Leap2
Cfap53
Ndrg1
Gm26522
Vamp5
Gm10555
Gm11271
Dbh
Nr4a2
Hmga1-rs1
Fgf22
Zeb2os
Ppp1r42
Gm9888
Plat
Gm14320
Gm44362
Gm15352
Gm42819
Tlr6
Alms1-ps1
Gm5258
Trib2
Gm10447
Gm15186
3110070M22Rik
Fam89a
Fam46c
Gbp3
Gm16044
Gm14170
Gm15209
Mcoln2
Cyp26c1
Gm13283
Ablim2
Tmem267
C330011M18Rik
2010310C07Rik
Gm6451
Gm26688
Gm42807
Card14
BC100451
Duoxa2
Cldn10
Gm42980
Ncr3-ps
Atp4b
Nfil3
Zfp608
Pde4b
Edar
Gm5705
Runx2os2
Btk
Gm44178
A830012C17Rik
Gm16074
5033430I15Rik
4933427I22Rik
Lrrc25
Gm8991
Gm29491
Gm43592
Gm14017
BB557941
Gm29253
Vsig8
Il4
Hist2h3c2
Smim6
A930032L01Rik
Gm8093
Slc25a47
Lfng
Osr2
Pus7l
Lgals3bp
1700028E10Rik
Tnip2
Lgals2
Gm15877
Ankrd23
Nfix
Gin1
1110035H17Rik
Gm37678
Gm44787
Lrrc23
Gm7497
S1pr1
Prss12
Gm42481
Ankrd55
1110020A21Rik
Gm43909
Smpdl3a
Hfe
Gm16253
Klhl3
Gm15589
Gm11492
Gm21893
Scx
Gm45051
Foxs1
1700048O20Rik
Ebf1
Gm15043
Prdm6
4933428P19Rik
Samd14
Hyal3
Cma1
Fam26e
Gm43006
Dbndd1
Gm10425
Tmem109
Prlhr
2310001H17Rik
2210011C24Rik
Wdr31
RP23-383A10.3
Dusp19
Gm38173
Hist1h2ag
Gm11338
Rnd1
Gm6506
Qrfp
Tmem217
Lgals7
Gm26714
Gm37776
Ddr2
Gm4845
Osmr
8030453O22Rik
Mir155hg
Gm43056
Lrrc15
Gm16958
Zfp663
Gm20661
Zfp580
Hes5
Evx2
Sfxn5
Gm45123
Gm37644
Pyurf
9030612E09Rik
Rph3al
Mettl16
Gm11762
A530072M11Rik
A130050O07Rik
Rsg1
Irf2
RP24-459A4.6
Gm20324
4930558J22Rik
Gm6611
Rps10-ps2
Cyp1b1
Map6
Trnp1
Slc25a44
A330033J07Rik
Gm10797
Gm43251
Rsph3b
Gm43637
Gm43011
Gm15246
Ccdc157
Pafah1b1-ps1
A3galt2
Calhm1
Timp3
Smco2
Gdf11
Gm15920
Pdgfra
Fat4
Gm43627
A230065N10Rik
4921504A21Rik
Gm26574
CH25-588N10.2
Prkd2
4930423M02Rik
Gm16892
Gm26830
Pusl1
Gm9889
Rgs17
Itih3
Nr4a3
Lhx1
Lbp
Rhobtb1
Neurog3
Nab2
Ttc39c
Kbtbd3
Gm13288
Gm42780
Uap1
Cdk2ap2
Gm42967
Myd88
Dixdc1
Ankdd1b
Gm37584
Gm9929
Gm42979
Snord35a
Abi3bp
Npc1l1
Gm28180
Camk2d
Gusb
Sult6b1
Chgb
Gm16490
4930562D21Rik
Tfr2
Ropn1l
Pla2g3
H2-K2
Wnt9a
Zeb2
Gm44629
Spcs2-ps
Fam90a1b
Zbtb41
1520401A03Rik
Gm15743
5033426O07Rik
Mlph
Tmem236
Gm12511
Adprhl1
Slc5a7
Procr
9630013D21Rik
Myoc
4930470G03Rik
1700066M21Rik
Npff
Olfr371
Wdr35
9530085L11Rik
Gm16183
4933402P03Rik
Gm13448
Rorc
Adamtsl4
Hal
Dand5
B4galt4
Gm15706
Lmf1
Mcidas
Gm27209
Gm29340
Gm27244
D630033O11Rik
Fam83c
Filip1l
Gm14861
C230004F18Rik
Runx2
Tnfaip6
Ltbp2
Cyp2c44
Ankrd61
1700022N22Rik
Agxt2
Nemp1
2810454H06Rik
Pnpla1os
Stard6
Plcxd2
Snord49b
Sgpp2
Hist1h2ap
Ganc
Metap1d
Smarcd3
4930483J18Rik
Tmem107
Pdzd3
Rnf133
Gm38241
Cnr2
Nat8f3
Gm11742
Gm13584
C630050I24Rik
Gm8565
Vmn1r-ps146

## Sheet: Resistant genes_MEF
D1Pas1
Gm24151
Gm13146
Gm17768
Gm13241
Otud6a
Mettl24
Pabpc6
Platr11
Gm13222
Gm38238
Gm13238
Dppa5a
Mrto4-ps2
Wdr20rt
Tescl
Gm43337
Triml2
Gm16425
4933416C03Rik
Gm8177
EU599041
Sycp3
Gm37912
Gm13034
Cysltr2
Nlrp12
Rpl10l
Gm13228
Ptprr
Gm15173
Gm37194
Wdr34
Ddx4
Gm3436
Gm8493
Gm13572
Gm21411
Gm43619
Gm13880
Olfr850
Gm11635
Gm21182
2410141K09Rik
Ccdc85c
Gm18336
G530011O06Rik
Gm38097
Prr23a3
Gm11841
Trim52
Gm6871
Gm44212
Gm8566
Uty
Gm13147
Gm18848
Meioc
Olfr215
Gm14790
Fmr1nb
Olfr1267-ps1
Isl1
Gm12929
Gm12791
B020031M17Rik
4930447C04Rik
Olfr1495
Rbmxl2
Olfr471
Gm8330
Vmn1r218
Gm11962
Gm13245
Gm5067
Gm13178
Zfp977
Papolb
Triml1
Gm43805
Vmn1r219
Supt20-ps
Olfr1320
Zfp978
Rbm46
Rhox5
Abcb1a
Trav18
Gm9164
Gm13294
Izumo2
Gm13135
Ldoc1
1700095B10Rik
Gm42872
Pdha2
Slc9b1
Gm14901
Olfr408-ps1
Frs3
Gm18828
Gm7102
Gdf3
Gm15179
Rnf170-ps
Gm13263
Gm27242
Gm42686
Pnma5
Gm13234
1700095A21Rik
Gm8061
Naa11
Clca3b
Kctd8
Zbtb44
BC048671
Rhox9
Gm14375
Shroom3
Gm15455
Gm14641
Gm6802
Mir124-2hg
Gm1045
Rhox2-ps
Gm43323
Gm13142
Npas3
Gm9165
Shank3
D630023F18Rik
Hist1h2aa
C78283
Gm13165
L1td1
Gm26666
Nr1h4
Dcaf12l1
Gm11434
Zfy1
Slc15a2
Oas1e
4933438K21Rik
Gm45194
Ccdc113
Cldn9
Gm3411
Zfp300
Gm15873
RP23-198F6.2
2610042L04Rik
Sycp1
Gm29138
Lncenc1
Dppa4
Nlrp9c
Pou5f1
Gm4779
Fgf13
Caly
Cyp2j9
Gm5846
Glt1d1
BB014433
Aim2
Gm42498
Gm44021
Tmem123
C330022C24Rik
Zfp993
Cldn4
Zfp979
Magel2
Slc2a13
Gm44997
Olfr478
Zpbp2
Gm20760
Zfp423
Pramel1
A430073D23Rik
4930433N12Rik
Zic3
Rpl21-ps14
Zfp420
Slc44a3
Ccdc85a
Gm11864
Edn3
Prss42
Zfp989
Foxh1
Prss44
Ccnb1ip1
Prr23a1
Gm13170
Lin28b
Tsix
Gm13136
Gm10863
Zfp988
Abhd6
Zfa-ps
Dcaf12l2
Gm11839
Vstm2b
1700001L05Rik
1700030C10Rik
Arhgap15os
Nrxn1
Clstn3
Mdk
Apba1
Gm17276
Wdr38
Gm16589
Magi1
1700102P08Rik
4930448E22Rik
Gm7241
Vmn2r-ps19
Tcf21
Gm11821
Dnajb3
Zfp710
St8sia6
Gm13274
Lax1
Gm29793
Gm13231
Gm15644
Usp1
Gm10109
A430105J06Rik
Spata31
Pax8
Trim13
Dynlt1b
Ccdc114
Kl
Gm11620
Gm29736
Kis2
Dact1
Foxi2
Mdm4
Hcst
Hs3st4
Gm13140
Crb2
Platr4
Gm43564
Gm44698
Pomc
Caps2
Zfhx3
Kcns3
1700029P11Rik
Gm8258
Slc2a3
Gm7325
Gm13233
Kcns2
Clca3a2
Zbtb7c
Upp2
Kcnd2
A330094K24Rik
Kbtbd6
Pced1b
Gm28616
Gm17546
Gm42693
Gm6934
Pcdhga12
Klhl34
Prickle1
Gm6525
RP23-414I24.11
Tmem29
Tdrd5
Saa1
Gm15734
A430057M04Rik
Stx11
Taf7l
1810010K12Rik
Gm29175
Frmpd3
Zfp809
Zfp984
Gm20508
Cadps2
Wt1
Sox3
Gm13648
Dgkz
Ppp1r36
Tktl2
Ick
Rbm38
Upp1
Morc1
Faddos
Gm44710
Gm6728
Zfp976
Ankrd63
Slc2a5
Prdm10
Gm15247
Ccdc122
Chrm4
Gm14124
Ftl1-ps1
Gm10538
Scin
Mospd4
Gm17167
BC028471
Gm9431
Gm13067
Gm12164
Gm5319
4833413E03Rik
Gm15366
Gm43834
Marveld2
Gm14143
Gm43793
Plekhd1
Grin2b
Pid1
AI504432
Gm43733
Gm17028
Rpp25
Klf14
Gm28230
Sox21
Gm10544
Bbc3
Fam110a
Gm13162
Zfp990
Gm13655
Tmem51
Gm13022
Kcnj9
Lhx3
Lrfn1
Matn1
6430628N08Rik
Gm8522
Zbtb22
Zdbf2
Gm6723
Utf1
Mmp25
Adra2c
Sstr4
Smarca5-ps
Gm13442
Krt78
Gm13229
Fam181b
Kcnn2
A430078I02Rik
Wipf3
2810001G20Rik
Zfp981
Gm34333
Cxcr3
Lrrc36
C230085N15Rik
Gm6085
Fzd10
Mageb2
Tunar
2700080J24Rik
Gm16136
Bex1
Anp32b-ps1
Gm12899
Ildr1
Prss39
Omp
Neurod1
Map10
Gm16339
Vmn1r64
Cldn6
Gm13141
Gm11690
Gm27308
Efhc1
Zap70
Fam228b
Gm6501
AI464131
Gm13112
Gm13161
Prss48
Bex2
Glyctk
Hcn4
Bhlha9
Zfp345
A230083N12Rik
2900076A07Rik
Nxph1
Sox17
Pnpla6
C77080
Alx1
Gm8112
Tex19.1
Gm38210
Prss38
4930518J20Rik
Myh7b
Trim9
Rinl
Kcnq3
Otx2
Camk2a
Arl4aos
Slitrk5
Pcdh8
Rem1
Lhfpl5
Smim11
1700009J07Rik
Mllt11
Mab21l3
Gm16503
Kcnd3os
Psma8
Syngr1
Gm15207
Tmprss12
Gm42789
AW822073
Cbx7
Gm12479
Magee2
Pcdhga3
Ccdc160
Shisa6
Ubxn10
Ttc9
Gm13019
Gm43310
Dnah11
Nphs1
Gm43596
Lingo1
St8sia3
Fbxo27
Zfp697
Ckmt1
Platr21
Acbd4
Zmynd15
Gm12655
Fut9
Nwd2
1700003M07Rik
Snrpn
Gm14029
Prdm12
Gm28529
Bcl11a
Stk26
Nup62cl
Ranbp17
Ercc6l
Cyp4f15
Ddx41
Zfp950
Gm44131
Tmem30b
Gm16137
Snora28
Kcnk3
Sytl3
Dmc1
Ppp1r27
Gm19430
Dusp12
Resp18
Sirt4
Kcna3
Gm44647
Gm11708
Gm7613
Gm35048
Pcdhga2
Zfp683
4933431C10Rik
Rtl1
Mdfi
Dlgap1
RP23-312E2.1
Gm6583
Gm12059
Fgf3
Slc22a7
Mycn
Rnf113a2
4930426D05Rik
Fmn2
Gm4895
Gcm1
Mbp
Gm43956
Gm14260
Gm15546
Gm38101
Vcp-rs
4931440F15Rik
Pabpc4
A130014A01Rik
Arhgef33
Zmiz1
Scn2b
Rnf113a1
Gm22026
Ttc29
Tmem121
Rprm
A430033K04Rik
Accsl
Gata5os
Ttll10
Zfp42
C530043K16Rik
Ldoc1l
Zfp169
Slc39a4
5830418P13Rik
Klhdc9
Isoc2b
Gm6089
Trap1a
Gm6054
Gm13171
Gm14402
H2-Bl
Gm8334
Cd55
2010-03-01
AA414768
Gm44559
Gm12696
Rad18
Gm18709
Ttc30a2
Ift27
Rps3a3
Dusp14
Pcna-ps2
Hnrnpc
Gm28941
Gm11889
Gm8276
Zfp2
Mrpl23-ps1
Fam212a
3830403N18Rik
H2afy3
Fthl17d
Rpl37rt
Zfp395
Gm22325
1110002E22Rik
Adamts14
Myf5
Cox20-ps
Abhd10
Gm37902
Gm15934
Rnf208
Gm11033
1700026J14Rik
Gm43328
4930415L06Rik
Amn1
Pet2
Gm28011
Tnni3
Gm25821
Ppp1r21
Card6
Bag3
Zfp467
Gm28370
Gm43097
Gm12844
4930556J24Rik
C330027C09Rik
C330013E15Rik
C920009B18Rik
Slc30a4
Gm10421
Ppp1r1c
Psmd13
Gm11969
Gm12358
Gm21054
Podnl1
Gm43382
Gfra3
BC055308
Gm9996
Ywhaq
Ffar3
Vmn1r43
Wfdc9
Rnf138
Gm22455
Dmrt2
Gm16166
Gm37254
Gm17271
Agmat
4930404N11Rik
Emc2
Ddx1
Cd200
Fam126a
Ahnak2
Gm15764
Nfat5
Med27
Gm44730
Gm24888
Kcnf1
Dera
Gtpbp4
Gm9947
Fancd2os
Fam186a
Tusc1
Olfr856-ps1
Olfr461
Xpr1
Gm25617
Pitx2
Strap
Car2
Cdk12
2510016D11Rik
Car5b
Hoxc11
Nsrp1
Krt75
Gm13097
Gm37509
Krr1
Fam126b
Slc35e2
Synpo2
Ndufaf1
Gm15893
Cstf3
Bfsp2
Enthd1
Fv1
Spata17
Gm37699
Gm5575
Gm44829
Epc2
R3hcc1l
Mad2l1bp
Smek1
Gm43343
Gm27195
Casc4
Gm37470
Gm42507
Tmem229b-ps
Mif4gd
4933402D24Rik
Mir99ahg
Gm44269
Mfsd14b
Snord61
Gm12328
Pigyl
Rfx7

## Sheet: Resistant genes_MYO
Zfp36l1-ps
Snord49a
Snord58b
Cep19
Gm15222
Gm42803
Snord70
Gm27741
Adamts1
Zfp53
Gm11471
Gm12806
Gm16005
Gm27605
Gm21893
Gm25500
Amn
Gm15613
C2cd4d
Gm34106
Hp
Lhx1os
Gm11693
Zfp65
Gm15209
Gm11722
1700051O22Rik
Gm11399
Gm12738
Gm5809
Gm15217
Gm17430
Gm15352
Gm20651
Taf13
Gm16006
Gm12852
2310074N15Rik
4930415O20Rik
Gm17202
Gm11292
Gm26306
Gm5174
Runx2os2
Gm36189
Hcrt
Gm3511
Gm44238
Gm34379
2210011C24Rik
Gm10805
Wisp2
Lgals2
1700015O11Rik
Gm15524
1700064M15Rik
A430034D21Rik
A430072C10Rik
Cyp26c1
Gm23747
RP23-81K14.5
Flrt3
Gm12842
Zfp39
Gm26522
1700048O20Rik
Cldn10
Zdhhc14
Gm13117
Gm15263
Gm9670
Myl7
AI115009
Gm15998
Myadml2
Gm14472
Pth2
Gm28258
4930421P07Rik
Mir7009
Gm7497
Gatsl3
Gm12259
Gm11424
Gm42574
Gm42780
Ncr3-ps
2010310C07Rik
Nkx1-2
Olfr875
Arrdc5
F2rl1
Zfp92
Gm5976
Gm11893
Gm26158
Evx2
Gm12216
Gm28008
Gm38186
Gm11677
Vmn1r-ps146
Spaca9
B9d1os
Gm12682
Fam46c
Gfi1
A330102I10Rik
H2-Q5
1700016H13Rik
4921504A21Rik
Gm45088
Cldn25-ps
Phgr1
RP23-47G19.2
4930439D14Rik
Gm12703
Gm11958
Hopxos
Gm13441
Hes5
Scgn
Mab21l2
1700013M08Rik
Isg15
Gm36990
Pafah1b1-ps1
Prlhr
Hpn
Gm16892
Gja4
Muc4
Gm5069
Parp14
Ccl19
Gm11742
Gm5084
A330015K06Rik
Gm28287
Gm16044
Ankrd23
C530050E15Rik
Mrpl24
Gm26989
Rpl18a-ps1
Gm6451
Erich6
Atoh1
Fbxl21
Gm16365
Rxfp4
Tmem267
Pxylp1
Gm44056
Gm12608
Gm29458
Gm26872
Fam90a1b
Mir6907
Wdr31
Iqcf5
Gm13357
1810046K07Rik
Gm19253
RP24-94F12.4
Tomm20l
Hoxa4
Gm4525
4930586N03Rik
Gm20692
Ccdc80
Gm14396
Gm16091
Tnfaip6
Arl4d
Gm16046
5730596B20Rik
Rpl15-ps5
6530402F18Rik
Procr
Nkx1-1
Gm12193
Gm5279
Lin7b
Gm26703
Slc7a9
Gm43125
Lhx1
Hoxb5
Tnfaip8
8030453O22Rik
Gm44706
Pla2g10
Gm11630
Gm14861
Gm26597
Cyp4f41-ps
Gm8213
Rps27a-ps1
Gm16098
Gm15650
Gm26729
D430040D24Rik
4933402P03Rik
Endou
Arl9
Pgam2
Gm44023
Ffar4
Gm12710
Gm43846
Zfp281
Gm16337
Cfap77
Srms
Tceanc
Ephx4
RP24-257F22.2
Gm15246
Gsc
Smco2
Gm37652
Gm11523
4930551L18Rik
Gm13257
Gm14141
Birc3
Gm8991
Gm37328
Trib2
Htr5b
S1pr1
Gm12319
Fam26e
1700095J03Rik
Cyp26a1
Tnfrsf25
Duoxa2
Gm17657
Nkx2-9
Msx2
Gm43251
Gm27028
Gm8565
Dnajc4
Rnf212
Eif3s6-ps4
Gm5551
Gm42734
A430048G15Rik
Ctrl
Taf8
Zfp7
Nmb
Gm12061
Gm17082
Gpr162
Ulbp1
Gm15738
Gm5106
4930428O21Rik
Map6d1
Gm18806
Lrrc23
Fev
Zcchc12
Gm4705
Gm27252
Ccnd2
Rps2-ps11
Gm26902
Gm13584
Cyp7b1
Hoxb6
Gulp1
Gm42938
Etv2
Gm8066
1700047N06Rik
Gm37165
Dnmt3l-ps1
Cd79b
Gm9892
Coch
Prdm6
Gm16073
Erc2
RP23-162M13.9
Gm14224
Hoxb3
H2-Oa
Cd40lg
1700063D05Rik
Dusp18
Mesp2
Gm29387
Tmem86b
Fam57b
Gm6230
Cldnd2
Zbtb41
Asb14
Fam209
Gm43982
Hist1h2aj
Klc3
Bmyc
Xylb
Gpr3
Mab21l1
Gm42758
2610035F20Rik
Gm37849
Ccdc36
Gm7657
Fgf9
Fcrla
Rpl30-ps11
Pdzd9
H2-DMb2
Gm11830
Pglyrp1
Gm27042
Gm38307
Phyhd1
Penk
Zfp938
Hoxb13
Abi3bp
Fgf15
Csf1r
Gm5832
Enpp5
Ppp2r2b
Csf2ra
Nars2
Sugct
Mospd1
Tmem176b
Gm15946
Rorc
Gm12892
Gm37626
9030612E09Rik
Hsf4
Pcsk1n
Gm18558
Gm5447
Susd3
Slc12a9
4930470G03Rik
Gm26668
Asgr2
Ptx3
Pram1
Gm16159
Gm42922
Gm9078
RP23-118B13.3
Gm11957
Acad12
A3galt2
Il20rb
Gm37271
Prr22
Nudt12
Rsg1
Zfp788
1700022N22Rik
Il6
Sp9
Agr2
Col27a1
H2-Q4
Ccdc18
Gm6967
Gm12446
Clec16a
Tmem136
Olfr1372-ps1
Gm23639
Gm26534
Tnks2
9530059O14Rik
Anks6
Gm37986
4930478M09Rik
Tmprss5
Emilin1
Ino80b
Zbed5
Madcam1
Fst
Cd24a
Hist1h4h
Gm20493
Lrrc25
Serpina3n
Gm42980
Cpb2
Nrn1
Gm20324
Mcmbp
Sox7
Fam166b
D930048G16Rik
Dand5
Nfatc4
Batf3
Gm14206
Tssk4
Tsga13
Tlr6
Padi4
Fam212b
5033426O07Rik
Zkscan7
Rab37
Gm37205
Mlxipl
Mgll
Fam84b
Abca3
6030468B19Rik
A430110L20Rik
Dlc1
Ltk
Dhx58
Dzip1
Tmem255a
Lhfpl2
Gm44178
4930512P04Rik
Epn3
Gm14207
Gm45206
Hoxb7
Gm15765
Hmga1-rs1
Trim2
Gm43072
Sgpp2
Ankrd7
Gm31266
Gm5093
A930011G23Rik
Cacng8
Uncx
Lrfn3
Gm13524
9330162012Rik
Gbp3
D930020B18Rik
Mafa
Gm13966
Mcoln2
Slc22a18
Gm20467
Ces4a
Icam5
Tldc1
Gfra1
Gm13283
Kbtbd3
Gm11762
Trub1
Malt1
Kctd12
Gm43488
Gm5475
Pdhx
Galnt3
Gm15441
Vstm5
Tex21
Bik
Rad17
Gm18981
Atp4b
Btk
Hfe
Slc31a2
Ppfia3
Zfp324
Gm43290
Gm14455
Tmem198
Gm42829
Gnat1
3110070M22Rik
Gnal
Tbc1d21
Fbxo24
1600029O15Rik
Pkd1l3
Alox12
Vsig8
Mkx
Gm11789
Scarb1
Gm14270
Sh3bgrl2
Muc1
Gm15706
Ccl17
Nr4a3
Pigh
Gm43517
Lbx2
Gm43254
RP24-459A4.6
Gm4865
Amhr2
C230057A21Rik
Gm8251
Mzb1
Rad51ap2
Adprhl1
Zfp771
A630095E13Rik
Nkpd1
Gm37678
Gm38374
D16Ertd472e
Gm23130
Adra2a
Dusp5
Osr2
Apol7d
Gm44941
Ercc2
Gm14125
Trim7
Pgc
P2rx6
Rnf122
Gm17022
Gm14278
Gm15743
Gm42460
Gm37962
Ccdc64
Ppm1l
A230059L01Rik
Zfp677
Irs1
Lrrc27
Aldh7a1
Gm12395
Carkd
Gm38144
Rhov
Tap2
Coil
Espn
Gm43006
Gm13000
Bnipl
Otp
Neurod2
Gm45073
Fzd8
Gm16348
Cyp2c55
Olfr1420
Ccdc154
Swsap1
D430018E03Rik
Nova2
1700086P04Rik
Gpr61
Gm15186
Slc29a4
Tmem217
Gm43921
Dopey2
Fam198b
A830012C17Rik
Ccl5
Anp32a
Rhof
Chst4
Bmp4
M1ap
Gm32536
D330025C20Rik
Gramd1c
Btbd17
Ypel3
Hoxaas2
Nphp4
Plekha6
Gm42531
Hook2
AA645442
Mthfsd
Tubb4a
Gm43056
Trpm3
Gm38014
Car9
Gm15954
Gm16958
Fam163a
Gm26859
2810428J06Rik
Naglu
Mrgprg
Neurog3
Eva1a
Mafb
Zbtb21
Gm42603
Gata5
Gm5607
Gm45123
Gm9402
C330011M18Rik
Foxd1
Ahr
A530010F05Rik
Spns3
Fastkd1
Gm43474
Prr5l
A530072M11Rik
1700041G16Rik
Cox7b2
Als2cr12
Gm44362
Adam8
Hoxb4
Dnase2a
1700006J14Rik
Mcc
Ttc39d
1520401A03Rik
Clgn
Kremen2
Slc5a7
Gm9889
Serpinb1a
Fam73a
Plpp3
1700039M10Rik
Gm10602
Gm43177
Trappc6a
Tmem57
Gm38335
Foxl1
Gm43761
Lbp
1700008O03Rik
Gm26574
CH25-588N10.2
Gpr151
Gm37685
Zfp607a
Serac1
Samd14
Slc45a3
Bcl2l10
Mlycd
Gm44570
Elovl6
RP23-382M10.4
Strn3
Ifngr1
Slc26a6
Bbs9
Gm38250
Pcdhgb1
Ret
Ropn1l
Cdx2
Gm18905
Cep250
Mrpl35
Wdyhv1
Shisa4
4930488B22Rik
Gramd3
Gm43365
Nrp2
Kdm4b
Gm9913
Fam134c
Zfp354b
Fn3krp
Parp9
Pla2g3
Ppp1r3e
Rwdd2a
Gm43011
Lhx9
Gm9888
Fam46a
1700019O17Rik
B3gnt9
Gm12356
1700113A16Rik
Olfr1329
Gm13496
Gm15877
B3gnt3
Bglap3
Hpcal4
Trim63
Ppara
Stard6
Cyb5rl
F8a
Gm43672
Hba-x
Trim12c
Hyal3
Oxct2a
Cx3cl1
Lrrc7
H2-T3
Med16
Jag1
4833422M21Rik
Zfp30
Fgfbp3
A330008L17Rik
Lbr
Zdhhc23
Dtx3l
Kcna10
Dusp16
Armc9
Nfia
Spag17os
Gnb3
Homez
Rabl3
Xpo7
Tcaf2
Fbn2
Jph3
Ptk6
Gm15411
Fig4
Snord43
C1ql4
Vgf
1700030C12Rik
4933439C10Rik
Scrt1
Cyp26b1
Gm12511
1700042D02Rik
Sox6
Tbxas1
Smarca2
Cpsf4l
Adamts20
Inhbe
Slco2a1
Rfxank
Farp2
Nat8f3
H2-DMb1
Tmem206
4930558J18Rik
Gm12946
Gm10425
Nmnat1
E230032D23Rik
Abcb9
Gm19104
Tmem108
Ndufa4l2
Zfp296
Psd2
Gm11779
Gm44160
Cdkn2a
Sox2
Nkx6-2
Rps4l
Fam213b
Papolb
Gm27511
Gm15247
Nkx2-4
Gm10268
Dnajb3
Gm38103
Hoxd12
Dcaf12l1
Tmem30b
Gm25661
Bex1
Zcchc3
Zdbf2
1700039I01Rik
Gm12653
Gm43186
Hoxd10
Hs6st2
Slitrk5
Gm13655
Alx1
Foxe1
Mdk
Sox3
Gm17641
Crabp1
H2-Q7
A230083N12Rik
Zfp641
Foxg1
Gm26833
Gm13161
Gpr50
Bhlhe22
1810019D21Rik
Trim61
Gm11839
Gm6334
Pabpc4l
Gm15951
Fam26f
Utf1
Gm7180
Ascl1
Pcdhga2
Gm26622
Magi1
Gm12424
Cnpy1
2010001K21Rik
Pid1
Adra2c
Rps6ka6
Gm20501
Gm16136
Ranbp17
Gm44864
Gm12688
Dmrta1
Ddx43
Slc35d3
Gm15044
Sox30
Epcam
Wt1
Hand2
Stk26
Dlx6os2
4833412C05Rik
Gm13134
Wnt1
Vpreb1
Mapkapk3
Ppp1r3d
Haglr
Krt18
H2-Q2
Kcnd3os
Sox21
Gm4895
Gm12974
Hoxd13
Gm6089
Gm42632
Hspb9
Trim21
Ascl3
Nppc
Irx1
Gm11650
Sall1
Pom121l2
Ascl2
Gm20878
Akap14
Pitx1
E330040D14Rik
Gm7276
Gm45102
Zic2
Sirt4
Igsf9b
Map10
Ripk4
Ppp4r1l-ps
Ccdc92b
Cfap61
4930520O04Rik
Pbx4
Cyba
Fut10
Pcdh8
Izumo1
Mkrn3
Gm6085
Gm12781
Igf2os
Irx3os
Bmp2
Gm8648
Ralgapa1
Mageh1
Gm15864
Pou3f3
Fam43b
Mpped2
Bcl11a
Gm8495
Dlx6
Emx2
Gm17509
Gm26868
H1foo
Gm5761
Esrp2
Gypa
H2-Ab1
Gm9920
Gm44628
Pou3f2
Pitpnm2os1
Pantr2
Klk9
Mapk13
Gm29254
Nkx3-1
Nkx2-6
Amer2
Ict1os
Kcng3
3110039M20Rik
Zfp74
Rasd2
Kcnk12
Gm15334
Arhgap10
Gm10129
Gm20554
4930412O13Rik
4933439K11Rik
Grm8
E030044B06Rik
Pax9
Gm16052
Gm6916
Gm26580
Cdkn1c
En2
Hhipl1
Zfp131
Arap2
Gm44117
Tbc1d2
Gm16998
Jakmip1
Gm19026
Hic1
Cdkn2b
Ptchd4
Zmym6
Gm29202
Gm14169
Gm43377
AC149057.2
Gm43279
Gm37179
Gprin1
Atp4a
Bcl11b
Plin5
Slc35g1
Bex4
1700030J22Rik
Gm30731
Rassf10
Gm37144
Bend5
Ctsc
Prr18
Hmx3
Gm38100
Ccl27a
Zfp536
Tmem79
Gm16499
Sall4
Dio3
Foxl2os
Shisa3
Hdgfrp3
Gng3
Ovol2
Gm43231
Ly6g6c
Gm6394
Smim5
Nap1l3
Krt77
Fam122b
Adamts9
Ccdc155
Ptprv
Abhd14b
Lca5l
Tsks
Nkx6-1
Gfy
Tspan13
Cyp17a1
Gm37497
Wbscr17
Mlf1
E130018O15Rik
Ntpcr
Barhl2
5730488B01Rik
Olfr986
2610028H24Rik
Zic5
Tlx2
Ly6h
Gm16863
Ddit4l
Ttpa
Hnf1b
Scrt2
Akip1
Gm1000
Gm4961
Bend4
Dsp
Synm
1110032F04Rik
Usp51
Kcnc4
3222401L13Rik
Gm43364
Gm9899
Gm10710
Zfp708
Gm12198
Emx1
S1pr5
Syp
Gm9769
Hoxd3
Mme
Phox2a
Zbtb16
Dkkl1
2700068H02Rik
Acer2
Spint1
Gm13261
Foxf1
Gm26826
Nt5m
Fgfr2
Gm26796
Gm15234
Snhg14
B3gnt6
Hey2
Insm1
Hook1
Paqr9
Pax6
Gm11915
Gm42473
Khk
Lgalsl
Kcnj11
H2-K2
Grrp1
4930583K01Rik
Gm43403
Rln1
Slc30a2
Gm26777
Esrp1
Gm10605
Lrrc43
Rbm12b1
Gsc2
Fam19a4
2310065F04Rik
Dtx1
Pcdhac2
Slc17a7
Nell2
Vmn1r55
Gm13111
1700003E16Rik
Tmem176a
Gm16481
Gm8752
Gm44066
Paupar
Gm30023
Tdrd1
Plk5
4930593C16Rik
9230111E07Rik
Gm15327
A730011C13Rik
Smim20
Acot3
Dlx5
4921507G05Rik
Trim34b
Ppm1n
Dmrt1
Prss16
Tchh
Sfmbt2
Tspo2
Nxph3
Gm26669
Fgf16
Gm19553
Limch1
Slc13a2
Glis1
1700003F12Rik
Slc27a2
Klf2
Pou4f1
1700001C19Rik
Zfp61
Perp
Gm9987
6330562C20Rik
Sez6l2
C130071C03Rik
Lyplal1
Igf2bp1
Gm26663
Crocc
Gm12919
Fcho1
Gp5
Gm6123
Katnbl1
Gm26614
Tfap2b
Gata6
Ucp2
Trim62
Gm43119
Snx15
Tm6sf2
Prex2
Fau-ps2
F830112A20Rik
H2-Q1
Gjb5
Chrdl2
Mmel1
Gm7308
Cnnm1
Gjb2
Gm44669
Fbxo43
Tefm
Gm29417
Cers4
Ccdc78
Ihh
Card10
Fcmr
Prss41
Chst8
Gm37608
Gm13425
Gm15043
Tfap2a
Ppp1r14a
Tmtc2
Tnfrsf19
Shh
Actl10
Med17
Pkdrej
Dhh
Insm2
AC122844.3
Pilra
She
A230083G16Rik
Nlrp6
Gstt3
R74862
Ank1
Spen
Prss37
Tssk3
Nodal
Gm26682
Gprasp1
Tmem158
Igf2
Lrrc51
Irs4
Tmed6
Gm16201
Fam19a2
Gm15688
Gm37247
Sowahb
Jph4
Pear1
Ccdc116
Gm43890
Dusp13
Panx2
Mzf1
Il1rl2
Slc16a6
Zscan30
Islr2
Prkg1
C030017G13Rik
Wnt6
Grb10
2810030D12Rik
Gm11696
Sft2d2
Tmem102
Hoxd3os1
Gm16751
Zfp747
Gm9885
Gm684
Zcwpw1
Tbr1
Gm44104
Rprml
9930014A18Rik
Wwc1
Nectin1
Prob1
Hmx2
Gm43415
AI849053
Traf3
Scml2
Mtfmt
Hoxc5
RP24-133K20.5
Plch1
C330006A16Rik
Arhgap8
Epha7
Cep72
Pantr1
Nicn1
Shank2
Sgms1
Rgag4
Arhgef10
Gpr27
Zfp518a
Cfi
Gm38034
Fuom
Adcy8
Slc11a1
Il12rb2
Pcdhga5
Suox
Chst7
Map3k5
Slc1a3
9330118I20Rik
Rep15
Tmc7
Xkr5
Pigb
Scarf1
Traf3ip2
Esx1
Ttc39aos1
Ackr4
Gm14204
Gm37354
Gm44878
Unc5c
C130012C08Rik
AB041806
Elfn2
Gm9945
Hoxd8
Gm4204
Nefh
Prdm11
Gm42928
Olfr692
Abhd16a
6820408C15Rik
Cd300lg
Plppr2
A430050A11Rik
Tbc1d23
Ptprf
Gckr
Magix
Gm15341
Arhgef2
Celf4
Tfeb
Gm13836
Pkn3
Lhx2
Fbxl5
Vill
Nrxn2
Olfr212
Gm26781
Slc16a10
Piwil2
C130021I20Rik
Gm29707
Mtap7d3
Gfpt2
Dlx6os1
Rom1
Gm3854
4632411P08Rik
Gm26688
Map9
Eomes
1110003F10Rik
Ap3m2
Pipox
Gm20638
Mansc4
C130050O18Rik
Efcab9
Pdgfra
Gm14858
Palm3
Ift88os
Ccdc24
Slc51b
Zfp82
Mfsd13b
Crb1
Gm37748
Wnt5a
D1Pas1
Gm17768
Gm13241
Gm13146
Ddx3y
Gm13245
Mrto4-ps2
Tescl
Otud6a
Gm43805
Nlrp12
Gm13034
Pabpc6
Gm13222
Triml2
Vmn1r48
Gm38238
Npas3
Sycp3
Wdr20rt
Gm3436
Gm21411
4933416C03Rik
4930447C04Rik
Tcf21
Gm37194
Gm16425
Gm20760
Hist1h2aa
1700009J07Rik
Zfp263
Gm8503
EU599041
C330024D21Rik
Gm27308
Gm16137
Gm13238
Meioc
Gm37912
Zfp433
Gm13228
Gm17028
Gm26413
Cysltr2
Dppa5a
Kis2
Lrrc36
Gm42872
Gm44698
Gm6723
4930426D05Rik
Prr23a3
Zfp978
Gm8330
Eif2s3y
Gm9164
Gm15351
Platr11
Arhgap15os
Izumo2
1700029P11Rik
Gm38097
Usp26
Gm15173
Frs3
Slc9b1
Gm28616
Dnmt3bos
Pou5f1
Ddx4
Supt20-ps
Zfp989
Gm11841
Gm4779
G530011O06Rik
Gm8493
Ptprr
Cxcr3
Rbmxl2
Gm13162
Spata32
Gm11962
Abcb1a
Rpl10l
Gm42693
Gm12929
Gm45153
Gm16401
Fgf3
Gm14143
Gm27253
4833413E03Rik
Gm43619
Lrfn1
Gm13880
Olfr850
4930448E22Rik
Gm11635
Gm21182
Shroom3
Gm6802
Olfr215
Terc
2410152P15Rik
Gm42498
2410141K09Rik
Gm29793
Rhox5
Gm13136
Shank3
Trap1a
Rpl39l
Snord42b
Gm44734
Gm6871
Rprm
Vmn2r-ps18
Obp2a
Gm1045
Slc18a3
Gm8258
Gm18848
Uty
Ndn
Gm15179
L1td1
4930486L24Rik
Msx3
Ccdc85c
Gm43956
Gm18336
Klf14
Olfr1267-ps1
Derl3
Gm12791
Cby3
B020031M17Rik
Gm34333
Vmn2r-ps19
Kdelc2
Olfr1495
Gm29138
Ccnb1ip1
Gm13147
Isl1
Lncenc1
Meg3
Platr13
Gm44021
Sfrp2
Vmn1r218
Gm43323
Otx2
Gm10535
Gpr12
Kctd8
Gm13178
Gm4217
1700095A21Rik
Gm16589
Cldn9
Fgf13
BC048671
Tmem123
Triml1
Dppa4
Prdm10
Ccdc85a
1700001L05Rik
4930433N12Rik
Foxa1
1700003M07Rik
Vmn1r219
Gm13294
Gm10538
Zscan18
Olfr1320
Zfp710
Rbm46
Gm42686
Gm13231
Gm13022
1700030C10Rik
Pcdhga3
Caly
Gm3411
Tdrd5
Gm13274
Sap25
Pcdhga12
Apba1
Trav18
Gm7325
Gm17276
4933401H06Rik
Tsix
Gm26885
Clca3b
Rnf138rt1
Nup62cl
Gm13142
Gm14901
Olfr408-ps1
Cxcl14
Gm6525
Gm24151
Slc2a3
Gm16211
Mir124-2hg
Gdf3
Ly6g6d
Marveld2
Sox17
Zfp42
Zic3
Ccr4
Gm27242
Gm20616
Ptchd1
Gm13234
Wdr38
Gm8061
Gm43433
Gm10863
Prss38
Gm15455
2010300F17Rik
Ldoc1
Dcaf12l2
Ube2d2b
Rsph6a
Slc44a3
Rhox9
Deb1
Gm14375
Vax2
Apod
Gm11434
5830444F18Rik
Gm7765
Kcnd2
Pcdhga7
6430503K07Rik
Gm15734
Slc16a8
Gm14641
Gm13263
Fam110a
Cxxc4
Gm44635
Nxph1
Chrm4
4930542C12Rik
Rhox2-ps
Kcnk10
Pcdhgb2
Mycn
Gm18828
Gm11821
Gm10451
Tdrd12
Ssh1
Sstr4
Smarca5-ps
Gm13229
BB014433
Trim52
4933438K21Rik
Oas1e
Ugt1a2
Vmn1r42
Abhd6
C78283
Ccdc113
Lmo2
Accsl
Zfp984
Drd4
Ccdc114
2610042L04Rik
Gm15609
Gm13233
Adra1d
Anp32b-ps1
Gm11608
Gm15546
Mospd4
Aard
Gng8
Gpr153
Emilin3
Zfy1
Slc15a2
2700080J24Rik
Dpp6
Gm45194
Gm13140
Zdhhc19
Sytl3
Tacstd2
Zfp420
BC028471
RP23-198F6.2
Sstr5
Gm10544
Gm13135
Zbtb44
Gm6054
Sox6os
Nlrp9c
Begain
Gm13170
4931440F15Rik
Lax1
Gm44131
Omp
Prss44
Gm12100
Tex43
Cldn6
Kcns2
4933431C10Rik
Cyp2j9
Gm5846
Gm10109
A830073O21Rik
Aim2
Gm6934
Gm8696
Gm12582
Olig1
Gm11708
St8sia6
Zap70
Olfr478
Gm15644
RP23-423E20.2
Nkx2-2
Platr4
Zfp423
Gm43337
Gm37166
Camk2a
Hoxb3os
Prss48
Nrxn1
B020004C17Rik
Naa11
Pramel1
1810010K12Rik
Tex19.1
Magel2
Kcnj9
Slc44a4
Zfp809
Foxi2
Hcn4
Bmp7
Hand1
Foxo6
Gm29736
Neil2
Crb2
D230022J07Rik
Sox13
Tmem29
Lhx3
Gm11864
Nhlh2
Tdrd6
Gm12922
1700108N11Rik
Laptm5
9530026P05Rik
Elavl2
Zfp981
Mpp3
C330018A13Rik
Gm12977
1700007K13Rik
Gm42466
D630023F18Rik
Slc6a21
Disc1
Rbm38
Elf3
Slc35f2
St8sia3
Serpine3
Slc2a13
Bhlhe23
Art1
Zfp988
Gm13648
Gm28230
RP24-225A21.3
Zfp982
Gm13590
Dchs1
Gm29175
Adcy5
Gdf7
Hs3st4
Rnf222
Spata31d1b
Lhfpl5
Gata5os
Tcl1
Tsga10ip
Bex2
Gm8112
Stox2
Gad2
6430628N08Rik
Nr1h4
RP23-264J18.2
Gm44735
Caps2
Mfap5
Crb3
Wipf1
Arhgef16
Arhgef33
Gm16339
Zfp101
Acbd4
Gm19040
Sema5b
Sox14
Zfa-ps
Fam228b
A930006L05Rik
Lrrc9
Cacna2d2
Gm44997
Trank1
Vmn1r64
Rinl
Sncb
2810429I04Rik
Spata31
Zmiz1
Gm14260
4930550C17Rik
Fmr1nb
Gm38393
Zfp169
Olfr471
Gm26756
Kl
Kcnn2
Isoc2b
Mreg
Gm26846
Zfp870
Clstn3
Ttc33
Gm26573
Meis3
Afap1l2
Cyp4f15
Lipo3
Gm16503
Plekhm2
Gab1
Dchs2
Tdh
Gm17244
Slc5a10
Nrros
Myo5c
Dact1
Plekhd1
Fgr
Sfrp1
Six2
Rasal3
Kcns3
Dmrtb1
Fgf12
Ccnjl
Rassf6
Cped1
Lingo1
Gm37667
Shisa2
Slc2a5
Clca3a2
Zpbp2
Padi3
Gm44212
Trim72
Ankar
Gm9165
Ppdpf
Gm7613
Pnma5
Trp53i11
Artn
Saa1
Gcm1
Grin2a
Pfn4
Matn1
A330074H02Rik
Gm26843
Wipf3
8030474K03Rik
Olig2
Gm13474
Trim9
Gm26676
Gm13112
Slc25a21
Gm15873
Gm19649
Cbr4
Hoxb9
Zfp575
Abhd11
Terb1
Gm12951
Slc22a7
Pax8
4930417O22Rik
Mdga2
Edn3
Boll
Gm5319
Gdf6
Apol6
Tunar
Kcnq3
Plekha4
Tspyl3
Gm44710
Sncaip
Ccdc160
Gm10645
Dmrtc2
Stx11
Gm14767
Hmx1
Lrp3
Tmem121
Gimap1
Gm43733
Gm11527
C1qa
Tfap2c
Fam181b
Mllt4
Shisa6
Gm36931
Tyrobp
Gm16157
Gm16343
Grhl2
Gm12247
Syngr1
Gm17141
B230208H11Rik
Pisd-ps2
Snora28
Cacna1b
Wscd1
Tktl2
Hspa1a
Prox1
Stat5b
Pla1a
Gm12655
Pou3f1
Morc1
Negr1
Mrc1
Hrh3
Gm15270
Gm7102
Nkx2-1
Gm14124
Dfnb59
Rnf32
Zar1
AI504432
RP23-383A10.6
Kazn
Cdhr2
1700102P08Rik
Clca3a1
Gm11400
Slc6a15
Lpar5
Srcin1
Tmem215
Mdfi
Spib
Aire
Dab2ip
Mfsd6l
A330094K24Rik
Wwox
Prss42
Gabra4
Gm17546
Lin28a
Shisa8
Pdha2
Syt14
Zfhx3
Arhgap33
Grin2b
Gm15366
Gm43834
Dnmbp
1110017D15Rik
Sost
Nwd2
Gm38210
Satb1
Cdnf
Gm44167
Cldn4
Lhpp
Klf8
Efr3b
Jak3
Lrrc10
Ick
Hist1h3g
Zfp990
Klhdc9
Kndc1
Cdh7
Gm26674
Scn4b
Sarm1
Tmem178
Grid2ip
Gm38381
Gm36948
Scn2b
Ifnk
Faddos
Tnfrsf13b
Krt78
[truncated: 339 more rows]
