# Supplementary material for: Deterministic nuclear reprogramming of mammalian nuclei to a totipotency-like state by Amphibian meiotic oocytes for stem cell therapy in humans
Source: Biol Open. 2024 Mar 11;13(3):bio060011. doi: 10.1242/bio.060011 (PMC10924218; doi:10.1242/bio.060011)
Supplement: Table S4. [file biolopen-13-060011-TableS4.xlsx]

## Sheet: ESC
source	term_name	term_id	highlighted	adjusted_p_value	negative_log10_of_adjusted_p_value	term_size	query_size	intersection_size	effective_domain_size	intersections
GO:MF	DNA-binding transcription activator activity, RNA polymerase II-specific	GO:0001228	TRUE	1.28666e-05	4.89054	508	459	30	24945	MYF5,DMRT2,HOXC10,MEIS2,ATF4,ZFP467,E2F2,PLAGL1,DLX2,PROP1,HOXA5,HOXA10,FOXC2,SOX9,GATA3,MECOM,HOXC11,HOXA9,HSF4,NR4A2,OSR2,NFIX,SCX,EBF1,ZFP580,IRF2,NR4A3,NEUROG3,ZEB2,RUNX2
GO:MF	DNA-binding transcription activator activity	GO:0001216	FALSE	1.67053e-05	4.77715	514	459	30	24945	MYF5,DMRT2,HOXC10,MEIS2,ATF4,ZFP467,E2F2,PLAGL1,DLX2,PROP1,HOXA5,HOXA10,FOXC2,SOX9,GATA3,MECOM,HOXC11,HOXA9,HSF4,NR4A2,OSR2,NFIX,SCX,EBF1,ZFP580,IRF2,NR4A3,NEUROG3,ZEB2,RUNX2
GO:MF	cis-regulatory region sequence-specific DNA binding	GO:0000987	TRUE	7.4938e-05	4.1253	1086	459	46	24945	MYF5,DMRT2,HOXC10,MEIS2,ATF4,ZFP467,NFKBIZ,E2F2,PLAGL1,DLX2,PROP1,HOXA5,HOXA10,FOXC2,SOX9,GATA3,MECOM,HOXA11,HOXC11,ZFP382,RFX8,ZFP324,ZFP287,MSX2,ZFP354B,HOXA9,SNAI2,HSF4,HOXA3,NR4A2,NFIL3,NFIX,SCX,FOXS1,EBF1,ZFP663,ZFP580,HES5,EVX2,IRF2,NR4A3,LHX1,NEUROG3,ZEB2,RORC,RUNX2
GO:MF	RNA polymerase II cis-regulatory region sequence-specific DNA binding	GO:0000978	FALSE	0.000104963	3.97896	1063	459	45	24945	MYF5,DMRT2,HOXC10,MEIS2,ATF4,ZFP467,NFKBIZ,E2F2,PLAGL1,DLX2,PROP1,HOXA5,HOXA10,FOXC2,SOX9,GATA3,MECOM,HOXA11,HOXC11,ZFP382,RFX8,ZFP324,ZFP287,MSX2,ZFP354B,HOXA9,SNAI2,HSF4,HOXA3,NR4A2,NFIL3,NFIX,SCX,FOXS1,EBF1,ZFP663,ZFP580,HES5,EVX2,IRF2,NR4A3,NEUROG3,ZEB2,RORC,RUNX2
GO:MF	transcription regulatory region nucleic acid binding	GO:0001067	FALSE	0.000216988	3.66356	1313	459	51	24945	MYF5,DMRT2,HOXC10,MEIS2,ATF4,ZFP467,NFKBIZ,E2F2,PLAGL1,DLX2,PROP1,HOXA5,HOXA10,FOXC2,SOX9,GATA3,MECOM,HOXA11,MBNL1,HOXC11,ZFP382,RFX8,SMARCA2,ZFP324,ZFP287,MSX2,LHX9,ZFP354B,HOXA9,SNAI2,HSF4,HOXA3,NR4A2,NFIL3,OSR2,ANKRD23,NFIX,SCX,FOXS1,EBF1,ZFP663,ZFP580,HES5,EVX2,IRF2,NR4A3,LHX1,NEUROG3,ZEB2,RORC,RUNX2
GO:MF	RNA polymerase II transcription regulatory region sequence-specific DNA binding	GO:0000977	FALSE	0.000238276	3.62292	1205	459	48	24945	MYF5,DMRT2,HOXC10,MEIS2,ATF4,ZFP467,NFKBIZ,E2F2,PLAGL1,DLX2,PROP1,HOXA5,HOXA10,FOXC2,SOX9,GATA3,MECOM,HOXA11,HOXC11,ZFP382,RFX8,ZFP324,ZFP287,MSX2,LHX9,ZFP354B,HOXA9,SNAI2,HSF4,HOXA3,NR4A2,NFIL3,OSR2,NFIX,SCX,FOXS1,EBF1,ZFP663,ZFP580,HES5,EVX2,IRF2,NR4A3,LHX1,NEUROG3,ZEB2,RORC,RUNX2
GO:MF	DNA-binding transcription factor activity, RNA polymerase II-specific	GO:0000981	FALSE	0.000378319	3.42214	1077	459	44	24945	MYF5,DMRT2,HOXC10,MEIS2,ATF4,ZFP467,E2F2,PLAGL1,DLX2,PROP1,HOXA5,HOXA10,FOXC2,SOX9,GATA3,MECOM,HOXA11,HOXC11,ZFP382,RFX8,MSX2,LHX9,HOXA9,SNAI2,HSF4,HOXA3,NR4A2,NFIL3,OSR2,NFIX,SCX,FOXS1,EBF1,ZFP580,HES5,EVX2,IRF2,NR4A3,LHX1,NEUROG3,ZEB2,ZBTB41,RORC,RUNX2
GO:MF	transcription cis-regulatory region binding	GO:0000976	FALSE	0.000452868	3.34403	1308	459	50	24945	MYF5,DMRT2,HOXC10,MEIS2,ATF4,ZFP467,NFKBIZ,E2F2,PLAGL1,DLX2,PROP1,HOXA5,HOXA10,FOXC2,SOX9,GATA3,MECOM,HOXA11,HOXC11,ZFP382,RFX8,SMARCA2,ZFP324,ZFP287,MSX2,LHX9,ZFP354B,HOXA9,SNAI2,HSF4,HOXA3,NR4A2,NFIL3,OSR2,ANKRD23,NFIX,SCX,FOXS1,EBF1,ZFP663,ZFP580,HES5,EVX2,IRF2,NR4A3,LHX1,NEUROG3,ZEB2,RORC,RUNX2
GO:MF	DNA-binding transcription factor activity	GO:0003700	FALSE	0.0011006	2.95837	1159	459	45	24945	MYF5,DMRT2,HOXC10,MEIS2,ATF4,ZFP467,E2F2,PLAGL1,DLX2,PROP1,HOXA5,HOXA10,FOXC2,SOX9,GATA3,MECOM,ZBTB24,HOXA11,HOXC11,ZFP382,RFX8,MSX2,LHX9,HOXA9,SNAI2,HSF4,HOXA3,NR4A2,NFIL3,OSR2,NFIX,SCX,FOXS1,EBF1,ZFP580,HES5,EVX2,IRF2,NR4A3,LHX1,NEUROG3,ZEB2,ZBTB41,RORC,RUNX2
GO:MF	sequence-specific double-stranded DNA binding	GO:1990837	FALSE	0.00110074	2.95831	1388	459	51	24945	MYF5,DMRT2,HOXC10,HMBOX1,MEIS2,ATF4,ZFP467,NFKBIZ,E2F2,PLAGL1,DLX2,PROP1,HOXA5,HOXA10,FOXC2,SOX9,GATA3,MECOM,HOXA11,HOXC11,ZFP382,RFX8,SMARCA2,ZFP324,ZFP287,MSX2,LHX9,ZFP354B,HOXA9,SNAI2,HSF4,HOXA3,NR4A2,NFIL3,OSR2,ANKRD23,NFIX,SCX,FOXS1,EBF1,ZFP663,ZFP580,HES5,EVX2,IRF2,NR4A3,LHX1,NEUROG3,ZEB2,RORC,RUNX2
GO:MF	transcription regulator activity	GO:0140110	FALSE	0.00697139	2.15668	1605	459	54	24945	MYF5,JMJD1C,DMRT2,HOXC10,MEIS2,TAF11,MYCBP,ATF4,ZFP467,NFKBIZ,E2F2,PLAGL1,DLX2,PROP1,HOXA5,HOXA10,FOXC2,SOX9,GATA3,MECOM,ZBTB24,HOXA11,HOXC11,ZFP382,RFX8,SMARCA2,MSX2,LHX9,ZCCHC12,HOXA9,SNAI2,HSF4,PARP14,HOXA3,NR4A2,NFIL3,OSR2,NFIX,SCX,FOXS1,EBF1,ZFP580,HES5,EVX2,IRF2,NR4A3,LHX1,NEUROG3,NAB2,ZEB2,ZBTB41,RORC,RUNX2,SMARCD3
GO:MF	double-stranded DNA binding	GO:0003690	FALSE	0.00714334	2.1461	1485	459	51	24945	MYF5,DMRT2,HOXC10,HMBOX1,MEIS2,ATF4,ZFP467,NFKBIZ,E2F2,PLAGL1,DLX2,PROP1,HOXA5,HOXA10,FOXC2,SOX9,GATA3,MECOM,HOXA11,HOXC11,ZFP382,RFX8,SMARCA2,ZFP324,ZFP287,MSX2,LHX9,ZFP354B,HOXA9,SNAI2,HSF4,HOXA3,NR4A2,NFIL3,OSR2,ANKRD23,NFIX,SCX,FOXS1,EBF1,ZFP663,ZFP580,HES5,EVX2,IRF2,NR4A3,LHX1,NEUROG3,ZEB2,RORC,RUNX2
GO:MF	sequence-specific DNA binding	GO:0043565	FALSE	0.00950567	2.02202	1501	459	51	24945	MYF5,DMRT2,HOXC10,HMBOX1,MEIS2,ATF4,ZFP467,NFKBIZ,E2F2,PLAGL1,DLX2,PROP1,HOXA5,HOXA10,FOXC2,SOX9,GATA3,MECOM,HOXA11,HOXC11,ZFP382,RFX8,SMARCA2,ZFP324,ZFP287,MSX2,LHX9,ZFP354B,HOXA9,SNAI2,HSF4,HOXA3,NR4A2,NFIL3,OSR2,ANKRD23,NFIX,SCX,FOXS1,EBF1,ZFP663,ZFP580,HES5,EVX2,IRF2,NR4A3,LHX1,NEUROG3,ZEB2,RORC,RUNX2
GO:BP	regulation of multicellular organismal process	GO:0051239	TRUE	9.80763e-09	8.00844	3173	474	109	26856	NEDD9,WLS,DMRT2,HOXC10,MEIS2,ARG2,CCR2,TIAM2,LRRK2,CPTP,ATF4,ACOT13,CNTF,NFKBIA,THBS2,NFKBIZ,SYTL2,E2F2,TMEM65,TGFB3,DLX2,HOXA5,PTGS2,INHBA,FOXC2,SERPINF1,SOX9,GATA3,IRGM1,ZBTB24,HOXA11,VCAM1,ANGPT2,HOXC11,SOCS1,ADAMTS1,TMEM176B,CD40LG,HCRT,FLRT3,CCND2,MCC,ZFP287,MSX2,FGF21,NRP1,GPR3,FST,IL20RB,EDN1,FAIM,SEMA3A,BGLAP3,BC049730,HOXA9,FGFBP3,FFAR4,SERPINB1A,ELOVL3,SNAI2,CD160,DBH,NR4A2,PLAT,TLR6,TR…
GO:BP	skeletal system development	GO:0001501	FALSE	1.42271e-08	7.84688	529	474	36	26856	MYF5,DMRT2,HOXC10,COL1A2,TGFB3,DLX2,HOXA5,HOXA10,FOXC2,SOX9,GATA3,HOXA11,HOXC11,MSX2,FST,EDN1,BGLAP3,HOXA9,SNAI2,HOXA3,OSR2,NFIX,SCX,HYAL3,DDR2,HES5,TIMP3,GDF11,PDGFRA,FAT4,LHX1,NAB2,WNT9A,MYOC,RUNX2,TMEM107
GO:BP	positive regulation of multicellular organismal process	GO:0051240	FALSE	3.43391e-07	6.46421	1799	474	71	26856	NEDD9,WLS,CCR2,TIAM2,LRRK2,ATF4,CNTF,THBS2,NFKBIZ,SYTL2,TGFB3,PTGS2,INHBA,FOXC2,SERPINF1,SOX9,GATA3,IRGM1,HOXA11,VCAM1,ANGPT2,HOXC11,SOCS1,CD40LG,HCRT,FLRT3,CCND2,MSX2,FGF21,NRP1,GPR3,FST,IL20RB,EDN1,FAIM,BC049730,FGFBP3,FFAR4,ELOVL3,CD160,DBH,PLAT,TLR6,MCOLN2,PDE4B,BTK,IL4,OSR2,TNIP2,SCX,FOXS1,CMA1,DDR2,ZFP580,SFXN5,CYP1B1,MAP6,PDGFRA,PRKD2,NR4A3,LHX1,LBP,MYD88,DIXDC1,ABI3BP,CAMK2D,PLA2G3,ZEB2,W…
GO:BP	anatomical structure morphogenesis	GO:0009653	FALSE	3.99235e-07	6.39877	2773	474	95	26856	MYF5,WLS,JMJD1C,DMRT2,GFRA3,HOXC10,MEIS2,C1GALT1C1,CCR2,SPAG9,TIAM2,LRRK2,SPAG6,ATF4,GNAT2,CNTF,THBS2,MEGF9,E2F2,COL1A2,TGFB3,DLX2,PROP1,HOXA5,PTGS2,HOXA10,INHBA,FOXC2,SERPINF1,SOX9,GATA3,TNFAIP2,MECOM,IRGM1,ARC,CCDC103,HOXA11,VCAM1,MBNL1,ANGPT2,HOXC11,TMEM182,ADAMTS1,FLRT3,MSX2,LHX9,FGF21,NRP1,FST,EDN1,SEMA3A,MAB21L2,COCH,NRN1,HOXA9,GFRA1,SNAI2,CD160,HOXA3,NR4A2,FGF22,EDAR,IL4,LFNG,OSR2,ANKRD23,…
GO:BP	pattern specification process	GO:0007389	FALSE	4.45912e-07	6.35075	456	474	31	26856	MYF5,WLS,DMRT2,HOXC10,MEIS2,DLX2,PROP1,HOXA5,HOXA10,FOXC2,ARC,CCDC103,HOXA11,HOXC11,RFX8,MSX2,NRP1,FST,EDN1,HOXA9,HOXA3,CFAP53,CYP26C1,LFNG,HES5,GDF11,LHX1,ZEB2,DAND5,SMARCD3,TMEM107
GO:BP	regionalization	GO:0003002	FALSE	7.75417e-07	6.11046	412	474	29	26856	MYF5,WLS,DMRT2,HOXC10,DLX2,PROP1,HOXA5,HOXA10,FOXC2,ARC,CCDC103,HOXA11,HOXC11,RFX8,MSX2,NRP1,EDN1,HOXA9,HOXA3,CFAP53,CYP26C1,LFNG,HES5,GDF11,LHX1,ZEB2,DAND5,SMARCD3,TMEM107
GO:BP	animal organ morphogenesis	GO:0009887	FALSE	1.66522e-06	5.77853	1086	474	50	26856	MYF5,WLS,MEIS2,LRRK2,SPAG6,ATF4,GNAT2,CNTF,COL1A2,TGFB3,DLX2,PROP1,HOXA5,INHBA,FOXC2,SOX9,GATA3,MECOM,CCDC103,HOXA11,HOXC11,ADAMTS1,MSX2,LHX9,FGF21,NRP1,FST,EDN1,HOXA9,SNAI2,HOXA3,FGF22,EDAR,OSR2,NFIX,S1PR1,KLHL3,SCX,HES5,GDF11,PDGFRA,FAT4,NR4A3,LHX1,NAB2,WNT9A,ADPRHL1,RUNX2,SMARCD3,TMEM107
GO:BP	negative regulation of multicellular organismal process	GO:0051241	FALSE	3.01882e-06	5.52016	1212	474	53	26856	HOXC10,ARG2,CCR2,CPTP,ATF4,ACOT13,CNTF,THBS2,E2F2,TGFB3,DLX2,HOXA5,PTGS2,INHBA,FOXC2,SERPINF1,SOX9,GATA3,IRGM1,ANGPT2,SOCS1,ADAMTS1,TMEM176B,HCRT,CCND2,MCC,MSX2,NRP1,IL20RB,SEMA3A,FFAR4,SERPINB1A,SNAI2,CD160,PLAT,TLR6,TRIB2,ZFP608,PDE4B,BTK,IL4,HFE,HES5,PDGFRA,LBP,ABI3BP,PLA2G3,WNT9A,PROCR,NPFF,DAND5,TNFAIP6,CNR2
GO:BP	embryonic skeletal system morphogenesis	GO:0048704	FALSE	5.17344e-06	5.28622	99	474	14	26856	MYF5,TGFB3,DLX2,HOXA5,FOXC2,HOXA11,HOXC11,HOXA9,HOXA3,OSR2,PDGFRA,LHX1,WNT9A,RUNX2
GO:BP	embryonic skeletal system development	GO:0048706	FALSE	5.88828e-06	5.23001	136	474	16	26856	MYF5,DMRT2,TGFB3,DLX2,HOXA5,FOXC2,HOXA11,HOXC11,HOXA9,HOXA3,OSR2,SCX,PDGFRA,LHX1,WNT9A,RUNX2
GO:BP	system development	GO:0048731	FALSE	1.1359e-05	4.94466	4076	474	120	26856	MYF5,WLS,TUBB2A,JMJD1C,ADAMTS6,DMRT2,GFRA3,HOXC10,MEIS2,ARG2,CCR2,SPAG9,BFSP2,TIAM2,LRRK2,SPAG6,UGP2,ATF4,GNAT2,CNTF,RBFOX1,THBS2,NFKBIZ,MEGF9,E2F2,TMEM65,SNX17,MB,COL1A2,TGFB3,DLX2,PROP1,HOXA5,PTGS2,HOXA10,INHBA,FOXC2,SERPINF1,SOX9,GATA3,TNFAIP2,MECOM,ARC,CCDC103,HOXA11,VCAM1,MBNL1,ANGPT2,HOXC11,MAPKAPK5,SEC63,RFX8,ADAMTS1,CD40LG,FLRT3,CCND2,MSX2,LHX9,NRP1,FST,EDN1,FAIM,SEMA3A,MAB21L2,BGLAP3,NRN…
GO:BP	animal organ development	GO:0048513	FALSE	1.41781e-05	4.84838	3278	474	102	26856	MYF5,WLS,TUBB2A,JMJD1C,ADAMTS6,HOXC10,MEIS2,KRT75,ARG2,BFSP2,LRRK2,SPAG6,UGP2,ATF4,GNAT2,CNTF,RBFOX1,NFKBIZ,TMEM65,SNX17,MB,PLAGL1,COL1A2,TGFB3,DLX2,PROP1,HOXA5,PTGS2,HOXA10,INHBA,FOXC2,SERPINF1,SOX9,GATA3,MECOM,CCDC103,HOXA11,VCAM1,MBNL1,ANGPT2,HOXC11,SEC63,RFX8,TMEM182,ADAMTS1,FLRT3,CCND2,MSX2,LHX9,FGF21,NRP1,FST,EDN1,SEMA3A,MAB21L2,BGLAP3,PTX3,HOXA9,GFRA1,SNAI2,HSF4,HOXA3,VAMP5,NR4A2,FGF22,CYP…
GO:BP	anterior/posterior pattern specification	GO:0009952	FALSE	1.91953e-05	4.71681	212	474	19	26856	MYF5,WLS,DMRT2,HOXC10,HOXA5,HOXA10,FOXC2,ARC,HOXA11,HOXC11,MSX2,HOXA9,HOXA3,CYP26C1,LFNG,HES5,GDF11,LHX1,ZEB2
GO:BP	embryonic morphogenesis	GO:0048598	FALSE	4.22791e-05	4.37387	646	474	34	26856	MYF5,WLS,HOXC10,TGFB3,DLX2,HOXA5,HOXA10,INHBA,FOXC2,SOX9,GATA3,MECOM,CCDC103,HOXA11,VCAM1,MBNL1,HOXC11,FLRT3,MSX2,EDN1,MAB21L2,HOXA9,HOXA3,OSR2,SCX,HES5,PDGFRA,NR4A3,LHX1,WNT9A,ZEB2,RUNX2,TMEM107,NAT8F3
GO:BP	skeletal system morphogenesis	GO:0048705	FALSE	4.38788e-05	4.35775	247	474	20	26856	MYF5,TGFB3,DLX2,HOXA5,FOXC2,SOX9,HOXA11,HOXC11,MSX2,HOXA9,HOXA3,OSR2,NFIX,SCX,PDGFRA,LHX1,NAB2,WNT9A,RUNX2,TMEM107
GO:BP	regulation of multicellular organismal development	GO:2000026	FALSE	0.000104312	3.98167	1540	474	58	26856	NEDD9,WLS,MEIS2,CCR2,TIAM2,ATF4,CNTF,NFKBIA,THBS2,NFKBIZ,E2F2,DLX2,HOXA5,INHBA,FOXC2,SERPINF1,SOX9,GATA3,IRGM1,HOXA11,ANGPT2,SOCS1,ADAMTS1,TMEM176B,CD40LG,FLRT3,CCND2,MSX2,NRP1,FST,EDN1,FAIM,SEMA3A,BGLAP3,HOXA9,SNAI2,CD160,ZFP608,IL4,OSR2,S1PR1,SCX,CMA1,DDR2,HES5,CYP1B1,MAP6,FAT4,PRKD2,LHX1,DIXDC1,PLA2G3,WNT9A,ZEB2,RORC,RUNX2,TNFAIP6,SMARCD3
GO:BP	regulation of developmental process	GO:0050793	FALSE	0.000109173	3.96189	2702	474	86	26856	MYF5,NEDD9,WLS,DMRT2,MEIS2,CCR2,SPAG9,TIAM2,NMRK2,LRRK2,SPAG6,CDK12,ATF4,CNTF,RBFOX1,NFKBIA,THBS2,NFKBIZ,E2F2,TGFB3,DLX2,HOXA5,PTGS2,INHBA,FOXC2,SERPINF1,SOX9,GATA3,MECOM,IRGM1,ARC,HOXA11,ANGPT2,HOXC11,SOCS1,MAPKAPK5,TMEM182,ADAMTS1,TMEM176B,CD40LG,FLRT3,CCND2,MSX2,NRP1,FST,EDN1,FAIM,SEMA3A,COCH,BGLAP3,HOXA9,FFAR4,SNAI2,CD160,TRIB2,ZFP608,IL4,LFNG,OSR2,S1PR1,SCX,FOXS1,PRDM6,HYAL3,CMA1,DDR2,HES5,C…
GO:BP	positive regulation of developmental process	GO:0051094	FALSE	0.000121863	3.91413	1469	474	56	26856	MYF5,NEDD9,WLS,DMRT2,CCR2,SPAG9,TIAM2,ATF4,CNTF,THBS2,NFKBIZ,TGFB3,DLX2,HOXA5,PTGS2,INHBA,FOXC2,SERPINF1,SOX9,GATA3,MECOM,IRGM1,HOXA11,ANGPT2,HOXC11,SOCS1,MAPKAPK5,CD40LG,FLRT3,CCND2,MSX2,NRP1,FST,EDN1,FAIM,FFAR4,SNAI2,IL4,OSR2,SCX,FOXS1,CMA1,DDR2,CYP1B1,MAP6,PDGFRA,PRKD2,LHX1,NEUROG3,DIXDC1,ABI3BP,PLA2G3,WNT9A,ZEB2,RUNX2,SMARCD3
GO:BP	cell development	GO:0048468	FALSE	0.00015317	3.81483	3164	474	96	26856	3830403N18RIK,MYF5,NEDD9,WLS,JMJD1C,GFRA3,MEIS2,MAJIN,KRT75,CCR2,SPAG9,BFSP2,TIAM2,LRRK2,SPAG6,ATF4,GNAT2,CNTF,NFKBIA,NFKBIZ,MEGF9,MB,DLX2,MEIG1,HOXA5,INHBA,FOXC2,SERPINF1,SOX9,GATA3,MECOM,IRGM1,ZBTB24,ARC,HOXA11,ANGPT2,HERC6,SOCS1,MAPKAPK5,TMEM182,ADAMTS1,TMEM176B,CD40LG,SMARCA2,FLRT3,6030468B19RIK,MSX2,LHX9,NRP1,FST,EDN1,FAIM,SEMA3A,NRN1,PTX3,HBA-X,HOXA9,GFRA1,SNAI2,NDRG1,NR4A2,CYP26C1,GM13283,…
GO:BP	regulation of anatomical structure morphogenesis	GO:0022603	FALSE	0.000174448	3.75833	925	474	41	26856	WLS,DMRT2,CCR2,SPAG9,TIAM2,LRRK2,SPAG6,CNTF,THBS2,E2F2,HOXA5,FOXC2,SERPINF1,SOX9,GATA3,IRGM1,ARC,HOXA11,ANGPT2,HOXC11,ADAMTS1,NRP1,EDN1,SEMA3A,COCH,SNAI2,CD160,LFNG,OSR2,SCX,CMA1,CYP1B1,MAP6,PDGFRA,PRKD2,LHX1,NEUROG3,DIXDC1,ABI3BP,ZEB2,RUNX2
GO:BP	positive regulation of biosynthetic process	GO:0009891	FALSE	0.000254138	3.59493	2798	474	87	26856	MYF5,DMRT2,ABLIM3,HOXC10,HMBOX1,MEIS2,TAF11,CCR2,LRRK2,MYCBP,CDK12,ATF4,CNTF,NFKBIA,ZFP467,NFKBIZ,E2F2,PLAGL1,TGFB3,DLX2,PROP1,HOXA5,PTGS2,HOXA10,INHBA,FOXC2,SOX9,GATA3,MECOM,MLLT10,HOXA11,HOXC11,MAPKAPK5,CD40LG,SMARCA2,6030468B19RIK,ZFP287,FGF21,IL20RB,EDN1,ZCCHC12,PTX3,HOXA9,RBMS3,HSF4,CD160,NR4A2,FGF22,ZEB2OS,TLR6,MCOLN2,ABLIM2,DUOXA2,NFIL3,PDE4B,EDAR,BTK,IL4,OSR2,TNIP2,ANKRD23,NFIX,S1PR1,HFE,…
GO:BP	multicellular organism development	GO:0007275	FALSE	0.000255909	3.59191	4828	474	131	26856	MYF5,NEDD9,WLS,TUBB2A,JMJD1C,ADAMTS6,DMRT2,GFRA3,HOXC10,MEIS2,ARG2,CCR2,SPAG9,BFSP2,TIAM2,LRRK2,SPAG6,UGP2,ATF4,GNAT2,CNTF,RBFOX1,NFKBIA,THBS2,NFKBIZ,MEGF9,E2F2,TMEM65,SNX17,MB,COL1A2,TGFB3,DLX2,PROP1,HOXA5,PTGS2,HOXA10,INHBA,FOXC2,SERPINF1,SOX9,GATA3,TNFAIP2,MECOM,IRGM1,ARC,CCDC103,HOXA11,VCAM1,MBNL1,ANGPT2,HOXC11,SOCS1,MAPKAPK5,SEC63,RFX8,ADAMTS1,TMEM176B,CD40LG,FLRT3,CCND2,MSX2,LHX9,NRP1,FST,E…
GO:BP	cell differentiation	GO:0030154	FALSE	0.000271708	3.5659	4737	474	129	26856	3830403N18RIK,MYF5,NEDD9,WLS,JMJD1C,SPATA9,GFRA3,HOXC10,MEIS2,MAJIN,KRT75,CCR2,SPAG9,BFSP2,TIAM2,NMRK2,LRRK2,SPAG6,FRK,CDK12,ATF4,GNAT2,CNTF,RBFOX1,NFKBIA,NFKBIZ,MEGF9,MB,PLAGL1,TGFB3,DLX2,PROP1,MEIG1,HOXA5,PTGS2,INHBA,FOXC2,SERPINF1,SOX9,GATA3,TNFAIP2,MECOM,IRGM1,ZBTB24,ARC,HOXA11,VCAM1,MBNL1,ANGPT2,HERC6,SOCS1,MAPKAPK5,TMEM182,ADAMTS1,TMEM176B,CD40LG,SMARCA2,FLRT3,6030468B19RIK,CCND2,MSX2,LHX9,…
GO:BP	cellular developmental process	GO:0048869	FALSE	0.000275044	3.5606	4738	474	129	26856	3830403N18RIK,MYF5,NEDD9,WLS,JMJD1C,SPATA9,GFRA3,HOXC10,MEIS2,MAJIN,KRT75,CCR2,SPAG9,BFSP2,TIAM2,NMRK2,LRRK2,SPAG6,FRK,CDK12,ATF4,GNAT2,CNTF,RBFOX1,NFKBIA,NFKBIZ,MEGF9,MB,PLAGL1,TGFB3,DLX2,PROP1,MEIG1,HOXA5,PTGS2,INHBA,FOXC2,SERPINF1,SOX9,GATA3,TNFAIP2,MECOM,IRGM1,ZBTB24,ARC,HOXA11,VCAM1,MBNL1,ANGPT2,HERC6,SOCS1,MAPKAPK5,TMEM182,ADAMTS1,TMEM176B,CD40LG,SMARCA2,FLRT3,6030468B19RIK,CCND2,MSX2,LHX9,…
GO:BP	positive regulation of cellular biosynthetic process	GO:0031328	FALSE	0.000331701	3.47925	2771	474	86	26856	MYF5,DMRT2,ABLIM3,HOXC10,HMBOX1,MEIS2,TAF11,CCR2,LRRK2,MYCBP,CDK12,ATF4,CNTF,NFKBIA,ZFP467,NFKBIZ,E2F2,PLAGL1,TGFB3,DLX2,PROP1,HOXA5,PTGS2,HOXA10,INHBA,FOXC2,SOX9,GATA3,MECOM,MLLT10,HOXA11,HOXC11,MAPKAPK5,CD40LG,SMARCA2,6030468B19RIK,ZFP287,FGF21,IL20RB,EDN1,ZCCHC12,PTX3,HOXA9,RBMS3,HSF4,CD160,NR4A2,FGF22,ZEB2OS,TLR6,MCOLN2,ABLIM2,DUOXA2,NFIL3,PDE4B,EDAR,BTK,IL4,OSR2,TNIP2,ANKRD23,NFIX,S1PR1,HFE,…
GO:BP	positive regulation of metabolic process	GO:0009893	FALSE	0.000340808	3.46749	3905	474	111	26856	MYF5,NEDD9,RNF144B,DMRT2,ABLIM3,HOXC10,HMBOX1,MEIS2,PSMD10,ARG2,TAF11,CCR2,LRRK2,MYCBP,CDK12,ATF4,CNTF,NFKBIA,ZFP467,NFKBIZ,E2F2,PLAGL1,TGFB3,DLX2,PROP1,HOXA5,PTGS2,HOXA10,INHBA,FOXC2,SOX9,GATA3,MECOM,IRGM1,MLLT10,HOXA11,TNFRSF23,HOXC11,SOCS1,MAPKAPK5,CD40LG,HCRT,SMARCA2,6030468B19RIK,CCND2,ZFP287,FGF21,NRP1,GPR3,IL20RB,EDN1,ZCCHC12,PTX3,HOXA9,RBMS3,GFRA1,FFAR4,ELOVL3,HSF4,CD160,PARP14,DBH,NR4A2,…
GO:BP	regulation of cold-induced thermogenesis	GO:0120161	FALSE	0.00035026	3.45561	137	474	14	26856	HOXC10,CCR2,ATF4,ACOT13,FOXC2,HCRT,FGF21,GPR3,FFAR4,ELOVL3,DBH,IL4,SFXN5,SLC25A44
GO:BP	cell population proliferation	GO:0008283	TRUE	0.000414744	3.38222	3413	474	100	26856	NEDD9,WLS,CSF2RB,GFRA3,ABLIM3,MEIS2,ARG2,CCR2,SPAG9,TIAM2,LRRK2,INCA1,KCNF1,SPAG6,CNTF,NFKBIA,NFKBIZ,MEGF9,SDCBP2,TGFB3,MEIG1,HOXA5,PTGS2,INHBA,FOXC2,SERPINF1,SOX9,GATA3,MECOM,IRGM1,ARC,CCDC103,VCAM1,CFB,SOCS1,MAPKAPK5,ADAMTS1,CD40LG,SMARCA2,FLRT3,CCND2,MCC,MSX2,LHX9,FGF21,NRP1,FST,IL20RB,EDN1,SEMA3A,MAB21L2,FAM83A,NRN1,GFRA1,SERPINB1A,SNAI2,HOXA3,NDRG1,DBH,NR4A2,FGF22,GM13283,ABLIM2,BTK,IL4,OSR2…
GO:BP	cold-induced thermogenesis	GO:0106106	FALSE	0.000419787	3.37697	139	474	14	26856	HOXC10,CCR2,ATF4,ACOT13,FOXC2,HCRT,FGF21,GPR3,FFAR4,ELOVL3,DBH,IL4,SFXN5,SLC25A44
GO:BP	regulation of transcription by RNA polymerase II	GO:0006357	FALSE	0.000438046	3.35848	2354	474	76	26856	MYF5,JMJD1C,DMRT2,ABLIM3,HOXC10,HMBOX1,MEIS2,PSMD10,TAF11,FRK,CDK12,ATF4,NFKBIA,TOX4,ZFP467,NFKBIZ,E2F2,PLAGL1,DLX2,PROP1,HOXA5,HOXA10,INHBA,FOXC2,SOX9,GATA3,MECOM,ZBTB24,MLLT10,HOXA11,HOXC11,ZFP382,RFX8,DNAJB4,SMARCA2,MSX2,LHX9,ZFP354B,FST,EDN1,ZCCHC12,HBA-X,HOXA9,SNAI2,HSF4,HOXA3,NR4A2,ABLIM2,NFIL3,ZFP608,IL4,OSR2,TNIP2,ANKRD23,NFIX,S1PR1,SCX,FOXS1,EBF1,PRDM6,ZFP580,HES5,EVX2,IRF2,PRKD2,NR4A3,L…
GO:BP	tissue development	GO:0009888	FALSE	0.000484045	3.31511	2105	474	70	26856	MYF5,WLS,JMJD1C,DMRT2,KRT75,ARG2,BFSP2,SPAG6,ATF4,RBFOX1,NFKBIZ,PLAGL1,COL1A2,TGFB3,DLX2,HOXA5,PTGS2,INHBA,FOXC2,SOX9,GATA3,MECOM,ARC,CCDC103,HOXA11,VCAM1,MBNL1,ANGPT2,FLRT3,CCND2,MSX2,NRP1,FST,EDN1,BGLAP3,SNAI2,HSF4,HOXA3,VAMP5,CYP26C1,EDAR,LFNG,OSR2,NFIX,S1PR1,KLHL3,SCX,HYAL3,DDR2,HES5,CYP1B1,TIMP3,GDF11,PDGFRA,FAT4,NR4A3,LHX1,NEUROG3,NAB2,MYD88,CAMK2D,WNT9A,ZEB2,ADPRHL1,RORC,ADAMTSL4,DAND5,MCI…
GO:BP	positive regulation of macromolecule biosynthetic process	GO:0010557	FALSE	0.000528503	3.27695	2669	474	83	26856	MYF5,DMRT2,ABLIM3,HOXC10,HMBOX1,MEIS2,TAF11,CCR2,LRRK2,MYCBP,CDK12,ATF4,CNTF,NFKBIA,ZFP467,NFKBIZ,E2F2,PLAGL1,TGFB3,DLX2,PROP1,HOXA5,PTGS2,HOXA10,INHBA,FOXC2,SOX9,GATA3,MECOM,MLLT10,HOXA11,HOXC11,MAPKAPK5,CD40LG,SMARCA2,6030468B19RIK,ZFP287,FGF21,IL20RB,EDN1,ZCCHC12,HOXA9,RBMS3,HSF4,CD160,NR4A2,FGF22,ZEB2OS,TLR6,MCOLN2,ABLIM2,NFIL3,PDE4B,EDAR,BTK,IL4,OSR2,TNIP2,ANKRD23,NFIX,S1PR1,HFE,SCX,EBF1,ZFP…
GO:BP	camera-type eye development	GO:0043010	FALSE	0.000642551	3.19209	375	474	23	26856	MYF5,BFSP2,ATF4,GNAT2,CNTF,DLX2,INHBA,FOXC2,SERPINF1,SOX9,GATA3,NRP1,MAB21L2,HSF4,OSR2,NFIX,HES5,CYP1B1,GDF11,PDGFRA,LHX1,ZEB2,SMARCD3
GO:BP	positive regulation of transcription by RNA polymerase II	GO:0045944	FALSE	0.000661334	3.17958	1311	474	50	26856	MYF5,DMRT2,ABLIM3,HOXC10,MEIS2,TAF11,CDK12,ATF4,NFKBIA,ZFP467,NFKBIZ,E2F2,PLAGL1,DLX2,PROP1,HOXA5,HOXA10,INHBA,FOXC2,SOX9,GATA3,MECOM,MLLT10,HOXC11,SMARCA2,EDN1,ZCCHC12,HOXA9,HSF4,NR4A2,ABLIM2,IL4,OSR2,TNIP2,ANKRD23,NFIX,S1PR1,SCX,EBF1,ZFP580,HES5,IRF2,PRKD2,NR4A3,NEUROG3,MYD88,TFR2,ZEB2,MCIDAS,RUNX2
GO:BP	regulation of cell differentiation	GO:0045595	FALSE	0.000665292	3.17699	1749	474	61	26856	MYF5,NEDD9,WLS,MEIS2,CCR2,SPAG9,TIAM2,NMRK2,LRRK2,CDK12,ATF4,CNTF,RBFOX1,NFKBIA,NFKBIZ,TGFB3,DLX2,HOXA5,PTGS2,INHBA,SERPINF1,SOX9,GATA3,MECOM,IRGM1,HOXA11,SOCS1,TMEM182,TMEM176B,CD40LG,CCND2,MSX2,NRP1,FST,EDN1,FAIM,SEMA3A,HOXA9,FFAR4,SNAI2,TRIB2,ZFP608,IL4,PRDM6,DDR2,HES5,MAP6,GDF11,PDGFRA,FAT4,LHX1,NEUROG3,DIXDC1,ABI3BP,PLA2G3,WNT9A,ZEB2,RORC,RUNX2,TNFAIP6,SMARCD3
GO:BP	transcription by RNA polymerase II	GO:0006366	FALSE	0.00069654	3.15705	2425	474	77	26856	MYF5,JMJD1C,DMRT2,ABLIM3,HOXC10,HMBOX1,MEIS2,PSMD10,TAF11,FRK,CDK12,ATF4,NFKBIA,TOX4,ZFP467,NFKBIZ,E2F2,PLAGL1,DLX2,PROP1,HOXA5,HOXA10,INHBA,FOXC2,SOX9,GATA3,MECOM,ZBTB24,MLLT10,HOXA11,POLR2K,HOXC11,ZFP382,RFX8,DNAJB4,SMARCA2,MSX2,LHX9,ZFP354B,FST,EDN1,ZCCHC12,HBA-X,HOXA9,SNAI2,HSF4,HOXA3,NR4A2,ABLIM2,NFIL3,ZFP608,IL4,OSR2,TNIP2,ANKRD23,NFIX,S1PR1,SCX,FOXS1,EBF1,PRDM6,ZFP580,HES5,EVX2,IRF2,PRKD2,…
GO:BP	positive regulation of cellular metabolic process	GO:0031325	FALSE	0.000984836	3.00664	3522	474	101	26856	MYF5,NEDD9,DMRT2,ABLIM3,HOXC10,HMBOX1,MEIS2,PSMD10,ARG2,TAF11,CCR2,LRRK2,MYCBP,CDK12,ATF4,CNTF,NFKBIA,ZFP467,NFKBIZ,E2F2,PLAGL1,TGFB3,DLX2,PROP1,HOXA5,PTGS2,HOXA10,INHBA,FOXC2,SOX9,GATA3,MECOM,IRGM1,MLLT10,HOXA11,HOXC11,SOCS1,MAPKAPK5,CD40LG,SMARCA2,6030468B19RIK,CCND2,ZFP287,FGF21,NRP1,IL20RB,EDN1,ZCCHC12,PTX3,HOXA9,RBMS3,GFRA1,HSF4,CD160,PARP14,NR4A2,FGF22,ZEB2OS,TLR6,MCOLN2,GM13283,ABLIM2,CARD…
GO:BP	renal system development	GO:0072001	FALSE	0.00112813	2.94764	358	474	22	26856	ADAMTS6,ARG2,LRRK2,SNX17,FOXC2,SERPINF1,SOX9,GATA3,MECOM,HOXA11,ANGPT2,HOXC11,ADAMTS1,NRP1,GFRA1,OSR2,KLHL3,HES5,GDF11,PDGFRA,FAT4,LHX1
GO:BP	inflammatory response	GO:0006954	TRUE	0.00117847	2.92868	814	474	36	26856	CCR2,LRRK2,CPTP,CNTF,NFKBIA,NFKBIZ,SNAP23,PTGS2,SERPINF1,GATA3,MECOM,IRGM1,VCAM1,CD40LG,IL20RB,FFAR4,SERPINB1A,TLR6,DUOXA2,BTK,IL4,TNIP2,LGALS2,NFIX,HFE,HYAL3,CMA1,ZFP580,LBP,MYD88,ABI3BP,TFR2,PLA2G3,ZEB2,TNFAIP6,CNR2
GO:BP	response to growth factor	GO:0070848	TRUE	0.00154692	2.81053	753	474	34	26856	MEIS2,NFKBIZ,COL1A2,TGFB3,INHBA,SOX9,GATA3,VCAM1,ANGPT2,FLRT3,MSX2,FGF21,NRP1,FST,EDN1,ZCCHC12,FGFBP3,GFRA1,SNAI2,FGF22,IL4,NFIX,HFE,SCX,DDR2,HES5,PDGFRA,FAT4,PRKD2,LHX1,ZEB2,DAND5,RUNX2,TNFAIP6
GO:BP	anatomical structure development	GO:0048856	FALSE	0.00155734	2.80762	6222	474	156	26856	3830403N18RIK,MYF5,NEDD9,WLS,TUBB2A,JMJD1C,ADAMTS6,DMRT2,GFRA3,HOXC10,MEIS2,MAJIN,KRT75,ARG2,C1GALT1C1,CCR2,SPAG9,BFSP2,TIAM2,NMRK2,LRRK2,SPAG6,UGP2,ATF4,GNAT2,CNTF,RBFOX1,NFKBIA,THBS2,NFKBIZ,MEGF9,E2F2,TMEM65,SNX17,MB,PLAGL1,COL1A2,TGFB3,DLX2,PROP1,MEIG1,HOXA5,PTGS2,HOXA10,INHBA,FOXC2,SERPINF1,SOX9,GATA3,TNFAIP2,MECOM,IRGM1,ZBTB24,ARC,CCDC103,HOXA11,VCAM1,MBNL1,ANGPT2,HOXC11,HERC6,SOCS1,MAPKAPK5…
GO:BP	adaptive thermogenesis	GO:1990845	FALSE	0.00173505	2.76069	156	474	14	26856	HOXC10,CCR2,ATF4,ACOT13,FOXC2,HCRT,FGF21,GPR3,FFAR4,ELOVL3,DBH,IL4,SFXN5,SLC25A44
GO:BP	cell motility	GO:0048870	TRUE	0.00182873	2.73785	1720	474	59	26856	NEDD9,GFRA3,CCR2,SPAG9,LRRK2,SPAG6,SYNPO2,CH25H,PROP1,MEIG1,HOXA5,PTGS2,FOXC2,SERPINF1,SOX9,GATA3,ARC,WDR66,VCAM1,ANGPT2,ADAMTS1,FLRT3,MCC,MSX2,FGF21,NRP1,EDN1,GFRA1,SNAI2,NOSTRIN,CFAP53,DBH,NR4A2,FGF22,PLAT,MCOLN2,DUOXA2,PDE4B,IL4,NFIX,S1PR1,DDR2,LRRC15,ZFP580,CYP1B1,PDGFRA,PRKD2,NR4A3,LHX1,LBP,MYD88,DIXDC1,CAMK2D,ROPN1L,PLA2G3,ZEB2,MYOC,TNFAIP6,CNR2
GO:BP	cellular response to growth factor stimulus	GO:0071363	FALSE	0.00189877	2.72153	725	474	33	26856	NFKBIZ,COL1A2,TGFB3,INHBA,SOX9,GATA3,VCAM1,ANGPT2,FLRT3,MSX2,FGF21,NRP1,FST,EDN1,ZCCHC12,FGFBP3,GFRA1,SNAI2,FGF22,IL4,NFIX,HFE,SCX,DDR2,HES5,PDGFRA,FAT4,PRKD2,LHX1,ZEB2,DAND5,RUNX2,TNFAIP6
GO:BP	metanephros development	GO:0001656	FALSE	0.00193852	2.71253	94	474	11	26856	FOXC2,SOX9,GATA3,HOXA11,HOXC11,OSR2,HES5,GDF11,PDGFRA,FAT4,LHX1
GO:BP	positive regulation of DNA-templated transcription	GO:0045893	FALSE	0.00197102	2.70531	1724	474	59	26856	MYF5,DMRT2,ABLIM3,HOXC10,HMBOX1,MEIS2,TAF11,MYCBP,CDK12,ATF4,NFKBIA,ZFP467,NFKBIZ,E2F2,PLAGL1,TGFB3,DLX2,PROP1,HOXA5,HOXA10,INHBA,FOXC2,SOX9,GATA3,MECOM,MLLT10,HOXA11,HOXC11,SMARCA2,ZFP287,EDN1,ZCCHC12,HOXA9,HSF4,NR4A2,ABLIM2,NFIL3,IL4,OSR2,TNIP2,ANKRD23,NFIX,S1PR1,SCX,EBF1,ZFP580,HES5,IRF2,PRKD2,NR4A3,LHX1,NEUROG3,MYD88,TFR2,ZEB2,RORC,MCIDAS,RUNX2,SMARCD3
GO:BP	eye development	GO:0001654	FALSE	0.00202112	2.69441	431	474	24	26856	MYF5,MEIS2,BFSP2,ATF4,GNAT2,CNTF,DLX2,INHBA,FOXC2,SERPINF1,SOX9,GATA3,NRP1,MAB21L2,HSF4,OSR2,NFIX,HES5,CYP1B1,GDF11,PDGFRA,LHX1,ZEB2,SMARCD3
GO:BP	anatomical structure maturation	GO:0071695	FALSE	0.00202455	2.69367	285	474	19	26856	BFSP2,LRRK2,HOXA5,GATA3,MSX2,EDN1,HBA-X,NR4A2,BTK,NFIX,S1PR1,RND1,HES5,GDF11,FAT4,ROPN1L,PLA2G3,MYOC,RUNX2
GO:BP	positive regulation of macromolecule metabolic process	GO:0010604	FALSE	0.00210555	2.67663	3580	474	101	26856	MYF5,NEDD9,RNF144B,DMRT2,ABLIM3,HOXC10,HMBOX1,MEIS2,PSMD10,TAF11,CCR2,LRRK2,MYCBP,CDK12,ATF4,CNTF,NFKBIA,ZFP467,NFKBIZ,E2F2,PLAGL1,TGFB3,DLX2,PROP1,HOXA5,PTGS2,HOXA10,INHBA,FOXC2,SOX9,GATA3,MECOM,IRGM1,MLLT10,HOXA11,TNFRSF23,HOXC11,SOCS1,MAPKAPK5,CD40LG,SMARCA2,6030468B19RIK,CCND2,ZFP287,FGF21,NRP1,IL20RB,EDN1,ZCCHC12,HOXA9,RBMS3,GFRA1,HSF4,CD160,PARP14,NR4A2,FGF22,ZEB2OS,TLR6,TRIB2,MCOLN2,GM1328…
GO:BP	positive regulation of RNA biosynthetic process	GO:1902680	FALSE	0.00224537	2.64871	1731	474	59	26856	MYF5,DMRT2,ABLIM3,HOXC10,HMBOX1,MEIS2,TAF11,MYCBP,CDK12,ATF4,NFKBIA,ZFP467,NFKBIZ,E2F2,PLAGL1,TGFB3,DLX2,PROP1,HOXA5,HOXA10,INHBA,FOXC2,SOX9,GATA3,MECOM,MLLT10,HOXA11,HOXC11,SMARCA2,ZFP287,EDN1,ZCCHC12,HOXA9,HSF4,NR4A2,ABLIM2,NFIL3,IL4,OSR2,TNIP2,ANKRD23,NFIX,S1PR1,SCX,EBF1,ZFP580,HES5,IRF2,PRKD2,NR4A3,LHX1,NEUROG3,MYD88,TFR2,ZEB2,RORC,MCIDAS,RUNX2,SMARCD3
GO:BP	visual system development	GO:0150063	FALSE	0.0022842	2.64127	434	474	24	26856	MYF5,MEIS2,BFSP2,ATF4,GNAT2,CNTF,DLX2,INHBA,FOXC2,SERPINF1,SOX9,GATA3,NRP1,MAB21L2,HSF4,OSR2,NFIX,HES5,CYP1B1,GDF11,PDGFRA,LHX1,ZEB2,SMARCD3
GO:BP	limb morphogenesis	GO:0035108	FALSE	0.00235588	2.62785	160	474	14	26856	HOXC10,HOXA10,SOX9,MECOM,HOXA11,MBNL1,HOXC11,MSX2,HOXA9,OSR2,EVX2,WNT9A,RUNX2,TMEM107
GO:BP	appendage morphogenesis	GO:0035107	FALSE	0.00235588	2.62785	160	474	14	26856	HOXC10,HOXA10,SOX9,MECOM,HOXA11,MBNL1,HOXC11,MSX2,HOXA9,OSR2,EVX2,WNT9A,RUNX2,TMEM107
GO:BP	kidney development	GO:0001822	FALSE	0.00250187	2.60173	346	474	21	26856	ADAMTS6,ARG2,LRRK2,SNX17,FOXC2,SERPINF1,SOX9,GATA3,HOXA11,ANGPT2,HOXC11,ADAMTS1,NRP1,GFRA1,OSR2,KLHL3,HES5,GDF11,PDGFRA,FAT4,LHX1
GO:BP	temperature homeostasis	GO:0001659	FALSE	0.00257296	2.58957	185	474	15	26856	HOXC10,CCR2,ATF4,ACOT13,PTGS2,FOXC2,HCRT,FGF21,GPR3,FFAR4,ELOVL3,DBH,IL4,SFXN5,SLC25A44
GO:BP	development of primary sexual characteristics	GO:0045137	FALSE	0.00276521	2.55827	291	474	19	26856	JMJD1C,HOXA10,INHBA,SOX9,GATA3,HOXA11,ADAMTS1,LHX9,FST,PTX3,HOXA9,LHFPL2,GFRA1,LFNG,SCX,HYAL3,CYP1B1,PDGFRA,TNFAIP6
GO:BP	sensory system development	GO:0048880	FALSE	0.00279344	2.55386	439	474	24	26856	MYF5,MEIS2,BFSP2,ATF4,GNAT2,CNTF,DLX2,INHBA,FOXC2,SERPINF1,SOX9,GATA3,NRP1,MAB21L2,HSF4,OSR2,NFIX,HES5,CYP1B1,GDF11,PDGFRA,LHX1,ZEB2,SMARCD3
GO:BP	cartilage development	GO:0051216	FALSE	0.00313669	2.50353	213	474	16	26856	MYF5,DLX2,HOXA5,SOX9,GATA3,HOXA11,MSX2,EDN1,SNAI2,HOXA3,OSR2,SCX,HYAL3,HES5,WNT9A,RUNX2
GO:BP	hemopoiesis	GO:0030097	FALSE	0.00330931	2.48026	1036	474	41	26856	3830403N18RIK,NEDD9,MEIS2,KRT75,CCR2,ATF4,NFKBIA,NFKBIZ,MB,HOXA5,INHBA,GATA3,MECOM,IRGM1,ZBTB24,ANGPT2,HERC6,SOCS1,TMEM176B,CD40LG,6030468B19RIK,FST,HBA-X,HOXA9,SNAI2,GM13283,NFIL3,ZFP608,BTK,IL4,LFNG,NFIX,HES5,PDGFRA,GM13288,MYD88,PLA2G3,RORC,RUNX2,TNFAIP6,SMARCD3
GO:BP	embryonic forelimb morphogenesis	GO:0035115	FALSE	0.00333162	2.47735	33	474	7	26856	MECOM,HOXA11,MSX2,HOXA9,OSR2,WNT9A,RUNX2
GO:BP	positive regulation of biological process	GO:0048518	FALSE	0.0037067	2.43101	6614	474	162	26856	MYF5,NEDD9,RPL37RT,WLS,RNF144B,DMRT2,CSF2RB,ABLIM3,HOXC10,HMBOX1,MEIS2,PSMD10,ARG2,TAF11,CCR2,SPAG9,TIAM2,LRRK2,PDE4DIP,INCA1,MYCBP,SYNPO2,CPTP,SYNPO,CDK12,ATF4,CNTF,NFKBIA,ZFP467,THBS2,NFKBIZ,SYTL2,E2F2,STAMBPL1,PLAGL1,TGFB3,DLX2,PROP1,HOXA5,PTGS2,HOXA10,INHBA,FOXC2,SERPINF1,SOX9,GATA3,MECOM,IRGM1,ARC,MLLT10,FBLN2,HOXA11,VCAM1,CFB,ANGPT2,TNFRSF23,HOXC11,SOCS1,MIOS,MAPKAPK5,ADAMTS1,CD40LG,HCRT,SM…
GO:BP	sensory organ development	GO:0007423	FALSE	0.00403496	2.39416	646	474	30	26856	MYF5,MEIS2,BFSP2,SPAG6,ATF4,GNAT2,CNTF,TGFB3,DLX2,INHBA,FOXC2,SERPINF1,SOX9,GATA3,NRP1,EDN1,MAB21L2,HSF4,OSR2,NFIX,HES5,CYP1B1,GDF11,PDGFRA,FAT4,NR4A3,LHX1,NEUROG3,ZEB2,SMARCD3
GO:BP	sex differentiation	GO:0007548	FALSE	0.00449909	2.34687	359	474	21	26856	JMJD1C,DMRT2,HOXA10,INHBA,SOX9,GATA3,HOXA11,ADAMTS1,LHX9,FST,PTX3,HOXA9,LHFPL2,GFRA1,LFNG,SCX,HYAL3,CYP1B1,PDGFRA,LHX1,TNFAIP6
GO:BP	cell maturation	GO:0048469	FALSE	0.00451479	2.34536	219	474	16	26856	BFSP2,LRRK2,HOXA5,GATA3,EDN1,HBA-X,NR4A2,BTK,NFIX,RND1,HES5,GDF11,ROPN1L,PLA2G3,MYOC,RUNX2
GO:BP	cell migration	GO:0016477	FALSE	0.00478212	2.32038	1525	474	53	26856	NEDD9,GFRA3,CCR2,SPAG9,LRRK2,SPAG6,SYNPO2,CH25H,PROP1,HOXA5,PTGS2,FOXC2,SERPINF1,SOX9,GATA3,ARC,VCAM1,ANGPT2,ADAMTS1,FLRT3,MCC,MSX2,FGF21,NRP1,EDN1,GFRA1,SNAI2,NOSTRIN,DBH,NR4A2,FGF22,PLAT,MCOLN2,PDE4B,IL4,NFIX,S1PR1,DDR2,LRRC15,ZFP580,CYP1B1,PDGFRA,PRKD2,NR4A3,LHX1,LBP,MYD88,DIXDC1,CAMK2D,ZEB2,MYOC,TNFAIP6,CNR2
GO:BP	proximal/distal pattern formation	GO:0009954	FALSE	0.00508672	2.29356	35	474	7	26856	HOXC10,DLX2,HOXA10,HOXA11,HOXC11,HOXA9,HES5
GO:BP	developmental process	GO:0032502	FALSE	0.00543721	2.26462	6808	474	165	26856	3830403N18RIK,MYF5,NEDD9,WLS,TUBB2A,JMJD1C,SPATA9,ADAMTS6,DMRT2,GFRA3,HOXC10,MEIS2,MAJIN,KRT75,ARG2,C1GALT1C1,CCR2,SPAG9,BFSP2,TIAM2,NMRK2,LRRK2,SPAG6,MYCBP,UGP2,FRK,CDK12,ATF4,GNAT2,CNTF,RBFOX1,NFKBIA,THBS2,NFKBIZ,MEGF9,E2F2,TMEM65,SNX17,MB,PLAGL1,COL1A2,TGFB3,DLX2,PROP1,MEIG1,HOXA5,PTGS2,HOXA10,INHBA,FOXC2,SERPINF1,SOX9,GATA3,TNFAIP2,MECOM,IRGM1,ZBTB24,ARC,CCDC103,HOXA11,VCAM1,MBNL1,ANGPT2,HOXC…
GO:BP	limb development	GO:0060173	FALSE	0.00565004	2.24795	197	474	15	26856	HOXC10,HOXA10,SOX9,MECOM,HOXA11,MBNL1,HOXC11,MSX2,HOXA9,OSR2,SCX,EVX2,WNT9A,RUNX2,TMEM107
GO:BP	appendage development	GO:0048736	FALSE	0.00565004	2.24795	197	474	15	26856	HOXC10,HOXA10,SOX9,MECOM,HOXA11,MBNL1,HOXC11,MSX2,HOXA9,OSR2,SCX,EVX2,WNT9A,RUNX2,TMEM107
GO:BP	positive regulation of nitrogen compound metabolic process	GO:0051173	FALSE	0.00592094	2.22761	3152	474	90	26856	MYF5,NEDD9,RNF144B,DMRT2,ABLIM3,HOXC10,HMBOX1,MEIS2,PSMD10,TAF11,LRRK2,MYCBP,CDK12,ATF4,CNTF,NFKBIA,ZFP467,NFKBIZ,E2F2,PLAGL1,TGFB3,DLX2,PROP1,HOXA5,PTGS2,HOXA10,INHBA,FOXC2,SOX9,GATA3,MECOM,IRGM1,MLLT10,HOXA11,TNFRSF23,HOXC11,SOCS1,MAPKAPK5,SMARCA2,CCND2,ZFP287,FGF21,NRP1,EDN1,ZCCHC12,PTX3,HOXA9,RBMS3,GFRA1,HSF4,PARP14,NR4A2,FGF22,TLR6,TRIB2,GM13283,ABLIM2,CARD14,NFIL3,IL4,OSR2,TNIP2,ANKRD23,NFI…
GO:BP	cell surface receptor signaling pathway	GO:0007166	TRUE	0.00680094	2.16743	2753	474	81	26856	NEDD9,ADAMTS14,WLS,CSF2RB,GFRA3,CCR2,LRRK2,FRK,EEA1,CNTF,NFKBIA,NFKBIZ,COL1A2,TGFB3,DLX2,INHBA,FOXC2,SOX9,GATA3,IRGM1,ANGPT2,TNFRSF23,SOCS1,RFX8,CD40LG,HCRT,FLRT3,6030468B19RIK,MCC,MSX2,FGF21,NRP1,FST,EDN1,FAIM,FCRLA,SEMA3A,FAM83A,ZCCHC12,BC049730,FGFBP3,RBMS3,GFRA1,SNAI2,CD160,PARP14,DBH,FGF22,PLAT,TLR6,GM13283,CARD14,PDE4B,BTK,IL4,LFNG,TNIP2,HFE,SCX,DDR2,OSMR,HES5,CYP1B1,TIMP3,GDF11,PDGFRA,FAT4…
GO:BP	ureter morphogenesis	GO:0072197	FALSE	0.00730781	2.13621	7	474	4	26856	SOX9,GATA3,MECOM,LHX1
GO:BP	negative regulation of developmental process	GO:0051093	FALSE	0.00804565	2.09444	1074	474	41	26856	MEIS2,CCR2,SPAG9,NMRK2,CDK12,CNTF,NFKBIA,THBS2,E2F2,DLX2,HOXA5,INHBA,FOXC2,SERPINF1,SOX9,GATA3,IRGM1,ANGPT2,SOCS1,TMEM182,ADAMTS1,TMEM176B,CCND2,MSX2,NRP1,FST,SEMA3A,HOXA9,SNAI2,CD160,TRIB2,ZFP608,IL4,PRDM6,HYAL3,HES5,GDF11,DIXDC1,WNT9A,DAND5,TNFAIP6
GO:BP	positive regulation of cell differentiation	GO:0045597	FALSE	0.00849163	2.07101	962	474	38	26856	MYF5,NEDD9,WLS,CCR2,SPAG9,TIAM2,CNTF,NFKBIZ,TGFB3,DLX2,HOXA5,PTGS2,INHBA,SERPINF1,SOX9,GATA3,MECOM,HOXA11,SOCS1,CD40LG,MSX2,NRP1,EDN1,FAIM,FFAR4,SNAI2,IL4,DDR2,MAP6,LHX1,NEUROG3,DIXDC1,ABI3BP,PLA2G3,WNT9A,ZEB2,RUNX2,SMARCD3
GO:BP	enzyme-linked receptor protein signaling pathway	GO:0007167	FALSE	0.00869791	2.06059	963	474	38	26856	NEDD9,GFRA3,FRK,COL1A2,TGFB3,INHBA,FOXC2,SOX9,GATA3,ANGPT2,SOCS1,FLRT3,MSX2,FGF21,NRP1,FST,FAM83A,ZCCHC12,FGFBP3,GFRA1,FGF22,PLAT,HFE,SCX,DDR2,HES5,GDF11,PDGFRA,FAT4,PRKD2,NR4A3,MYD88,ZEB2,MYOC,DAND5,FAM83C,RUNX2,TNFAIP6
GO:BP	gonad development	GO:0008406	FALSE	0.00881307	2.05487	286	474	18	26856	JMJD1C,HOXA10,INHBA,SOX9,GATA3,HOXA11,ADAMTS1,LHX9,FST,PTX3,HOXA9,GFRA1,LFNG,SCX,HYAL3,CYP1B1,PDGFRA,TNFAIP6
GO:BP	regulation of inflammatory response	GO:0050727	FALSE	0.00890291	2.05047	375	474	21	26856	CCR2,LRRK2,NFKBIA,NFKBIZ,PTGS2,SERPINF1,GATA3,IRGM1,IL20RB,FFAR4,TLR6,DUOXA2,BTK,IL4,LGALS2,CMA1,LBP,MYD88,PLA2G3,TNFAIP6,CNR2
GO:BP	embryonic organ morphogenesis	GO:0048562	FALSE	0.00927714	2.03259	316	474	19	26856	MYF5,TGFB3,DLX2,HOXA5,FOXC2,SOX9,GATA3,CCDC103,HOXA11,HOXC11,EDN1,HOXA9,HOXA3,OSR2,PDGFRA,NR4A3,LHX1,WNT9A,RUNX2
GO:BP	embryonic limb morphogenesis	GO:0030326	FALSE	0.00931608	2.03077	132	474	12	26856	HOXC10,HOXA10,MECOM,HOXA11,MBNL1,HOXC11,MSX2,HOXA9,OSR2,WNT9A,RUNX2,TMEM107
GO:BP	embryonic appendage morphogenesis	GO:0035113	FALSE	0.00931608	2.03077	132	474	12	26856	HOXC10,HOXA10,MECOM,HOXA11,MBNL1,HOXC11,MSX2,HOXA9,OSR2,WNT9A,RUNX2,TMEM107
GO:BP	circulatory system development	GO:0072359	FALSE	0.0121144	1.9167	1210	474	44	26856	ADAMTS6,CCR2,THBS2,E2F2,TMEM65,SNX17,MB,COL1A2,PROP1,HOXA5,PTGS2,INHBA,FOXC2,SERPINF1,SOX9,GATA3,TNFAIP2,MECOM,CCDC103,VCAM1,ANGPT2,ADAMTS1,FLRT3,CCND2,MSX2,NRP1,EDN1,SNAI2,CD160,HOXA3,NFIX,S1PR1,SCX,FOXS1,CMA1,CYP1B1,PDGFRA,FAT4,PRKD2,ABI3BP,CAMK2D,ADPRHL1,DAND5,SMARCD3
GO:BP	cell activation	GO:0001775	FALSE	0.0125632	1.9009	1133	474	42	26856	NEDD9,ARG2,C1GALT1C1,CCR2,LRRK2,CNTF,NFKBIZ,SNAP23,GATA3,IRGM1,VCAM1,CFB,SOCS1,CD40LG,6030468B19RIK,IL20RB,BC049730,HOXA9,CD160,NDRG1,PLAT,TLR6,GM13283,NFIL3,ZFP608,BTK,IL4,LFNG,TNIP2,HFE,DDR2,PDGFRA,NR4A3,LBP,GM13288,MYD88,PLA2G3,ZEB2,RORC,RUNX2,SMARCD3,CNR2
GO:BP	positive regulation of RNA metabolic process	GO:0051254	FALSE	0.0126418	1.89819	1872	474	60	26856	MYF5,DMRT2,ABLIM3,HOXC10,HMBOX1,MEIS2,TAF11,MYCBP,CDK12,ATF4,NFKBIA,ZFP467,NFKBIZ,E2F2,PLAGL1,TGFB3,DLX2,PROP1,HOXA5,HOXA10,INHBA,FOXC2,SOX9,GATA3,MECOM,MLLT10,HOXA11,HOXC11,SMARCA2,ZFP287,EDN1,ZCCHC12,HOXA9,HSF4,NR4A2,ABLIM2,NFIL3,IL4,OSR2,TNIP2,ANKRD23,NFIX,S1PR1,SCX,EBF1,ZFP580,HES5,METTL16,IRF2,PRKD2,NR4A3,LHX1,NEUROG3,MYD88,TFR2,ZEB2,RORC,MCIDAS,RUNX2,SMARCD3
GO:BP	cytokine production	GO:0001816	FALSE	0.0180712	1.74301	806	474	33	26856	ARG2,CCR2,LRRK2,CPTP,ATF4,TGFB3,PTGS2,GATA3,IRGM1,ZBTB24,SOCS1,CD40LG,ZFP287,IL20RB,FFAR4,SERPINB1A,SNAI2,CD160,TLR6,TRIB2,MCOLN2,PDE4B,BTK,IL4,HFE,CMA1,ZFP580,CYP1B1,PRKD2,NR4A3,LBP,MYD88,PLA2G3
GO:BP	forelimb morphogenesis	GO:0035136	FALSE	0.0183439	1.73651	42	474	7	26856	MECOM,HOXA11,MSX2,HOXA9,OSR2,WNT9A,RUNX2
GO:BP	reproductive structure development	GO:0048608	FALSE	0.0191682	1.71742	363	474	20	26856	JMJD1C,HOXA10,INHBA,SERPINF1,SOX9,GATA3,HOXA11,ADAMTS1,LHX9,FST,PTX3,HOXA9,GFRA1,LFNG,SCX,HYAL3,CYP1B1,PDGFRA,LHX1,TNFAIP6
GO:BP	connective tissue development	GO:0061448	FALSE	0.0195446	1.70897	303	474	18	26856	MYF5,DLX2,HOXA5,FOXC2,SOX9,GATA3,HOXA11,MSX2,EDN1,SNAI2,HOXA3,OSR2,SCX,HYAL3,HES5,WNT9A,RORC,RUNX2
GO:BP	negative regulation of biological process	GO:0048519	FALSE	0.0200197	1.69854	6031	474	147	26856	NEDD9,RPL37RT,RNF144B,HOXC10,HMBOX1,MEIS2,HOTAIR,PSMD10,ARG2,CCR2,SPAG9,NMRK2,LRRK2,INCA1,CPTP,FRK,CDK12,ATF4,ACOT13,CNTF,DUSP8,ASIC1,NFKBIA,THBS2,E2F2,CH25H,LY6E,TGFB3,DLX2,PROP1,HOXA5,PTGS2,INHBA,CGRRF1,FOXC2,SERPINF1,SOX9,GATA3,MECOM,IRGM1,ZBTB24,GEM,ARC,ANGPT2,TNFRSF23,TBC1D14,SOCS1,ZFP382,MAPKAPK5,RFX8,DNAJB4,TMEM182,ADAMTS1,TMEM176B,CD40LG,HCRT,DNAJB8,SMARCA2,CCND2,MCC,MSX2,LHX9,FGF21,NRP1,…
GO:BP	regulation of cell population proliferation	GO:0042127	FALSE	0.0218887	1.65978	2344	474	70	26856	NEDD9,WLS,CSF2RB,MEIS2,ARG2,CCR2,TIAM2,LRRK2,INCA1,CNTF,NFKBIA,TGFB3,HOXA5,PTGS2,INHBA,SERPINF1,SOX9,GATA3,MECOM,IRGM1,ARC,VCAM1,SOCS1,ADAMTS1,CD40LG,SMARCA2,CCND2,MCC,MSX2,FGF21,NRP1,IL20RB,EDN1,SEMA3A,MAB21L2,SNAI2,HOXA3,NDRG1,DBH,FGF22,BTK,IL4,OSR2,S1PR1,SCX,DDR2,OSMR,ZFP580,HES5,CYP1B1,MAP6,TRNP1,TIMP3,GDF11,PDGFRA,PRKD2,NR4A3,LHX1,NEUROG3,MYD88,DIXDC1,ABI3BP,CAMK2D,PLA2G3,WNT9A,ZEB2,MCIDAS,R…
GO:BP	reproductive system development	GO:0061458	FALSE	0.0234157	1.63049	368	474	20	26856	JMJD1C,HOXA10,INHBA,SERPINF1,SOX9,GATA3,HOXA11,ADAMTS1,LHX9,FST,PTX3,HOXA9,GFRA1,LFNG,SCX,HYAL3,CYP1B1,PDGFRA,LHX1,TNFAIP6
GO:BP	multicellular organismal-level homeostasis	GO:0048871	FALSE	0.0250226	1.60167	894	474	35	26856	HOXC10,CCR2,ATF4,ACOT13,NFKBIZ,MB,HOXA5,PTGS2,INHBA,FOXC2,SOX9,GATA3,MECOM,TNFRSF23,HCRT,FGF21,GPR3,IL20RB,HBA-X,FFAR4,ELOVL3,DBH,PDE4B,BTK,IL4,LGALS2,NFIX,S1PR1,HFE,SCX,SFXN5,SLC25A44,NR4A3,TFR2,ZEB2
GO:BP	anatomical structure formation involved in morphogenesis	GO:0048646	FALSE	0.0289159	1.53886	1213	474	43	26856	MYF5,WLS,DMRT2,CCR2,THBS2,E2F2,HOXA5,PTGS2,INHBA,FOXC2,SERPINF1,SOX9,GATA3,TNFAIP2,HOXA11,ANGPT2,HOXC11,TMEM182,ADAMTS1,MSX2,NRP1,EDN1,SNAI2,CD160,HOXA3,EDAR,IL4,LFNG,ANKRD23,NFIX,S1PR1,SCX,CMA1,HES5,CYP1B1,PDGFRA,PRKD2,NR4A3,LHX1,PLA2G3,ZEB2,ADPRHL1,SMARCD3
GO:BP	leukocyte activation involved in immune response	GO:0002366	FALSE	0.03168	1.49921	314	474	18	26856	CCR2,NFKBIZ,SNAP23,GATA3,CD40LG,6030468B19RIK,BC049730,CD160,GM13283,BTK,IL4,LFNG,NR4A3,LBP,GM13288,MYD88,PLA2G3,RORC
GO:BP	regulation of response to external stimulus	GO:0032101	FALSE	0.0336574	1.47292	1101	474	40	26856	NEDD9,ARG2,CCR2,LRRK2,CPTP,CNTF,NFKBIA,NFKBIZ,PTGS2,SERPINF1,GATA3,IRGM1,ANGPT2,NRP1,IL20RB,EDN1,FFAR4,SERPINB1A,SNAI2,CD160,PARP14,PLAT,TLR6,GBP3,DUOXA2,BTK,IL4,TNIP2,LGALS2,S1PR1,CMA1,ZFP580,PDGFRA,PRKD2,LBP,MYD88,PLA2G3,NPFF,TNFAIP6,CNR2
GO:BP	positive regulation of cellular process	GO:0048522	FALSE	0.0344679	1.46258	6091	474	147	26856	MYF5,NEDD9,RPL37RT,WLS,DMRT2,CSF2RB,ABLIM3,HOXC10,HMBOX1,MEIS2,PSMD10,ARG2,TAF11,CCR2,SPAG9,TIAM2,LRRK2,PDE4DIP,INCA1,MYCBP,SYNPO2,SYNPO,CDK12,ATF4,CNTF,NFKBIA,ZFP467,THBS2,NFKBIZ,E2F2,STAMBPL1,PLAGL1,TGFB3,DLX2,PROP1,HOXA5,PTGS2,HOXA10,INHBA,FOXC2,SERPINF1,SOX9,GATA3,MECOM,IRGM1,ARC,MLLT10,FBLN2,HOXA11,VCAM1,HOXC11,SOCS1,MIOS,MAPKAPK5,ADAMTS1,CD40LG,HCRT,SMARCA2,FLRT3,6030468B19RIK,CCND2,ZFP287,…
GO:BP	heart development	GO:0007507	FALSE	0.0347946	1.45849	649	474	28	26856	ADAMTS6,TMEM65,SNX17,MB,INHBA,FOXC2,SOX9,GATA3,MECOM,CCDC103,VCAM1,ADAMTS1,FLRT3,CCND2,MSX2,NRP1,EDN1,SNAI2,NFIX,S1PR1,SCX,PDGFRA,FAT4,ABI3BP,CAMK2D,ADPRHL1,DAND5,SMARCD3
GO:BP	cell activation involved in immune response	GO:0002263	FALSE	0.0359921	1.44379	317	474	18	26856	CCR2,NFKBIZ,SNAP23,GATA3,CD40LG,6030468B19RIK,BC049730,CD160,GM13283,BTK,IL4,LFNG,NR4A3,LBP,GM13288,MYD88,PLA2G3,RORC
GO:BP	regulation of cell activation	GO:0050865	FALSE	0.0367802	1.43439	651	474	28	26856	NEDD9,ARG2,CCR2,LRRK2,NFKBIZ,GATA3,IRGM1,VCAM1,SOCS1,CD40LG,IL20RB,BC049730,CD160,TLR6,ZFP608,BTK,IL4,TNIP2,HFE,DDR2,PDGFRA,NR4A3,LBP,MYD88,PLA2G3,RORC,SMARCD3,CNR2
GO:BP	bone morphogenesis	GO:0060349	FALSE	0.0391951	1.40677	105	474	10	26856	TGFB3,SOX9,HOXA11,MSX2,OSR2,NFIX,SCX,NAB2,RUNX2,TMEM107
GO:BP	regulation of cytokine production	GO:0001817	FALSE	0.0393648	1.40489	800	474	32	26856	ARG2,CCR2,LRRK2,CPTP,ATF4,TGFB3,PTGS2,GATA3,IRGM1,ZBTB24,SOCS1,CD40LG,ZFP287,IL20RB,FFAR4,SERPINB1A,SNAI2,CD160,TLR6,TRIB2,MCOLN2,PDE4B,BTK,IL4,HFE,ZFP580,CYP1B1,PRKD2,NR4A3,LBP,MYD88,PLA2G3
GO:BP	bone development	GO:0060348	FALSE	0.0407764	1.38959	232	474	15	26856	TGFB3,SOX9,HOXA11,MSX2,BGLAP3,OSR2,NFIX,SCX,DDR2,TIMP3,FAT4,NAB2,MYOC,RUNX2,TMEM107
GO:BP	positive regulation of nucleobase-containing compound metabolic process	GO:0045935	FALSE	0.0410181	1.38702	2078	474	63	26856	MYF5,DMRT2,ABLIM3,HOXC10,HMBOX1,MEIS2,TAF11,MYCBP,CDK12,ATF4,NFKBIA,ZFP467,NFKBIZ,E2F2,PLAGL1,TGFB3,DLX2,PROP1,HOXA5,HOXA10,INHBA,FOXC2,SOX9,GATA3,MECOM,MLLT10,HOXA11,HOXC11,MAPKAPK5,SMARCA2,ZFP287,EDN1,ZCCHC12,HOXA9,HSF4,NR4A2,ABLIM2,NFIL3,IL4,OSR2,TNIP2,ANKRD23,NFIX,S1PR1,SCX,EBF1,ZFP580,HES5,METTL16,IRF2,CYP1B1,PRKD2,NR4A3,LHX1,NEUROG3,MYD88,CAMK2D,TFR2,ZEB2,RORC,MCIDAS,RUNX2,SMARCD3
GO:BP	defense response	GO:0006952	FALSE	0.046754	1.33018	1782	474	56	26856	FV1,ARG2,CCR2,LRRK2,WFDC9,CPTP,FRK,CNTF,ASIC1,NFKBIA,NFKBIZ,LSP1,SNAP23,CH25H,PTGS2,SERPINF1,GATA3,MECOM,IRGM1,VCAM1,CFB,HERC6,CD40LG,IL20RB,EDN1,PTX3,RBMS3,FFAR4,SERPINB1A,CD160,PARP14,LEAP2,TLR6,GBP3,MCOLN2,GM13283,DUOXA2,BTK,IL4,TNIP2,LGALS2,NFIX,HFE,HYAL3,CMA1,ZFP580,IRF2,LBP,GM13288,MYD88,ABI3BP,TFR2,PLA2G3,ZEB2,TNFAIP6,CNR2
GO:BP	developmental maturation	GO:0021700	FALSE	0.0498775	1.3021	356	474	19	26856	BFSP2,LRRK2,HOXA5,GATA3,MSX2,EDN1,HBA-X,NR4A2,BTK,NFIX,S1PR1,RND1,HES5,GDF11,FAT4,ROPN1L,PLA2G3,MYOC,RUNX2
GO:CC	extracellular region	GO:0005576	TRUE	0.0118215	1.92733	2534	469	71	26959	ADAMTS14,ANGPTL2,ADAMTS6,PRSS57,WFDC9,SPAG6,CNTF,ARSK,THBS2,COL1A2,TGFB3,INHBA,SERPINF1,ARC,FBLN2,CCDC103,LOXL4,VCAM1,CFB,ANGPT2,ADAMTS1,CD40LG,MUC4,FLRT3,6030468B19RIK,ENDOU,CTRL,FGF21,FST,EDN1,SCGN,COCH,BGLAP3,NRN1,PTX3,FGFBP3,PON3,GFRA1,SERPINB1A,CD160,LEAP2,CFAP53,DBH,PLAT,GBP3,GM13283,IL4,LGALS3BP,PRSS12,SMPDL3A,HFE,HYAL3,CMA1,QRFP,LRRC15,TIMP3,GDF11,ITIH3,LBP,GM13288,GUSB,CHGB,PLA2G3,WNT9A,…
GO:CC	extracellular matrix	GO:0031012	TRUE	0.0200192	1.69855	497	469	22	26959	ADAMTS14,ANGPTL2,ADAMTS6,THBS2,MEGF9,COL1A2,TGFB3,SERPINF1,FBLN2,LOXL4,ANGPT2,ADAMTS1,OPTC,COCH,PTX3,SERPINB1A,LRRC15,TIMP3,ITIH3,ABI3BP,MYOC,ADAMTSL4
GO:CC	external encapsulating structure	GO:0030312	FALSE	0.0212232	1.67319	499	469	22	26959	ADAMTS14,ANGPTL2,ADAMTS6,THBS2,MEGF9,COL1A2,TGFB3,SERPINF1,FBLN2,LOXL4,ANGPT2,ADAMTS1,OPTC,COCH,PTX3,SERPINB1A,LRRC15,TIMP3,ITIH3,ABI3BP,MYOC,ADAMTSL4
GO:CC	collagen-containing extracellular matrix	GO:0062023	FALSE	0.0237043	1.62517	365	469	18	26959	ANGPTL2,THBS2,MEGF9,COL1A2,TGFB3,SERPINF1,FBLN2,LOXL4,ANGPT2,ADAMTS1,COCH,SERPINB1A,LRRC15,TIMP3,ITIH3,ABI3BP,MYOC,ADAMTSL4
KEGG	NF-kappa B signaling pathway	KEGG:04064	FALSE	0.00541568	2.26635	105	149	9	8947	NFKBIA,PTGS2,VCAM1,CD40LG,CARD14,EDAR,BTK,LBP,MYD88
WP	GDNF/RET signaling axis	WP:WP4820	FALSE	0.00397197	2.40099	22	98	5	4529	FOXC2,GATA3,GFRA1,FAT4,LHX1
TF	Factor: GKLF; motif: NNNRGGNGNGGSN	TF:M07289	FALSE	0.00305752	2.51463	15310	399	321	21787	VMN1R43,3830403N18RIK,FTHL17D,TCP11L1,1110002E22RIK,ADAMTS14,WLS,CARD6,TUBB2A,FAM186A,AHNAK2,RNF144B,JMJD1C,GALK2,FV1,ZC2HC1C,ANGPTL2,FANCD2OS,ADAMTS6,DMRT2,ANAPC16,WDR33,CSF2RB,R3HCC1L,ABLIM3,HOXC10,HMBOX1,MEIS2,SLC25A24,MAJIN,A530016L24RIK,AA986860,KRT75,NOL4,PSMD10,ABHD10,ARG2,SLC30A4,TAF11,CHAC2,UBXN4,C1GALT1C1,SPAG9,BFSP2,TIAM2,NMRK2,LRRK2,PDE4DIP,INCA1,PRSS57,KCNF1,GM10767,WFDC9,SPAG6,UGP2,…
TF	Factor: RREB-1; motif: CCCCAAACMMCCCC	TF:M00257	FALSE	0.00361663	2.4417	10726	399	242	21787	VMN1R43,MYF5,TCP11L1,NEDD9,ADAMTS14,WLS,TUBB2A,FAM186A,AHNAK2,RNF144B,ZC2HC1C,FANCD2OS,ADAMTS6,WDR33,GFRA3,ABLIM3,HOXC10,HMBOX1,MEIS2,SLC25A24,A530016L24RIK,AA986860,KRT75,NOL4,TTC23L,ABHD10,ARG2,CHAC2,UBXN4,C1GALT1C1,CCR2,SPAG9,BFSP2,TIAM2,INCA1,PRSS57,KCNF1,WFDC9,SPAG6,MYCBP,UGP2,CCDC91,SLC16A11,SYNPO,CDK12,CYP2W1,ACOT13,CNTF,ASIC1,NFKBIA,TOX4,AGMAT,ZFP467,THBS2,NFKBIZ,TUSC1,MEGF9,LSP1,TRAPPC13…
TF	Factor: GKLF; motif: NNNRGGNGNGGSN; match class: 1	TF:M07289_1	FALSE	0.00522952	2.28154	10990	399	246	21787	3830403N18RIK,FTHL17D,TCP11L1,1110002E22RIK,ADAMTS14,WLS,TUBB2A,AHNAK2,JMJD1C,FANCD2OS,ADAMTS6,DMRT2,WDR33,CSF2RB,R3HCC1L,ABLIM3,HOXC10,HMBOX1,MEIS2,SLC25A24,KRT75,NOL4,PSMD10,ABHD10,TAF11,CHAC2,UBXN4,C1GALT1C1,SPAG9,BFSP2,TIAM2,NMRK2,LRRK2,PDE4DIP,INCA1,PRSS57,KCNF1,WFDC9,SPAG6,UGP2,CCDC91,SLC16A11,SYNPO2,SYNPO,CDK12,ATF4,GNAT2,ACOT13,CNTF,CCDC167,DUSP8,ASIC1,NFKBIA,TOX4,AGMAT,ZFP467,THBS2,MEGF9…
TF	Factor: BTEB3; motif: BNRNGGGAGGNGT	TF:M01865	FALSE	0.00676448	2.16977	8952	399	208	21787	FTHL17D,TCP11L1,NEDD9,1110002E22RIK,WLS,FAM186A,AHNAK2,RNF144B,ZC2HC1C,ADAMTS6,WDR33,CSF2RB,GFRA3,HMBOX1,MEIS2,KRT75,NOL4,PSMD10,ABHD10,SLC30A4,CHAC2,UBXN4,SPAG9,BFSP2,NMRK2,LRRK2,PDE4DIP,EVI2A,6430548M08RIK,KCNF1,GM10767,WFDC9,UGP2,SLC16A11,FRK,CDK12,ATF4,GNAT2,EEA1,ACOT13,ARSK,DUSP8,ASIC1,COPS4,NFKBIA,AGMAT,ZFP467,NFKBIZ,TUSC1,MEGF9,GM36864,LSP1,SNAP23,E2F2,PXMP4,CH25H,TTC13,SNX17,STBD1,MB,COL1…
TF	Factor: FPM315; motif: SRGGGAGGAGGN	TF:M01587	FALSE	0.011768	1.9293	2435	399	74	21787	NEDD9,1110002E22RIK,GALK2,ZC2HC1C,GFRA3,ABLIM3,HMBOX1,MEIS2,ABHD10,ARG2,NMRK2,6430548M08RIK,SPAG6,FRK,CDK12,EEA1,ASIC1,NFKBIA,NFKBIZ,LSP1,COL1A2,SMIM13,GATA3,MECOM,MLLT10,TNFRSF23,MUC4,SMARCA2,6030468B19RIK,CCND2,FGF21,PDZD9,ZCCHC12,COCH,LHFPL2,FFAR4,HOXA3,LEAP2,MCOLN2,BC100451,ATP4B,NFIL3,ZFP608,LFNG,NFIX,LRRC23,KLHL3,SCX,HYAL3,RND1,METTL16,IRF2,CYP1B1,MAP6,SLC25A44,GDF11,RGS17,NR4A3,LHX1,RHOBTB…
TF	Factor: BTEB2; motif: GNAGGGGGNGGGSSNN	TF:M03814	FALSE	0.0195326	1.70924	4984	399	128	21787	FTHL17D,TCP11L1,ADAMTS14,WLS,AHNAK2,ADAMTS6,ANAPC16,WDR33,CSF2RB,ABLIM3,HOXC10,HMBOX1,MEIS2,AA986860,PSMD10,TAF11,BFSP2,NMRK2,LRRK2,INCA1,UGP2,CDK12,ACOT13,CNTF,DUSP8,ASIC1,NFKBIA,TOX4,ZFP467,NFKBIZ,LSP1,STAMBPL1,SDCBP2,LY6E,MB,PLAGL1,DLX2,MEIG1,SMIM13,HOXA10,SOX9,GATA3,MECOM,IRGM1,MLLT10,PROCA1,POLR2K,ANGPT2,TNFRSF23,GIPC2,HERC6,ZFP382,SEC63,DNAJB4,ADAMTS1,TMEM176B,DNAJB8,SMARCA2,KLHDC1,TMEM254C…
TF	Factor: BEN; motif: CAGCGRNV	TF:M01240	FALSE	0.0286949	1.54219	16242	399	332	21787	3830403N18RIK,FTHL17D,ENTHD1,MYF5,TCP11L1,1110002E22RIK,RPL37RT,ADAMTS14,4930415L06RIK,WLS,CARD6,TUBB2A,AHNAK2,RNF144B,JMJD1C,GALK2,FV1,ANGPTL2,DMRT2,ANAPC16,WDR33,GFRA3,R3HCC1L,ABLIM3,HOXC10,HMBOX1,MEIS2,SLC25A24,MAJIN,A530016L24RIK,KRT75,NOL4,TTC23L,PSMD10,ABHD10,ARG2,SLC30A4,TAF11,UBXN4,C1GALT1C1,CCR2,SPAG9,BFSP2,NMRK2,LRRK2,PDE4DIP,INCA1,EVI2A,6430548M08RIK,KCNF1,GM10767,WFDC9,SPAG6,MYCBP,UGP…

## Sheet: MEF
source	term_name	term_id	highlighted	adjusted_p_value	negative_log10_of_adjusted_p_value	term_size	query_size	intersection_size	effective_domain_size	intersections
GO:MF	double-stranded DNA binding	GO:0003690	TRUE	2.43167e-06	5.61409	1485	408	56	24945	GM6871,ISL1,ZFP977,NR1H4,ZFY1,ZFP300,SYCP1,POU5F1,AIM2,ZFP979,ZIC3,ZFP420,ZFP989,FOXH1,LIN28B,ZFP988,TCF21,ZFP710,PAX8,FOXI2,ZFHX3,ZBTB7C,ZFP809,ZFP984,WT1,SOX3,ZFP976,GM14124,KLF14,SOX21,ZFP990,LHX3,ZBTB22,ZFP981,NEUROD1,BHLHA9,ZFP345,SOX17,ALX1,OTX2,AW822073,BCL11A,ZFP950,DMC1,ZFP683,MYCN,GCM1,ZFP42,ZFP395,MYF5,ZFP467,DMRT2,NFAT5,PITX2,HOXC11,RFX7
GO:MF	RNA polymerase II cis-regulatory region sequence-specific DNA binding	GO:0000978	FALSE	3.13559e-06	5.50368	1063	408	45	24945	GM6871,ISL1,ZFP977,NR1H4,ZFP300,POU5F1,ZFP979,ZIC3,ZFP420,ZFP989,ZFP988,TCF21,ZFP710,PAX8,FOXI2,ZFHX3,ZBTB7C,ZFP809,ZFP984,WT1,ZFP976,GM14124,KLF14,SOX21,ZFP990,LHX3,ZBTB22,ZFP981,NEUROD1,ZFP345,SOX17,OTX2,BCL11A,ZFP950,ZFP683,MYCN,GCM1,ZFP395,MYF5,ZFP467,DMRT2,NFAT5,PITX2,HOXC11,RFX7
GO:MF	sequence-specific double-stranded DNA binding	GO:1990837	FALSE	4.35341e-06	5.36117	1388	408	53	24945	GM6871,ISL1,ZFP977,NR1H4,ZFY1,ZFP300,POU5F1,ZFP979,ZIC3,ZFP420,ZFP989,FOXH1,LIN28B,ZFP988,TCF21,ZFP710,PAX8,FOXI2,ZFHX3,ZBTB7C,ZFP809,ZFP984,WT1,SOX3,ZFP976,GM14124,KLF14,SOX21,ZFP990,LHX3,ZBTB22,ZFP981,NEUROD1,BHLHA9,ZFP345,SOX17,ALX1,OTX2,AW822073,BCL11A,ZFP950,ZFP683,MYCN,GCM1,ZFP42,ZFP395,MYF5,ZFP467,DMRT2,NFAT5,PITX2,HOXC11,RFX7
GO:MF	cis-regulatory region sequence-specific DNA binding	GO:0000987	FALSE	5.96439e-06	5.22443	1086	408	45	24945	GM6871,ISL1,ZFP977,NR1H4,ZFP300,POU5F1,ZFP979,ZIC3,ZFP420,ZFP989,ZFP988,TCF21,ZFP710,PAX8,FOXI2,ZFHX3,ZBTB7C,ZFP809,ZFP984,WT1,ZFP976,GM14124,KLF14,SOX21,ZFP990,LHX3,ZBTB22,ZFP981,NEUROD1,ZFP345,SOX17,OTX2,BCL11A,ZFP950,ZFP683,MYCN,GCM1,ZFP395,MYF5,ZFP467,DMRT2,NFAT5,PITX2,HOXC11,RFX7
GO:MF	RNA polymerase II transcription regulatory region sequence-specific DNA binding	GO:0000977	FALSE	6.43398e-06	5.19152	1205	408	48	24945	GM6871,ISL1,ZFP977,NR1H4,ZFY1,ZFP300,POU5F1,ZFP979,ZIC3,ZFP420,ZFP989,ZFP988,TCF21,ZFP710,PAX8,FOXI2,ZFHX3,ZBTB7C,ZFP809,ZFP984,WT1,ZFP976,GM14124,KLF14,SOX21,ZFP990,LHX3,ZBTB22,ZFP981,NEUROD1,BHLHA9,ZFP345,SOX17,ALX1,OTX2,BCL11A,ZFP950,ZFP683,MYCN,GCM1,ZFP395,MYF5,ZFP467,DMRT2,NFAT5,PITX2,HOXC11,RFX7
GO:MF	transcription cis-regulatory region binding	GO:0000976	FALSE	1.16251e-05	4.9346	1308	408	50	24945	GM6871,ISL1,ZFP977,NR1H4,ZFY1,ZFP300,POU5F1,ZFP979,ZIC3,ZFP420,ZFP989,FOXH1,ZFP988,TCF21,ZFP710,PAX8,FOXI2,ZFHX3,ZBTB7C,ZFP809,ZFP984,WT1,ZFP976,GM14124,KLF14,SOX21,ZFP990,LHX3,ZBTB22,ZFP981,NEUROD1,BHLHA9,ZFP345,SOX17,ALX1,OTX2,AW822073,BCL11A,ZFP950,ZFP683,MYCN,GCM1,ZFP395,MYF5,ZFP467,DMRT2,NFAT5,PITX2,HOXC11,RFX7
GO:MF	transcription regulatory region nucleic acid binding	GO:0001067	FALSE	1.31148e-05	4.88224	1313	408	50	24945	GM6871,ISL1,ZFP977,NR1H4,ZFY1,ZFP300,POU5F1,ZFP979,ZIC3,ZFP420,ZFP989,FOXH1,ZFP988,TCF21,ZFP710,PAX8,FOXI2,ZFHX3,ZBTB7C,ZFP809,ZFP984,WT1,ZFP976,GM14124,KLF14,SOX21,ZFP990,LHX3,ZBTB22,ZFP981,NEUROD1,BHLHA9,ZFP345,SOX17,ALX1,OTX2,AW822073,BCL11A,ZFP950,ZFP683,MYCN,GCM1,ZFP395,MYF5,ZFP467,DMRT2,NFAT5,PITX2,HOXC11,RFX7
GO:MF	sequence-specific DNA binding	GO:0043565	FALSE	2.28589e-05	4.64094	1501	408	54	24945	GM6871,ISL1,ZFP977,NR1H4,ZFY1,ZFP300,POU5F1,ZFP979,ZFP423,ZIC3,ZFP420,ZFP989,FOXH1,LIN28B,ZFP988,TCF21,ZFP710,PAX8,FOXI2,ZFHX3,ZBTB7C,ZFP809,ZFP984,WT1,SOX3,ZFP976,GM14124,KLF14,SOX21,ZFP990,LHX3,ZBTB22,ZFP981,NEUROD1,BHLHA9,ZFP345,SOX17,ALX1,OTX2,AW822073,BCL11A,ZFP950,ZFP683,MYCN,GCM1,ZFP42,ZFP395,MYF5,ZFP467,DMRT2,NFAT5,PITX2,HOXC11,RFX7
GO:MF	voltage-gated potassium channel activity	GO:0005249	TRUE	0.000115226	3.93845	89	408	11	24945	KCNS3,KCNS2,KCND2,KCNJ9,KCNN2,HCN4,KCNQ3,KCNK3,KCNA3,SCN2B,KCNF1
GO:MF	DNA binding	GO:0003677	FALSE	0.000272058	3.56534	2342	408	70	24945	D1PAS1,GM6871,ISL1,ZFP977,RHOX5,ZBTB44,RHOX9,NR1H4,ZFY1,ZFP300,SYCP1,POU5F1,AIM2,ZFP979,ZFP423,ZIC3,ZFP420,ZFP989,FOXH1,LIN28B,ZFP988,TCF21,ZFP710,PAX8,FOXI2,ZFHX3,ZBTB7C,ZFP809,ZFP984,WT1,SOX3,ZFP976,PRDM10,GM14124,KLF14,GM28230,SOX21,ZFP990,LHX3,ZBTB22,ZFP981,NEUROD1,BHLHA9,ZFP345,SOX17,ALX1,OTX2,AW822073,PRDM12,BCL11A,ERCC6L,DDX41,ZFP950,DMC1,ZFP683,MYCN,GCM1,ZFP42,RAD18,ZFP2,ZFP395,MYF5,ZFP46…
GO:MF	DNA-binding transcription factor activity	GO:0003700	TRUE	0.000679714	3.16767	1159	408	42	24945	ISL1,ZFP977,NR1H4,ZFY1,POU5F1,ZFP423,ZIC3,FOXH1,TCF21,ZFP710,PAX8,FOXI2,ZFHX3,ZBTB7C,WT1,ZFP976,GM14124,KLF14,GM28230,SOX21,LHX3,ZBTB22,NEUROD1,BHLHA9,SOX17,ALX1,OTX2,BCL11A,ZFP950,ZFP683,MYCN,GCM1,A430033K04RIK,ZFP169,ZFP395,MYF5,ZFP467,DMRT2,NFAT5,PITX2,HOXC11,RFX7
GO:MF	DNA-binding transcription factor activity, RNA polymerase II-specific	GO:0000981	FALSE	0.00168732	2.7728	1077	408	39	24945	ISL1,ZFP977,NR1H4,ZFY1,POU5F1,ZFP423,ZIC3,FOXH1,TCF21,PAX8,FOXI2,ZFHX3,ZBTB7C,WT1,ZFP976,GM14124,KLF14,SOX21,LHX3,ZBTB22,NEUROD1,BHLHA9,SOX17,ALX1,OTX2,BCL11A,ZFP950,MYCN,GCM1,A430033K04RIK,ZFP169,ZFP395,MYF5,ZFP467,DMRT2,NFAT5,PITX2,HOXC11,RFX7
GO:MF	DNA-binding transcription activator activity, RNA polymerase II-specific	GO:0001228	FALSE	0.00202234	2.69415	508	408	24	24945	ISL1,NR1H4,POU5F1,ZIC3,FOXH1,TCF21,PAX8,WT1,GM14124,SOX21,LHX3,NEUROD1,SOX17,ALX1,OTX2,MYCN,GCM1,ZFP395,MYF5,ZFP467,DMRT2,NFAT5,PITX2,HOXC11
GO:MF	potassium channel activity	GO:0005267	FALSE	0.00232933	2.63277	120	408	11	24945	KCNS3,KCNS2,KCND2,KCNJ9,KCNN2,HCN4,KCNQ3,KCNK3,KCNA3,SCN2B,KCNF1
GO:MF	DNA-binding transcription activator activity	GO:0001216	FALSE	0.00246689	2.60785	514	408	24	24945	ISL1,NR1H4,POU5F1,ZIC3,FOXH1,TCF21,PAX8,WT1,GM14124,SOX21,LHX3,NEUROD1,SOX17,ALX1,OTX2,MYCN,GCM1,ZFP395,MYF5,ZFP467,DMRT2,NFAT5,PITX2,HOXC11
GO:MF	voltage-gated monoatomic cation channel activity	GO:0022843	FALSE	0.00672751	2.17215	134	408	11	24945	KCNS3,KCNS2,KCND2,KCNJ9,KCNN2,HCN4,KCNQ3,KCNK3,KCNA3,SCN2B,KCNF1
GO:MF	transcription regulator activity	GO:0140110	FALSE	0.0203027	1.69245	1605	408	48	24945	TRIM52,ISL1,ZFP977,NR1H4,ZFY1,POU5F1,ZFP423,ZIC3,FOXH1,TCF21,ZFP710,PAX8,TRIM13,FOXI2,ZFHX3,ZBTB7C,WT1,ZFP976,GM14124,KLF14,GM28230,SOX21,LHX3,ZBTB22,UTF1,NEUROD1,BHLHA9,SOX17,ALX1,OTX2,BCL11A,ZFP950,ZFP683,MYCN,GCM1,ZMIZ1,A430033K04RIK,ZFP169,ZFP395,MYF5,ZFP467,DMRT2,DDX1,NFAT5,MED27,PITX2,HOXC11,RFX7
GO:MF	potassium ion transmembrane transporter activity	GO:0015079	FALSE	0.0310358	1.50814	158	408	11	24945	KCNS3,KCNS2,KCND2,KCNJ9,KCNN2,HCN4,KCNQ3,KCNK3,KCNA3,SCN2B,KCNF1
GO:MF	voltage-gated monoatomic ion channel activity	GO:0005244	FALSE	0.0374161	1.42694	190	408	12	24945	KCNS3,KCNS2,KCND2,GRIN2B,KCNJ9,KCNN2,HCN4,KCNQ3,KCNK3,KCNA3,SCN2B,KCNF1
GO:MF	voltage-gated channel activity	GO:0022832	FALSE	0.0393464	1.4051	191	408	12	24945	KCNS3,KCNS2,KCND2,GRIN2B,KCNJ9,KCNN2,HCN4,KCNQ3,KCNK3,KCNA3,SCN2B,KCNF1
GO:BP	regulation of RNA metabolic process	GO:0051252	TRUE	1.31322e-08	7.88166	3743	408	109	26856	D1PAS1,TESCL,NLRP12,GM21411,TRIM52,GM6871,MEIOC,ISL1,4930447C04RIK,RBMXL2,ZFP977,ZFP978,RBM46,NPAS3,NR1H4,ZFY1,OAS1E,ZFP300,POU5F1,AIM2,ZFP993,ZFP979,MAGEL2,ZFP423,PRAMEL1,ZIC3,ZFP989,FOXH1,LIN28B,TSIX,ZFP988,MDK,TCF21,ZFP710,PAX8,TRIM13,DACT1,FOXI2,MDM4,POMC,ZFHX3,ZBTB7C,PRICKLE1,ZFP809,ZFP984,WT1,SOX3,RBM38,MORC1,ZFP976,PRDM10,GM14124,PID1,KLF14,GM28230,SOX21,ZFP990,LHX3,ZBTB22,UTF1,ZFP981,CXCR…
GO:BP	regulation of nucleobase-containing compound metabolic process	GO:0019219	FALSE	5.3959e-08	7.26794	4033	408	113	26856	D1PAS1,TESCL,NLRP12,GM21411,TRIM52,GM6871,MEIOC,ISL1,4930447C04RIK,RBMXL2,ZFP977,ZFP978,RBM46,NPAS3,NR1H4,ZFY1,OAS1E,ZFP300,POU5F1,AIM2,ZFP993,ZFP979,MAGEL2,ZFP423,PRAMEL1,ZIC3,ZFP989,FOXH1,LIN28B,TSIX,ZFP988,MDK,TCF21,ZFP710,USP1,PAX8,TRIM13,DACT1,FOXI2,MDM4,POMC,ZFHX3,ZBTB7C,PRICKLE1,ZFP809,ZFP984,WT1,SOX3,RBM38,MORC1,ZFP976,PRDM10,GM14124,PID1,KLF14,GM28230,SOX21,ZFP990,LHX3,ZBTB22,UTF1,ZFP981…
GO:BP	regulation of DNA-templated transcription	GO:0006355	FALSE	6.38719e-07	6.19469	3429	408	98	26856	D1PAS1,TESCL,NLRP12,GM21411,TRIM52,GM6871,ISL1,4930447C04RIK,ZFP977,ZFP978,NPAS3,NR1H4,ZFY1,ZFP300,POU5F1,AIM2,ZFP993,ZFP979,MAGEL2,ZFP423,PRAMEL1,ZIC3,ZFP989,FOXH1,TSIX,ZFP988,MDK,TCF21,ZFP710,PAX8,TRIM13,DACT1,FOXI2,MDM4,POMC,ZFHX3,ZBTB7C,PRICKLE1,ZFP809,ZFP984,WT1,SOX3,MORC1,ZFP976,PRDM10,GM14124,PID1,KLF14,GM28230,SOX21,ZFP990,LHX3,ZBTB22,UTF1,ZFP981,CXCR3,MAGEB2,BEX1,NEUROD1,BEX2,BHLHA9,ZFP3…
GO:BP	regulation of RNA biosynthetic process	GO:2001141	FALSE	8.10456e-07	6.09127	3444	408	98	26856	D1PAS1,TESCL,NLRP12,GM21411,TRIM52,GM6871,ISL1,4930447C04RIK,ZFP977,ZFP978,NPAS3,NR1H4,ZFY1,ZFP300,POU5F1,AIM2,ZFP993,ZFP979,MAGEL2,ZFP423,PRAMEL1,ZIC3,ZFP989,FOXH1,TSIX,ZFP988,MDK,TCF21,ZFP710,PAX8,TRIM13,DACT1,FOXI2,MDM4,POMC,ZFHX3,ZBTB7C,PRICKLE1,ZFP809,ZFP984,WT1,SOX3,MORC1,ZFP976,PRDM10,GM14124,PID1,KLF14,GM28230,SOX21,ZFP990,LHX3,ZBTB22,UTF1,ZFP981,CXCR3,MAGEB2,BEX1,NEUROD1,BEX2,BHLHA9,ZFP3…
GO:BP	DNA-templated transcription	GO:0006351	FALSE	8.64575e-07	6.0632	3549	408	100	26856	D1PAS1,TESCL,NLRP12,GM21411,TRIM52,GM6871,ISL1,4930447C04RIK,ZFP977,ZFP978,NPAS3,NR1H4,ZFY1,ZFP300,POU5F1,AIM2,ZFP993,ZFP979,MAGEL2,ZFP423,PRAMEL1,ZIC3,ZFP989,FOXH1,TSIX,ZFP988,MDK,TCF21,ZFP710,PAX8,TRIM13,DACT1,FOXI2,MDM4,POMC,ZFHX3,ZBTB7C,PRICKLE1,TAF7L,ZFP809,ZFP984,WT1,SOX3,MORC1,ZFP976,PRDM10,GM14124,PID1,KLF14,GM28230,SOX21,ZFP990,LHX3,ZBTB22,UTF1,ZFP981,CXCR3,MAGEB2,BEX1,NEUROD1,BEX2,BHLHA…
GO:BP	RNA biosynthetic process	GO:0032774	FALSE	1.33159e-06	5.87563	3577	408	100	26856	D1PAS1,TESCL,NLRP12,GM21411,TRIM52,GM6871,ISL1,4930447C04RIK,ZFP977,ZFP978,NPAS3,NR1H4,ZFY1,ZFP300,POU5F1,AIM2,ZFP993,ZFP979,MAGEL2,ZFP423,PRAMEL1,ZIC3,ZFP989,FOXH1,TSIX,ZFP988,MDK,TCF21,ZFP710,PAX8,TRIM13,DACT1,FOXI2,MDM4,POMC,ZFHX3,ZBTB7C,PRICKLE1,TAF7L,ZFP809,ZFP984,WT1,SOX3,MORC1,ZFP976,PRDM10,GM14124,PID1,KLF14,GM28230,SOX21,ZFP990,LHX3,ZBTB22,UTF1,ZFP981,CXCR3,MAGEB2,BEX1,NEUROD1,BEX2,BHLHA…
GO:BP	nucleobase-containing compound biosynthetic process	GO:0034654	FALSE	1.05292e-05	4.9776	3978	408	105	26856	D1PAS1,TESCL,NLRP12,GM21411,TRIM52,GM6871,ISL1,4930447C04RIK,ZFP977,ZFP978,PDHA2,NPAS3,NR1H4,ZFY1,ZFP300,SYCP1,POU5F1,AIM2,ZFP993,ZFP979,MAGEL2,ZFP423,PRAMEL1,ZIC3,ZFP989,FOXH1,TSIX,ZFP988,MDK,TCF21,ZFP710,PAX8,TRIM13,DACT1,FOXI2,MDM4,POMC,ZFHX3,ZBTB7C,UPP2,PRICKLE1,TAF7L,ZFP809,ZFP984,WT1,SOX3,UPP1,MORC1,ZFP976,PRDM10,GM14124,PID1,KLF14,GM28230,SOX21,ZFP990,LHX3,ZBTB22,UTF1,ZFP981,CXCR3,MAGEB2,B…
GO:BP	aromatic compound biosynthetic process	GO:0019438	FALSE	1.52657e-05	4.81628	4058	408	106	26856	D1PAS1,TESCL,NLRP12,GM21411,TRIM52,GM6871,ISL1,4930447C04RIK,ZFP977,ZFP978,PDHA2,NPAS3,NR1H4,ZFY1,ZFP300,SYCP1,POU5F1,AIM2,ZFP993,ZFP979,MAGEL2,ZFP423,PRAMEL1,ZIC3,ZFP989,FOXH1,TSIX,ZFP988,MDK,TCF21,ZFP710,PAX8,TRIM13,KL,DACT1,FOXI2,MDM4,POMC,ZFHX3,ZBTB7C,UPP2,PRICKLE1,TAF7L,ZFP809,ZFP984,WT1,SOX3,UPP1,MORC1,ZFP976,PRDM10,GM14124,PID1,KLF14,GM28230,SOX21,ZFP990,LHX3,ZBTB22,UTF1,ZFP981,CXCR3,MAGEB…
GO:BP	heterocycle biosynthetic process	GO:0018130	FALSE	2.69754e-05	4.56903	4048	408	105	26856	D1PAS1,TESCL,NLRP12,GM21411,TRIM52,GM6871,ISL1,4930447C04RIK,ZFP977,ZFP978,PDHA2,NPAS3,NR1H4,ZFY1,ZFP300,SYCP1,POU5F1,AIM2,ZFP993,ZFP979,MAGEL2,ZFP423,PRAMEL1,ZIC3,ZFP989,FOXH1,TSIX,ZFP988,MDK,TCF21,ZFP710,PAX8,TRIM13,DACT1,FOXI2,MDM4,POMC,ZFHX3,ZBTB7C,UPP2,PRICKLE1,TAF7L,ZFP809,ZFP984,WT1,SOX3,UPP1,MORC1,ZFP976,PRDM10,GM14124,PID1,KLF14,GM28230,SOX21,ZFP990,LHX3,ZBTB22,UTF1,ZFP981,CXCR3,MAGEB2,B…
GO:BP	organic cyclic compound biosynthetic process	GO:1901362	FALSE	0.000105529	3.97663	4208	408	106	26856	D1PAS1,TESCL,NLRP12,GM21411,TRIM52,GM6871,ISL1,4930447C04RIK,ZFP977,ZFP978,PDHA2,NPAS3,NR1H4,ZFY1,ZFP300,SYCP1,POU5F1,AIM2,ZFP993,ZFP979,MAGEL2,ZFP423,PRAMEL1,ZIC3,ZFP989,FOXH1,TSIX,ZFP988,MDK,TCF21,ZFP710,PAX8,TRIM13,KL,DACT1,FOXI2,MDM4,POMC,ZFHX3,ZBTB7C,UPP2,PRICKLE1,TAF7L,ZFP809,ZFP984,WT1,SOX3,UPP1,MORC1,ZFP976,PRDM10,GM14124,PID1,KLF14,GM28230,SOX21,ZFP990,LHX3,ZBTB22,UTF1,ZFP981,CXCR3,MAGEB…
GO:BP	regulation of gene expression	GO:0010468	FALSE	0.000145523	3.83707	5389	408	127	26856	D1PAS1,DPPA5A,TESCL,TRIML2,NLRP12,DDX4,GM21411,TRIM52,GM6871,MEIOC,ISL1,4930447C04RIK,RBMXL2,ZFP977,TRIML1,ZFP978,RBM46,MIR124-2HG,NPAS3,NR1H4,ZFY1,OAS1E,ZFP300,LNCENC1,POU5F1,AIM2,ZFP993,ZFP979,MAGEL2,ZPBP2,ZFP423,PRAMEL1,ZIC3,EDN3,ZFP989,FOXH1,LIN28B,TSIX,ZFP988,NRXN1,MDK,APBA1,TCF21,ZFP710,PAX8,TRIM13,DACT1,FOXI2,MDM4,POMC,ZFHX3,ZBTB7C,PRICKLE1,ZFP809,ZFP984,WT1,SOX3,RBM38,MORC1,ZFP976,PRDM10,…
GO:BP	regulation of macromolecule biosynthetic process	GO:0010556	FALSE	0.000590764	3.22859	5521	408	127	26856	D1PAS1,DPPA5A,TESCL,TRIML2,NLRP12,DDX4,GM21411,TRIM52,GM6871,MEIOC,ISL1,4930447C04RIK,RBMXL2,ZFP977,TRIML1,ZFP978,RBM46,MIR124-2HG,NPAS3,NR1H4,ZFY1,OAS1E,ZFP300,LNCENC1,POU5F1,AIM2,ZFP993,ZFP979,MAGEL2,ZPBP2,ZFP423,PRAMEL1,ZIC3,EDN3,ZFP989,FOXH1,LIN28B,TSIX,ZFP988,NRXN1,MDK,APBA1,TCF21,ZFP710,PAX8,TRIM13,DACT1,FOXI2,MDM4,POMC,ZFHX3,ZBTB7C,PRICKLE1,ZFP809,ZFP984,WT1,SOX3,RBM38,MORC1,ZFP976,PRDM10,…
GO:BP	regulation of nitrogen compound metabolic process	GO:0051171	FALSE	0.000764367	3.1167	5660	408	129	26856	D1PAS1,TESCL,NLRP12,GM21411,TRIM52,GM6871,MEIOC,ISL1,4930447C04RIK,RBMXL2,ZFP977,ZFP978,RBM46,NPAS3,NR1H4,ZFY1,OAS1E,ZFP300,2610042L04RIK,POU5F1,AIM2,ZFP993,CLDN4,ZFP979,MAGEL2,SLC2A13,ZFP423,PRAMEL1,ZIC3,EDN3,ZFP989,FOXH1,LIN28B,TSIX,ZFP988,NRXN1,MDK,TCF21,ZFP710,LAX1,USP1,PAX8,TRIM13,DACT1,FOXI2,MDM4,CRB2,POMC,ZFHX3,ZBTB7C,PRICKLE1,ZFP809,ZFP984,WT1,SOX3,RBM38,MORC1,ZFP976,PRDM10,GM14124,PID1,K…
GO:BP	regulation of primary metabolic process	GO:0080090	FALSE	0.000974794	3.01109	5856	408	132	26856	D1PAS1,TESCL,NLRP12,GM21411,TRIM52,GM6871,MEIOC,ISL1,4930447C04RIK,RBMXL2,ZFP977,ZFP978,RBM46,NPAS3,NR1H4,ZFY1,OAS1E,ZFP300,2610042L04RIK,POU5F1,AIM2,ZFP993,CLDN4,ZFP979,MAGEL2,SLC2A13,ZFP423,PRAMEL1,ZIC3,EDN3,ZFP989,FOXH1,LIN28B,TSIX,ZFP988,ABHD6,NRXN1,MDK,TCF21,ZFP710,LAX1,USP1,PAX8,TRIM13,DACT1,FOXI2,MDM4,CRB2,POMC,ZFHX3,ZBTB7C,PRICKLE1,ZFP809,ZFP984,WT1,SOX3,DGKZ,RBM38,MORC1,ZFP976,PRDM10,GM1…
GO:BP	cellular nitrogen compound biosynthetic process	GO:0044271	FALSE	0.00147795	2.83034	4822	408	113	26856	D1PAS1,TESCL,NLRP12,RPL10L,GM21411,TRIM52,GM6871,ISL1,4930447C04RIK,ZFP977,ZFP978,PDHA2,NPAS3,NR1H4,ZFY1,ZFP300,SYCP1,POU5F1,AIM2,ZFP993,ZFP979,MAGEL2,ZFP423,PRAMEL1,ZIC3,ZFP989,FOXH1,TSIX,ZFP988,MDK,TCF21,ZFP710,ST8SIA6,PAX8,TRIM13,KL,DACT1,FOXI2,MDM4,POMC,ZFHX3,ZBTB7C,UPP2,PRICKLE1,GM6525,TAF7L,ZFP809,ZFP984,WT1,SOX3,UPP1,MORC1,ZFP976,PRDM10,GM14124,PID1,KLF14,GM28230,SOX21,ZFP990,LHX3,ZBTB22,U…
GO:BP	regulation of transcription by RNA polymerase II	GO:0006357	FALSE	0.00189737	2.72185	2354	408	66	26856	D1PAS1,ISL1,ZFP977,NR1H4,ZFY1,POU5F1,MAGEL2,ZFP423,ZIC3,FOXH1,TSIX,TCF21,ZFP710,PAX8,DACT1,FOXI2,MDM4,POMC,ZFHX3,ZBTB7C,WT1,ZFP976,PRDM10,GM14124,PID1,KLF14,SOX21,LHX3,ZBTB22,UTF1,CXCR3,MAGEB2,BEX1,NEUROD1,BEX2,BHLHA9,SOX17,ALX1,OTX2,AW822073,CBX7,MAGEE2,PRDM12,BCL11A,DDX41,ZFP950,ZFP683,MDFI,MYCN,GCM1,ZMIZ1,A430033K04RIK,ZFP169,ZFP395,MYF5,BAG3,ZFP467,DMRT2,NFAT5,MED27,PITX2,STRAP,CDK12,HOXC11,E…
GO:BP	regulation of biosynthetic process	GO:0009889	FALSE	0.00228554	2.64101	5714	408	128	26856	D1PAS1,DPPA5A,TESCL,TRIML2,NLRP12,DDX4,GM21411,TRIM52,GM6871,MEIOC,ISL1,4930447C04RIK,RBMXL2,ZFP977,TRIML1,ZFP978,RBM46,MIR124-2HG,NPAS3,NR1H4,ZFY1,OAS1E,ZFP300,LNCENC1,POU5F1,AIM2,ZFP993,ZFP979,MAGEL2,ZPBP2,ZFP423,PRAMEL1,ZIC3,EDN3,ZFP989,FOXH1,LIN28B,TSIX,ZFP988,ABHD6,NRXN1,MDK,APBA1,TCF21,ZFP710,PAX8,TRIM13,DACT1,FOXI2,MDM4,POMC,ZFHX3,ZBTB7C,PRICKLE1,ZFP809,ZFP984,WT1,SOX3,RBM38,MORC1,ZFP976,P…
GO:BP	transcription by RNA polymerase II	GO:0006366	FALSE	0.00258531	2.58749	2425	408	67	26856	D1PAS1,ISL1,ZFP977,NR1H4,ZFY1,POU5F1,MAGEL2,ZFP423,ZIC3,FOXH1,TSIX,TCF21,ZFP710,PAX8,DACT1,FOXI2,MDM4,POMC,ZFHX3,ZBTB7C,TAF7L,WT1,ZFP976,PRDM10,GM14124,PID1,KLF14,SOX21,LHX3,ZBTB22,UTF1,CXCR3,MAGEB2,BEX1,NEUROD1,BEX2,BHLHA9,SOX17,ALX1,OTX2,AW822073,CBX7,MAGEE2,PRDM12,BCL11A,DDX41,ZFP950,ZFP683,MDFI,MYCN,GCM1,ZMIZ1,A430033K04RIK,ZFP169,ZFP395,MYF5,BAG3,ZFP467,DMRT2,NFAT5,MED27,PITX2,STRAP,CDK12,HO…
GO:BP	regulation of cellular biosynthetic process	GO:0031326	FALSE	0.00259881	2.58523	5670	408	127	26856	D1PAS1,DPPA5A,TESCL,TRIML2,NLRP12,DDX4,GM21411,TRIM52,GM6871,MEIOC,ISL1,4930447C04RIK,RBMXL2,ZFP977,TRIML1,ZFP978,RBM46,MIR124-2HG,NPAS3,NR1H4,ZFY1,OAS1E,ZFP300,LNCENC1,POU5F1,AIM2,ZFP993,ZFP979,MAGEL2,ZPBP2,ZFP423,PRAMEL1,ZIC3,EDN3,ZFP989,FOXH1,LIN28B,TSIX,ZFP988,NRXN1,MDK,APBA1,TCF21,ZFP710,PAX8,TRIM13,DACT1,FOXI2,MDM4,POMC,ZFHX3,ZBTB7C,PRICKLE1,ZFP809,ZFP984,WT1,SOX3,RBM38,MORC1,ZFP976,PRDM10,…
GO:BP	meiosis I	GO:0007127	TRUE	0.00744684	2.12803	125	408	11	26856	RPL10L,DDX4,MEIOC,4930447C04RIK,SYCP1,CCNB1IP1,TEX19.1,PSMA8,DMC1,FMN2,PSMD13
GO:BP	meiosis I cell cycle process	GO:0061982	FALSE	0.00938389	2.02762	128	408	11	26856	RPL10L,DDX4,MEIOC,4930447C04RIK,SYCP1,CCNB1IP1,TEX19.1,PSMA8,DMC1,FMN2,PSMD13
GO:BP	chordate embryonic development	GO:0043009	TRUE	0.0107123	1.97012	791	408	30	26856	PTPRR,ISL1,RBM46,GDF3,NLRP9C,POU5F1,ZIC3,ZFP420,CCNB1IP1,APBA1,ST8SIA6,DACT1,CRB2,PRICKLE1,SOX17,ALX1,TEX19.1,PCDH8,RESP18,RTL1,MDFI,MYCN,GCM1,ZMIZ1,MYF5,DMRT2,PITX2,HOXC11,NSRP1,SLC35E2
GO:BP	regulation of macromolecule metabolic process	GO:0060255	FALSE	0.0111314	1.95345	6707	408	142	26856	D1PAS1,DPPA5A,TESCL,TRIML2,NLRP12,DDX4,GM21411,TRIM52,GM6871,MEIOC,ISL1,4930447C04RIK,RBMXL2,ZFP977,TRIML1,ZFP978,RBM46,MIR124-2HG,NPAS3,NR1H4,ZFY1,OAS1E,ZFP300,2610042L04RIK,LNCENC1,POU5F1,AIM2,ZFP993,CLDN4,ZFP979,MAGEL2,SLC2A13,ZPBP2,ZFP423,PRAMEL1,ZIC3,EDN3,ZFP989,FOXH1,LIN28B,TSIX,ZFP988,NRXN1,MDK,APBA1,TCF21,ZFP710,LAX1,USP1,PAX8,TRIM13,DACT1,FOXI2,MDM4,CRB2,POMC,ZFHX3,ZBTB7C,PRICKLE1,ZFP809…
GO:BP	embryo development ending in birth or egg hatching	GO:0009792	FALSE	0.0162021	1.79043	808	408	30	26856	PTPRR,ISL1,RBM46,GDF3,NLRP9C,POU5F1,ZIC3,ZFP420,CCNB1IP1,APBA1,ST8SIA6,DACT1,CRB2,PRICKLE1,SOX17,ALX1,TEX19.1,PCDH8,RESP18,RTL1,MDFI,MYCN,GCM1,ZMIZ1,MYF5,DMRT2,PITX2,HOXC11,NSRP1,SLC35E2
GO:BP	regulation of cellular metabolic process	GO:0031323	FALSE	0.0190827	1.71936	6594	408	139	26856	D1PAS1,DPPA5A,TESCL,TRIML2,NLRP12,DDX4,GM21411,TRIM52,GM6871,MEIOC,ISL1,4930447C04RIK,RBMXL2,ZFP977,TRIML1,ZFP978,RBM46,MIR124-2HG,NPAS3,NR1H4,ZFY1,OAS1E,ZFP300,2610042L04RIK,LNCENC1,POU5F1,AIM2,ZFP993,ZFP979,MAGEL2,ZPBP2,ZFP423,PRAMEL1,ZIC3,EDN3,ZFP989,FOXH1,LIN28B,TSIX,ZFP988,NRXN1,MDK,APBA1,TCF21,ZFP710,LAX1,USP1,PAX8,TRIM13,DACT1,FOXI2,MDM4,POMC,ZFHX3,ZBTB7C,PRICKLE1,ZFP809,ZFP984,WT1,SOX3,DG…
GO:BP	regionalization	GO:0003002	TRUE	0.0454468	1.3425	412	408	19	26856	ISL1,GDF3,ZIC3,FOXH1,PAX8,CRB2,PRICKLE1,TDRD5,LHX3,NEUROD1,SOX17,ALX1,PCDH8,DNAH11,MDFI,MYF5,DMRT2,PITX2,HOXC11
GO:BP	developmental process involved in reproduction	GO:0003006	TRUE	0.046081	1.33648	1210	408	38	26856	D1PAS1,RPL10L,DDX4,MEIOC,4930447C04RIK,ABCB1A,LDOC1,MIR124-2HG,SYCP1,ZPBP2,PRSS42,PRSS44,CCNB1IP1,MDK,1700102P08RIK,TCF21,SPATA31,TDRD5,TAF7L,WT1,SOX3,MORC1,ZDBF2,SOX17,TEX19.1,PSMA8,SHISA6,ZMYND15,DMC1,MDFI,FMN2,GCM1,ZFP42,RAD18,IFT27,3830403N18RIK,DMRT2,PITX2
GO:CC	postsynaptic membrane	GO:0045211	TRUE	0.0107414	1.96894	331	396	16	26959	KCTD8,SHANK3,ABHD6,CLSTN3,KCND2,CADPS2,CHRM4,GRIN2B,LRFN1,ADRA2C,KCNN2,CAMK2A,PCDH8,SHISA6,KCNA3,DLGAP1
GO:CC	synaptic membrane	GO:0097060	FALSE	0.010904	1.96241	483	396	20	26959	KCTD8,SHANK3,ABHD6,NRXN1,CLSTN3,APBA1,SLC2A3,KCND2,CADPS2,CHRM4,GRIN2B,KCNJ9,LRFN1,ADRA2C,KCNN2,CAMK2A,PCDH8,SHISA6,KCNA3,DLGAP1
REAC	Neuronal System	REAC:R-MMU-112316	FALSE	0.00363609	2.43937	308	112	15	8412	SHANK3,NRXN1,APBA1,KCNS3,KCNS2,KCND2,KCNJ9,LRFN1,KCNN2,CAMK2A,SLITRK5,KCNK3,KCNA3,DLGAP1,KCNF1
REAC	Potassium Channels	REAC:R-MMU-1296071	FALSE	0.00629309	2.20114	89	112	8	8412	KCNS3,KCNS2,KCND2,KCNJ9,KCNN2,KCNK3,KCNA3,KCNF1
REAC	Voltage gated Potassium channels	REAC:R-MMU-1296072	FALSE	0.0337248	1.47205	37	112	5	8412	KCNS3,KCNS2,KCND2,KCNA3,KCNF1
TF	Factor: CHX10; motif: YTAATTAGCYNN	TF:M10411	FALSE	3.62456e-09	8.44074	23	385	10	21787	GM21411,ZFP978,ZFP993,ZFP979,ZFP989,ZFP988,HCST,ZFP984,ZFP990,ZFP981
TF	Factor: BEN; motif: CAGCGRNV	TF:M01240	FALSE	0.0483645	1.31547	16242	385	320	21787	D1PAS1,OTUD6A,METTL24,PABPC6,DPPA5A,WDR20RT,TESCL,TRIML2,SYCP3,CYSLTR2,NLRP12,RPL10L,PTPRR,DDX4,CCDC85C,GM18336,PRR23A3,TRIM52,GM6871,MEIOC,FMR1NB,ISL1,4930447C04RIK,RBMXL2,ZFP977,PAPOLB,RBM46,ABCB1A,LDOC1,PDHA2,SLC9B1,FRS3,GM7102,GDF3,NAA11,KCTD8,RHOX9,SHROOM3,NPAS3,SHANK3,D630023F18RIK,L1TD1,NR1H4,DCAF12L1,SLC15A2,CCDC113,CLDN9,GM3411,ZFP300,2610042L04RIK,SYCP1,NLRP9C,GM4779,FGF13,CALY,GLT1D1,B…

## Sheet: MYO
source	term_name	term_id	highlighted	adjusted_p_value	negative_log10_of_adjusted_p_value	term_size	query_size	intersection_size	effective_domain_size	intersections
GO:MF	DNA-binding transcription factor activity	GO:0003700	TRUE	7.10744e-39	38.1483	1159	1528	199	24945	NKX1-2,EVX2,GFI1,HES5,ATOH1,HOXA4,NKX1-1,LHX1,HOXB5,ZFP281,GSC,NKX2-9,MSX2,FEV,HOXB6,ETV2,HOXB3,MESP2,ZBTB41,BMYC,ZFP938,HOXB13,RORC,HSF4,ZFP788,SP9,SOX7,NFATC4,BATF3,MLXIPL,HOXB7,UNCX,MAFA,MKX,NR4A3,GM43517,LBX2,ZFP771,OSR2,ZFP677,OTP,NEUROD2,NEUROG3,MAFB,ZBTB21,GATA5,FOXD1,AHR,HOXB4,FOXL1,CDX2,LHX9,PPARA,NFIA,SCRT1,SOX6,RFXANK,ZFP296,SOX2,NKX6-2,NKX2-4,HOXD12,HOXD10,ALX1,FOXE1,ZFP641,FOXG1,ASCL…
GO:MF	sequence-specific double-stranded DNA binding	GO:1990837	TRUE	1.05068e-38	37.9785	1388	1528	222	24945	ZFP53,ZFP65,ZFP39,NKX1-2,ZFP92,EVX2,GFI1,HES5,ANKRD23,ATOH1,HOXA4,LHX1,HOXB5,ZFP281,GSC,NKX2-9,MSX2,ZFP7,FEV,HOXB6,ETV2,HOXB3,MESP2,BMYC,ZFP938,HOXB13,RORC,HSF4,ZFP788,SP9,SOX7,NFATC4,BATF3,ZKSCAN7,MLXIPL,HOXB7,UNCX,MAFA,ZFP324,NR4A3,LBX2,ZFP771,OSR2,ZFP677,OTP,NEUROD2,NEUROG3,MAFB,GATA5,FOXD1,AHR,HOXB4,FOXL1,ZFP607A,CDX2,ZFP354B,LHX9,PPARA,NFIA,SCRT1,SOX6,SMARCA2,RFXANK,ZFP296,SOX2,NKX6-2,NKX2-4…
GO:MF	RNA polymerase II transcription regulatory region sequence-specific DNA binding	GO:0000977	FALSE	1.8553e-38	37.7316	1205	1528	203	24945	ZFP53,ZFP65,ZFP39,NKX1-2,ZFP92,EVX2,HES5,ATOH1,LHX1,HOXB5,ZFP281,GSC,NKX2-9,MSX2,ZFP7,FEV,HOXB6,ETV2,HOXB3,BMYC,ZFP938,HOXB13,RORC,HSF4,ZFP788,SP9,SOX7,NFATC4,BATF3,ZKSCAN7,MLXIPL,HOXB7,MAFA,ZFP324,NR4A3,ZFP771,OSR2,ZFP677,OTP,NEUROD2,NEUROG3,MAFB,GATA5,FOXD1,HOXB4,FOXL1,ZFP607A,CDX2,ZFP354B,LHX9,PPARA,NFIA,SCRT1,SOX6,RFXANK,ZFP296,NKX6-2,NKX2-4,HOXD10,ALX1,FOXE1,ASCL1,DMRTA1,SOX30,WT1,HAND2,SOX2…
GO:MF	DNA-binding transcription factor activity, RNA polymerase II-specific	GO:0000981	FALSE	4.10218e-38	37.387	1077	1528	189	24945	NKX1-2,EVX2,GFI1,HES5,ATOH1,HOXA4,NKX1-1,LHX1,HOXB5,ZFP281,GSC,NKX2-9,MSX2,FEV,HOXB6,ETV2,HOXB3,ZBTB41,BMYC,ZFP938,HOXB13,RORC,HSF4,ZFP788,SP9,SOX7,NFATC4,BATF3,MLXIPL,HOXB7,UNCX,MAFA,MKX,NR4A3,LBX2,ZFP771,OSR2,ZFP677,OTP,NEUROD2,NEUROG3,MAFB,ZBTB21,GATA5,FOXD1,AHR,HOXB4,FOXL1,CDX2,LHX9,PPARA,NFIA,SCRT1,SOX6,RFXANK,SOX2,NKX6-2,NKX2-4,HOXD12,HOXD10,ALX1,FOXE1,ZFP641,FOXG1,ASCL1,DMRTA1,SOX30,WT1,HA…
GO:MF	transcription cis-regulatory region binding	GO:0000976	FALSE	1.20307e-36	35.9197	1308	1528	210	24945	ZFP53,ZFP65,ZFP39,NKX1-2,ZFP92,EVX2,GFI1,HES5,ANKRD23,ATOH1,LHX1,HOXB5,ZFP281,GSC,NKX2-9,MSX2,ZFP7,FEV,HOXB6,ETV2,HOXB3,BMYC,ZFP938,HOXB13,RORC,HSF4,ZFP788,SP9,SOX7,NFATC4,BATF3,ZKSCAN7,MLXIPL,HOXB7,MAFA,ZFP324,NR4A3,ZFP771,OSR2,ZFP677,OTP,NEUROD2,NEUROG3,MAFB,GATA5,FOXD1,AHR,HOXB4,FOXL1,ZFP607A,CDX2,ZFP354B,LHX9,PPARA,NFIA,SCRT1,SOX6,SMARCA2,RFXANK,ZFP296,SOX2,NKX6-2,NKX2-4,HOXD10,ALX1,FOXE1,ASC…
GO:MF	transcription regulatory region nucleic acid binding	GO:0001067	FALSE	2.16612e-36	35.6643	1313	1528	210	24945	ZFP53,ZFP65,ZFP39,NKX1-2,ZFP92,EVX2,GFI1,HES5,ANKRD23,ATOH1,LHX1,HOXB5,ZFP281,GSC,NKX2-9,MSX2,ZFP7,FEV,HOXB6,ETV2,HOXB3,BMYC,ZFP938,HOXB13,RORC,HSF4,ZFP788,SP9,SOX7,NFATC4,BATF3,ZKSCAN7,MLXIPL,HOXB7,MAFA,ZFP324,NR4A3,ZFP771,OSR2,ZFP677,OTP,NEUROD2,NEUROG3,MAFB,GATA5,FOXD1,AHR,HOXB4,FOXL1,ZFP607A,CDX2,ZFP354B,LHX9,PPARA,NFIA,SCRT1,SOX6,SMARCA2,RFXANK,ZFP296,SOX2,NKX6-2,NKX2-4,HOXD10,ALX1,FOXE1,ASC…
GO:MF	sequence-specific DNA binding	GO:0043565	FALSE	3.59248e-36	35.4446	1501	1528	228	24945	ZFP53,ZFP65,ZFP39,NKX1-2,ZFP92,EVX2,GFI1,HES5,ANKRD23,ATOH1,HOXA4,LHX1,HOXB5,ZFP281,GSC,NKX2-9,MSX2,ZFP7,FEV,HOXB6,ETV2,HOXB3,MESP2,BMYC,ZFP938,HOXB13,RORC,HSF4,ZFP788,SP9,SOX7,NFATC4,BATF3,ZKSCAN7,MLXIPL,HOXB7,UNCX,MAFA,ZFP324,NR4A3,GM43517,LBX2,ZFP771,OSR2,ZFP677,OTP,NEUROD2,NEUROG3,MAFB,ZBTB21,GATA5,FOXD1,AHR,HOXB4,FOXL1,ZFP607A,CDX2,ZFP354B,LHX9,PPARA,NFIA,SCRT1,SOX6,SMARCA2,RFXANK,ZFP296,SOX…
GO:MF	double-stranded DNA binding	GO:0003690	FALSE	1.82949e-35	34.7377	1485	1528	225	24945	ZFP53,ZFP65,ZFP39,NKX1-2,ZFP92,EVX2,GFI1,HES5,ANKRD23,ATOH1,HOXA4,LHX1,HOXB5,ZFP281,GSC,NKX2-9,MSX2,ZFP7,FEV,HOXB6,ETV2,HOXB3,MESP2,BMYC,ZFP938,HOXB13,RORC,HSF4,ZFP788,SP9,SOX7,NFATC4,BATF3,ZKSCAN7,MLXIPL,HOXB7,UNCX,MAFA,ZFP324,NR4A3,LBX2,ZFP771,OSR2,ZFP677,OTP,NEUROD2,NEUROG3,MAFB,GATA5,FOXD1,AHR,HOXB4,FOXL1,ZFP607A,CDX2,ZFP354B,LHX9,PPARA,NFIA,SCRT1,SOX6,SMARCA2,RFXANK,ZFP296,SOX2,NKX6-2,NKX2-4…
GO:MF	RNA polymerase II cis-regulatory region sequence-specific DNA binding	GO:0000978	FALSE	1.79204e-33	32.7467	1063	1528	179	24945	ZFP53,ZFP65,ZFP39,NKX1-2,ZFP92,EVX2,HES5,ATOH1,HOXB5,ZFP281,GSC,NKX2-9,MSX2,ZFP7,FEV,HOXB6,ETV2,HOXB3,BMYC,HOXB13,RORC,HSF4,ZFP788,SP9,SOX7,NFATC4,BATF3,ZKSCAN7,MLXIPL,HOXB7,MAFA,ZFP324,NR4A3,ZFP771,ZFP677,NEUROD2,NEUROG3,MAFB,GATA5,FOXD1,HOXB4,FOXL1,ZFP607A,CDX2,ZFP354B,PPARA,NFIA,SCRT1,SOX6,ZFP296,NKX6-2,NKX2-4,HOXD10,FOXE1,ASCL1,DMRTA1,SOX30,WT1,HAND2,SOX21,HOXD13,IRX1,SALL1,ASCL2,PITX1,PBX4,P…
GO:MF	cis-regulatory region sequence-specific DNA binding	GO:0000987	FALSE	2.82169e-33	32.5495	1086	1528	181	24945	ZFP53,ZFP65,ZFP39,NKX1-2,ZFP92,EVX2,HES5,ATOH1,LHX1,HOXB5,ZFP281,GSC,NKX2-9,MSX2,ZFP7,FEV,HOXB6,ETV2,HOXB3,BMYC,HOXB13,RORC,HSF4,ZFP788,SP9,SOX7,NFATC4,BATF3,ZKSCAN7,MLXIPL,HOXB7,MAFA,ZFP324,NR4A3,ZFP771,ZFP677,NEUROD2,NEUROG3,MAFB,GATA5,FOXD1,AHR,HOXB4,FOXL1,ZFP607A,CDX2,ZFP354B,PPARA,NFIA,SCRT1,SOX6,ZFP296,NKX6-2,NKX2-4,HOXD10,FOXE1,ASCL1,DMRTA1,SOX30,WT1,HAND2,SOX21,HOXD13,IRX1,SALL1,ASCL2,PIT…
GO:MF	transcription regulator activity	GO:0140110	FALSE	9.13177e-27	26.0394	1605	1528	217	24945	NKX1-2,EVX2,GFI1,HES5,PARP14,ATOH1,HOXA4,NKX1-1,LHX1,HOXB5,ZFP281,GSC,NKX2-9,MSX2,FEV,ZCCHC12,HOXB6,ETV2,HOXB3,MESP2,ZBTB41,BMYC,ZFP938,HOXB13,RORC,HSF4,ZFP788,SP9,SOX7,NFATC4,BATF3,MLXIPL,HOXB7,UNCX,MAFA,MKX,NR4A3,GM43517,LBX2,ZFP771,OSR2,ZFP677,OTP,NEUROD2,NEUROG3,MAFB,ZBTB21,GATA5,FOXD1,AHR,HOXB4,FOXL1,CDX2,PARP9,LHX9,PPARA,TRIM12C,MED16,NFIA,SCRT1,SOX6,SMARCA2,RFXANK,ZFP296,SOX2,NKX6-2,NKX2-4…
GO:MF	DNA binding	GO:0003677	FALSE	8.08274e-19	18.0924	2342	1528	258	24945	ZFP53,ZFP65,TAF13,ZFP39,NKX1-2,ZFP92,EVX2,GFI1,HES5,ANKRD23,ATOH1,HOXA4,NKX1-1,LHX1,HOXB5,ZFP281,GSC,NKX2-9,MSX2,ZFP7,FEV,HOXB6,ETV2,HOXB3,MESP2,ZBTB41,BMYC,ZFP938,HOXB13,RORC,HSF4,ZFP788,SP9,SOX7,NFATC4,BATF3,ZKSCAN7,MLXIPL,DHX58,HOXB7,UNCX,MAFA,ZFP324,MKX,NR4A3,GM43517,LBX2,ZFP771,OSR2,ERCC2,ZFP677,OTP,NEUROD2,SWSAP1,NEUROG3,MAFB,ZBTB21,GATA5,FOXD1,AHR,HOXB4,FOXL1,ZFP607A,CDX2,ZFP354B,LHX9,PPAR…
GO:MF	DNA-binding transcription activator activity, RNA polymerase II-specific	GO:0001228	FALSE	9.71267e-17	16.0127	508	1528	89	24945	ATOH1,HOXB5,NKX2-9,FEV,ETV2,HOXB3,BMYC,HSF4,ZFP788,MLXIPL,HOXB7,MAFA,NR4A3,ZFP771,OSR2,ZFP677,NEUROD2,NEUROG3,MAFB,FOXD1,PPARA,NFIA,RFXANK,SOX2,HOXD10,ALX1,SOX30,WT1,HAND2,SOX21,HOXD13,PITX1,POU3F2,NKX2-6,PAX9,ZFP131,BCL11B,OVOL2,BARHL2,TLX2,HOXD3,PHOX2A,FOXF1,PAX6,DLX5,DMRT1,GLIS1,POU4F1,TFAP2B,MZF1,TBR1,HOXD8,TFEB,LHX2,TCF21,POU5F1,NDN,ISL1,OTX2,FOXA1,SOX17,ZIC3,MYCN,NKX2-2,HAND1,LHX3,NHLH2,ELF…
GO:MF	DNA-binding transcription activator activity	GO:0001216	FALSE	2.13731e-16	15.6701	514	1528	89	24945	ATOH1,HOXB5,NKX2-9,FEV,ETV2,HOXB3,BMYC,HSF4,ZFP788,MLXIPL,HOXB7,MAFA,NR4A3,ZFP771,OSR2,ZFP677,NEUROD2,NEUROG3,MAFB,FOXD1,PPARA,NFIA,RFXANK,SOX2,HOXD10,ALX1,SOX30,WT1,HAND2,SOX21,HOXD13,PITX1,POU3F2,NKX2-6,PAX9,ZFP131,BCL11B,OVOL2,BARHL2,TLX2,HOXD3,PHOX2A,FOXF1,PAX6,DLX5,DMRT1,GLIS1,POU4F1,TFAP2B,MZF1,TBR1,HOXD8,TFEB,LHX2,TCF21,POU5F1,NDN,ISL1,OTX2,FOXA1,SOX17,ZIC3,MYCN,NKX2-2,HAND1,LHX3,NHLH2,ELF…
GO:MF	DNA-binding transcription repressor activity, RNA polymerase II-specific	GO:0001227	FALSE	2.66265e-13	12.5747	329	1528	63	24945	GFI1,HES5,ZFP281,GSC,MSX2,ZBTB41,BMYC,HOXB13,RORC,HSF4,NFATC4,BATF3,MLXIPL,OTP,NEUROG3,ZBTB21,CDX2,PPARA,SCRT1,SOX6,NKX6-2,ZFP641,FOXG1,ASCL1,SOX30,ASCL3,IRX1,SALL1,ASCL2,BCL11A,HIC1,ZFP536,OVOL2,NKX6-1,ZBTB16,HEY2,INSM1,PAX6,GLIS1,POU4F1,INSM2,MZF1,ESX1,GM3854,EOMES,TCF21,ZFP263,ZFP433,POU5F1,VAX2,HAND1,SOX13,ZFP101,ZFP169,HMX1,TFAP2C,PROX1,POU3F1,ZFHX3,SATB1,KLF8,ZFP558,ZFP950
GO:MF	DNA-binding transcription repressor activity	GO:0001217	FALSE	5.64819e-13	12.2481	334	1528	63	24945	GFI1,HES5,ZFP281,GSC,MSX2,ZBTB41,BMYC,HOXB13,RORC,HSF4,NFATC4,BATF3,MLXIPL,OTP,NEUROG3,ZBTB21,CDX2,PPARA,SCRT1,SOX6,NKX6-2,ZFP641,FOXG1,ASCL1,SOX30,ASCL3,IRX1,SALL1,ASCL2,BCL11A,HIC1,ZFP536,OVOL2,NKX6-1,ZBTB16,HEY2,INSM1,PAX6,GLIS1,POU4F1,INSM2,MZF1,ESX1,GM3854,EOMES,TCF21,ZFP263,ZFP433,POU5F1,VAX2,HAND1,SOX13,ZFP101,ZFP169,HMX1,TFAP2C,PROX1,POU3F1,ZFHX3,SATB1,KLF8,ZFP558,ZFP950
GO:MF	protein binding	GO:0005515	TRUE	4.5228e-10	9.34459	10378	1528	769	24945	ADAMTS1,ZFP53,AMN,HP,TAF13,HCRT,FLRT3,CLDN10,MYL7,PTH2,NKX1-2,F2RL1,SPACA9,HES5,ISG15,MUC4,PARP14,CCL19,ANKRD23,ATOH1,FBXL21,WDR31,IQCF5,CCDC80,TNFAIP6,LIN7B,SLC7A9,LHX1,HOXB5,PGAM2,FFAR4,ZFP281,SRMS,GSC,TRIB2,HTR5B,S1PR1,TNFRSF25,DUOXA2,MSX2,TAF8,NMB,ULBP1,MAP6D1,LRRC23,ZCCHC12,CCND2,HOXB6,CD79B,COCH,PRDM6,ERC2,CD40LG,MESP2,TMEM86B,ZBTB41,ASB14,FAM209,KLC3,BMYC,FGF9,FCRLA,PDZD9,H2-DMB2,PGLYRP1,P…
GO:MF	binding	GO:0005488	FALSE	3.8621e-05	4.41318	16204	1528	1087	24945	ADAMTS1,ZFP53,AMN,HP,ZFP65,TAF13,HCRT,LGALS2,CYP26C1,FLRT3,ZFP39,CLDN10,MYL7,PTH2,NKX1-2,F2RL1,ZFP92,EVX2,SPACA9,GFI1,HES5,SCGN,ISG15,PRLHR,MUC4,PARP14,CCL19,ANKRD23,MRPL24,ATOH1,FBXL21,WDR31,IQCF5,TOMM20L,HOXA4,CCDC80,TNFAIP6,ARL4D,NKX1-1,LIN7B,SLC7A9,LHX1,HOXB5,TNFAIP8,PLA2G10,ENDOU,ARL9,PGAM2,FFAR4,ZFP281,SRMS,GSC,BIRC3,TRIB2,HTR5B,S1PR1,CYP26A1,TNFRSF25,DUOXA2,NKX2-9,MSX2,RNF212,TAF8,ZFP7,NMB…
GO:MF	signaling receptor binding	GO:0005102	FALSE	0.00136866	2.86371	1582	1528	142	24945	AMN,HCRT,FLRT3,PTH2,ISG15,MUC4,CCL19,HTR5B,S1PR1,NMB,ULBP1,CD40LG,FGF9,PGLYRP1,PENK,FGF15,IL6,AGR2,H2-Q4,EMILIN1,MADCAM1,FST,DAND5,NFATC4,TLR6,6030468B19RIK,ICAM5,GFRA1,GM13283,HFE,GNAT1,GNAL,CCL17,ADRA2A,IRS1,TAP2,FZD8,CCL5,BMP4,ADAM8,PLPP3,LBP,CX3CL1,JAG1,FBN2,PTK6,VGF,INHBE,BEX1,MDK,H2-Q7,ADRA2C,WNT1,H2-Q2,NPPC,IZUMO1,BMP2,JAKMIP1,CCL27A,LY6H,ZBTB16,DKKL1,RLN1,DTX1,NXPH3,FGF16,H2-Q1,IHH,SHH,DH…
GO:MF	voltage-gated monoatomic ion channel activity	GO:0005244	TRUE	0.00287529	2.54132	190	1528	29	24945	CACNG8,KCNA10,KCNG3,KCNK12,KCNC4,KCNJ11,KCND2,KCNS2,KCNJ9,HCN4,CACNA2D2,KCNN2,KCNS3,GRIN2A,KCNQ3,CACNA1B,GRIN2B,SCN4B,SCN2B,KCNC3,KCNK3,CACNG7,CACNA1C,CACNA1I,KCNS1,SCN8A,SCN1B,GRIN2D,KCNH6
GO:MF	voltage-gated channel activity	GO:0022832	FALSE	0.00319474	2.49556	191	1528	29	24945	CACNG8,KCNA10,KCNG3,KCNK12,KCNC4,KCNJ11,KCND2,KCNS2,KCNJ9,HCN4,CACNA2D2,KCNN2,KCNS3,GRIN2A,KCNQ3,CACNA1B,GRIN2B,SCN4B,SCN2B,KCNC3,KCNK3,CACNG7,CACNA1C,CACNA1I,KCNS1,SCN8A,SCN1B,GRIN2D,KCNH6
GO:MF	metal ion transmembrane transporter activity	GO:0046873	TRUE	0.00342364	2.46551	433	1528	51	24945	SLC12A9,CACNG8,MCOLN2,ATP4B,SLC31A2,PKD1L3,TRPM3,SLC5A7,KCNA10,KCNG3,KCNK12,ATP4A,KCNC4,KCNJ11,SLC30A2,SLC17A7,SLC13A2,SLC11A1,SLC1A3,KCND2,KCNK10,KCNS2,KCNJ9,HCN4,CACNA2D2,KCNN2,SLC5A10,KCNS3,GRIN2A,KCNQ3,CACNA1B,SLC6A15,GRIN2B,SCN4B,SCN2B,KCNC3,KCNK3,MMGT2,CACNG7,TRPV6,CACNA1C,CACNA1I,KCNK6,KCNS1,SLC28A1,SCN8A,SCN1B,SLC4A4,GRIN2D,ATP7B,KCNH6
GO:MF	voltage-gated monoatomic cation channel activity	GO:0022843	FALSE	0.00373693	2.42748	134	1528	23	24945	KCNA10,KCNG3,KCNC4,KCNJ11,KCND2,KCNS2,KCNJ9,HCN4,CACNA2D2,KCNN2,KCNS3,GRIN2A,KCNQ3,CACNA1B,SCN2B,KCNC3,KCNK3,CACNG7,CACNA1C,CACNA1I,KCNS1,GRIN2D,KCNH6
GO:MF	salt transmembrane transporter activity	GO:1901702	TRUE	0.00872948	2.05901	581	1528	62	24945	SLC12A9,CACNG8,MCOLN2,ATP4B,PKD1L3,TRPM3,SLC5A7,SLC26A6,KCNA10,KCNG3,KCNK12,ATP4A,KCNC4,KCNJ11,SLC30A2,SLC17A7,TSPO2,SLC13A2,UCP2,SLC1A3,SLC16A10,SLC18A3,CLCA3B,SLC44A3,KCND2,SLC16A8,KCNK10,KCNS2,KCNJ9,SLC44A4,HCN4,CACNA2D2,KCNN2,SLC5A10,KCNS3,CLCA3A2,GRIN2A,KCNQ3,CACNA1B,CLCA3A1,SLC6A15,GABRA4,GRIN2B,CLDN4,SCN4B,SCN2B,KCNC3,KCNK3,CACNG7,TRPV6,CACNA1C,CACNA1I,KCNK6,KCNS1,SLC25A23,SLC28A1,SCN8A,SC…
GO:MF	inorganic cation transmembrane transporter activity	GO:0022890	FALSE	0.0142139	1.84729	541	1528	58	24945	SLC12A9,CACNG8,MCOLN2,ATP4B,SLC31A2,PKD1L3,TRPM3,SLC5A7,SLC45A3,KCNA10,KCNG3,KCNK12,ATP4A,KCNC4,KCNJ11,SLC30A2,SLC17A7,SLC13A2,UCP2,SLC11A1,SLC1A3,SLC18A3,KCND2,KCNK10,SLC15A2,KCNS2,KCNJ9,HCN4,SLC2A13,CACNA2D2,KCNN2,SLC5A10,KCNS3,GRIN2A,KCNQ3,CACNA1B,SLC6A15,GRIN2B,SCN4B,SCN2B,KCNC3,TMEM63C,KCNK3,MMGT2,CACNG7,GRIA3,TRPV6,CACNA1C,CACNA1I,KCNK6,KCNS1,SLC28A1,SCN8A,SCN1B,SLC4A4,GRIN2D,ATP7B,KCNH6
GO:MF	metal ion binding	GO:0046872	TRUE	0.0220709	1.65618	4138	1528	311	24945	ADAMTS1,ZFP53,ZFP65,CYP26C1,ZFP39,MYL7,ZFP92,SCGN,TNFAIP6,LHX1,PLA2G10,ENDOU,ZFP281,BIRC3,CYP26A1,RNF212,ZFP7,ZCCHC12,CYP7B1,PRDM6,ZBTB41,MAB21L1,PGLYRP1,PHYHD1,ZFP938,ENPP5,RORC,A3GALT2,NUDT12,ZFP788,SP9,COL27A1,TNKS2,CPB2,TSSK4,PADI4,DHX58,DZIP1,TRIM2,GALNT3,BTK,ZFP324,GNAT1,GNAL,PKD1L3,ALOX12,NR4A3,AMHR2,ADPRHL1,ZFP771,OSR2,ERCC2,TRIM7,RNF122,PPM1L,ZFP677,RHOV,TAP2,CYP2C55,YPEL3,TUBB4A,CAR9,GA…
GO:MF	cation binding	GO:0043169	FALSE	0.0259117	1.5865	4237	1528	317	24945	ADAMTS1,ZFP53,ZFP65,CYP26C1,ZFP39,MYL7,ZFP92,SCGN,TNFAIP6,LHX1,PLA2G10,ENDOU,ZFP281,BIRC3,CYP26A1,RNF212,ZFP7,ZCCHC12,CYP7B1,PRDM6,ZBTB41,MAB21L1,PGLYRP1,PHYHD1,ZFP938,ENPP5,RORC,A3GALT2,NUDT12,ZFP788,SP9,COL27A1,TNKS2,CPB2,TSSK4,PADI4,DHX58,DZIP1,TRIM2,GALNT3,BTK,ZFP324,GNAT1,GNAL,PKD1L3,ALOX12,NR4A3,AMHR2,ADPRHL1,ZFP771,ADRA2A,OSR2,ERCC2,TRIM7,RNF122,PPM1L,ZFP677,RHOV,TAP2,CYP2C55,YPEL3,TUBB4A,…
GO:MF	E-box binding	GO:0070888	FALSE	0.0386942	1.41235	53	1528	12	24945	ATOH1,BMYC,NEUROD2,NEUROG3,ASCL1,HAND2,ASCL2,TCF21,OLIG1,BHLHE23,OLIG2,NEUROD1
GO:MF	fibroblast growth factor receptor binding	GO:0005104	TRUE	0.0467017	1.33067	25	1528	8	24945	FLRT3,FGF9,FGF15,FGF16,FRS3,NRXN1,KL,FGF17
GO:BP	developmental process	GO:0032502	TRUE	2.02543e-36	35.6935	6808	1505	608	26856	ADAMTS1,HP,CYP26C1,FLRT3,ZFP39,MYL7,NKX1-2,F2RL1,EVX2,GFI1,HES5,MAB21L2,ISG15,HPN,GJA4,CCL19,ANKRD23,ATOH1,HOXA4,TNFAIP6,LHX1,HOXB5,PLA2G10,PGAM2,FFAR4,ZFP281,GSC,BIRC3,TRIB2,S1PR1,CYP26A1,NKX2-9,MSX2,TAF8,FEV,CCND2,CYP7B1,HOXB6,ETV2,CD79B,COCH,PRDM6,HOXB3,H2-OA,CD40LG,FAM209,KLC3,BMYC,MAB21L1,FGF9,FCRLA,PGLYRP1,PENK,HOXB13,ABI3BP,FGF15,CSF1R,MOSPD1,TMEM176B,RORC,HSF4,ASGR2,PTX3,IL6,SP9,AGR2,COL2…
GO:BP	anatomical structure development	GO:0048856	FALSE	4.9187e-32	31.3081	6222	1505	556	26856	ADAMTS1,HP,CYP26C1,FLRT3,MYL7,F2RL1,EVX2,GFI1,HES5,MAB21L2,ISG15,HPN,GJA4,CCL19,ANKRD23,ATOH1,HOXA4,TNFAIP6,LHX1,HOXB5,PLA2G10,ZFP281,GSC,S1PR1,CYP26A1,NKX2-9,MSX2,TAF8,FEV,CCND2,CYP7B1,HOXB6,ETV2,CD79B,COCH,PRDM6,HOXB3,H2-OA,CD40LG,FAM209,KLC3,BMYC,MAB21L1,FGF9,PGLYRP1,PENK,HOXB13,ABI3BP,FGF15,CSF1R,TMEM176B,RORC,HSF4,ASGR2,PTX3,IL6,SP9,AGR2,COL27A1,ANKS6,EMILIN1,MADCAM1,FST,CD24A,CPB2,NRN1,SOX7…
GO:BP	cell differentiation	GO:0030154	FALSE	2.54689e-31	30.594	4737	1505	454	26856	ADAMTS1,CYP26C1,FLRT3,ZFP39,NKX1-2,F2RL1,GFI1,HES5,ISG15,HPN,CCL19,ANKRD23,ATOH1,TNFAIP6,LHX1,HOXB5,PLA2G10,FFAR4,ZFP281,GSC,TRIB2,S1PR1,NKX2-9,MSX2,TAF8,FEV,CCND2,ETV2,CD79B,PRDM6,HOXB3,H2-OA,CD40LG,FAM209,KLC3,BMYC,FGF9,FCRLA,PGLYRP1,PENK,HOXB13,ABI3BP,FGF15,CSF1R,MOSPD1,TMEM176B,RORC,HSF4,PTX3,IL6,AGR2,COL27A1,MADCAM1,FST,CD24A,NRN1,SOX7,NFATC4,BATF3,TSSK4,MGLL,6030468B19RIK,LTK,DZIP1,HOXB7,UN…
GO:BP	cellular developmental process	GO:0048869	FALSE	2.68362e-31	30.5713	4738	1505	454	26856	ADAMTS1,CYP26C1,FLRT3,ZFP39,NKX1-2,F2RL1,GFI1,HES5,ISG15,HPN,CCL19,ANKRD23,ATOH1,TNFAIP6,LHX1,HOXB5,PLA2G10,FFAR4,ZFP281,GSC,TRIB2,S1PR1,NKX2-9,MSX2,TAF8,FEV,CCND2,ETV2,CD79B,PRDM6,HOXB3,H2-OA,CD40LG,FAM209,KLC3,BMYC,FGF9,FCRLA,PGLYRP1,PENK,HOXB13,ABI3BP,FGF15,CSF1R,MOSPD1,TMEM176B,RORC,HSF4,PTX3,IL6,AGR2,COL27A1,MADCAM1,FST,CD24A,NRN1,SOX7,NFATC4,BATF3,TSSK4,MGLL,6030468B19RIK,LTK,DZIP1,HOXB7,UN…
GO:BP	multicellular organism development	GO:0007275	FALSE	1.29082e-29	28.8891	4828	1505	455	26856	ADAMTS1,HP,CYP26C1,FLRT3,MYL7,EVX2,GFI1,HES5,MAB21L2,ISG15,HPN,GJA4,CCL19,ATOH1,HOXA4,TNFAIP6,LHX1,HOXB5,PLA2G10,ZFP281,GSC,S1PR1,CYP26A1,NKX2-9,MSX2,TAF8,FEV,CCND2,CYP7B1,HOXB6,ETV2,PRDM6,HOXB3,H2-OA,CD40LG,BMYC,MAB21L1,FGF9,PGLYRP1,PENK,HOXB13,ABI3BP,FGF15,CSF1R,TMEM176B,RORC,HSF4,PTX3,IL6,SP9,AGR2,COL27A1,ANKS6,EMILIN1,FST,CD24A,CPB2,NRN1,SOX7,DAND5,NFATC4,MGLL,ABCA3,LTK,DZIP1,LHFPL2,HOXB7,ANK…
GO:BP	regulation of DNA-templated transcription	GO:0006355	FALSE	1.50857e-28	27.8214	3429	1505	353	26856	ZFP53,ZFP65,TAF13,ZFP39,NKX1-2,F2RL1,ZFP92,EVX2,GFI1,HES5,PARP14,ANKRD23,ATOH1,HOXA4,NKX1-1,LHX1,HOXB5,PLA2G10,ZFP281,GSC,TRIB2,S1PR1,NKX2-9,MSX2,TAF8,ZFP7,FEV,ZCCHC12,HOXB6,ETV2,PRDM6,HOXB3,CD40LG,MESP2,ZBTB41,BMYC,FGF9,ZFP938,HOXB13,MOSPD1,RORC,HSF4,ZFP788,IL6,SP9,INO80B,FST,SOX7,NFATC4,BATF3,TSSK4,TLR6,MLXIPL,HOXB7,UNCX,MAFA,MALT1,ZFP324,MKX,NR4A3,GM43517,LBX2,ZFP771,DUSP5,OSR2,ZFP677,OTP,NEUR…
GO:BP	regulation of RNA biosynthetic process	GO:2001141	FALSE	3.61335e-28	27.4421	3444	1505	353	26856	ZFP53,ZFP65,TAF13,ZFP39,NKX1-2,F2RL1,ZFP92,EVX2,GFI1,HES5,PARP14,ANKRD23,ATOH1,HOXA4,NKX1-1,LHX1,HOXB5,PLA2G10,ZFP281,GSC,TRIB2,S1PR1,NKX2-9,MSX2,TAF8,ZFP7,FEV,ZCCHC12,HOXB6,ETV2,PRDM6,HOXB3,CD40LG,MESP2,ZBTB41,BMYC,FGF9,ZFP938,HOXB13,MOSPD1,RORC,HSF4,ZFP788,IL6,SP9,INO80B,FST,SOX7,NFATC4,BATF3,TSSK4,TLR6,MLXIPL,HOXB7,UNCX,MAFA,MALT1,ZFP324,MKX,NR4A3,GM43517,LBX2,ZFP771,DUSP5,OSR2,ZFP677,OTP,NEUR…
GO:BP	regulation of RNA metabolic process	GO:0051252	FALSE	5.77163e-28	27.2387	3743	1505	374	26856	ZFP53,ZFP65,TAF13,ZFP39,NKX1-2,F2RL1,ZFP92,EVX2,GFI1,HES5,PARP14,ANKRD23,ATOH1,HOXA4,NKX1-1,LHX1,HOXB5,PLA2G10,ZFP281,GSC,TRIB2,S1PR1,NKX2-9,MSX2,TAF8,ZFP7,FEV,ZCCHC12,HOXB6,ETV2,PRDM6,HOXB3,CD40LG,MESP2,ZBTB41,BMYC,FGF9,ZFP938,HOXB13,MOSPD1,RORC,HSF4,ZFP788,IL6,SP9,INO80B,FST,SOX7,NFATC4,BATF3,TSSK4,TLR6,MLXIPL,HOXB7,UNCX,MAFA,TRUB1,MALT1,ZFP324,MKX,NR4A3,GM43517,LBX2,ZFP771,DUSP5,OSR2,ZFP677,OT…
GO:BP	DNA-templated transcription	GO:0006351	FALSE	2.82671e-27	26.5487	3549	1505	358	26856	ZFP53,ZFP65,TAF13,ZFP39,NKX1-2,F2RL1,ZFP92,EVX2,GFI1,HES5,PARP14,ANKRD23,ATOH1,HOXA4,NKX1-1,LHX1,HOXB5,PLA2G10,ZFP281,TCEANC,GSC,TRIB2,S1PR1,NKX2-9,MSX2,TAF8,ZFP7,FEV,ZCCHC12,HOXB6,ETV2,PRDM6,HOXB3,CD40LG,MESP2,ZBTB41,BMYC,FGF9,ZFP938,HOXB13,MOSPD1,RORC,HSF4,ZFP788,IL6,SP9,INO80B,FST,SOX7,NFATC4,BATF3,TSSK4,TLR6,MLXIPL,HOXB7,UNCX,MAFA,MALT1,ZFP324,MKX,NR4A3,GM43517,LBX2,ZFP771,DUSP5,OSR2,ERCC2,ZF…
GO:BP	RNA biosynthetic process	GO:0032774	FALSE	1.34405e-26	25.8716	3577	1505	358	26856	ZFP53,ZFP65,TAF13,ZFP39,NKX1-2,F2RL1,ZFP92,EVX2,GFI1,HES5,PARP14,ANKRD23,ATOH1,HOXA4,NKX1-1,LHX1,HOXB5,PLA2G10,ZFP281,TCEANC,GSC,TRIB2,S1PR1,NKX2-9,MSX2,TAF8,ZFP7,FEV,ZCCHC12,HOXB6,ETV2,PRDM6,HOXB3,CD40LG,MESP2,ZBTB41,BMYC,FGF9,ZFP938,HOXB13,MOSPD1,RORC,HSF4,ZFP788,IL6,SP9,INO80B,FST,SOX7,NFATC4,BATF3,TSSK4,TLR6,MLXIPL,HOXB7,UNCX,MAFA,MALT1,ZFP324,MKX,NR4A3,GM43517,LBX2,ZFP771,DUSP5,OSR2,ERCC2,ZF…
GO:BP	system development	GO:0048731	FALSE	1.85003e-26	25.7328	4076	1505	393	26856	ADAMTS1,HP,CYP26C1,FLRT3,MYL7,GFI1,HES5,MAB21L2,HPN,GJA4,ATOH1,HOXA4,TNFAIP6,LHX1,HOXB5,PLA2G10,GSC,S1PR1,CYP26A1,NKX2-9,MSX2,FEV,CCND2,CYP7B1,HOXB6,ETV2,PRDM6,HOXB3,CD40LG,MAB21L1,FGF9,PENK,HOXB13,ABI3BP,FGF15,CSF1R,RORC,HSF4,PTX3,IL6,AGR2,COL27A1,ANKS6,EMILIN1,FST,CD24A,CPB2,NRN1,DAND5,NFATC4,MGLL,ABCA3,LTK,DZIP1,HOXB7,UNCX,LRFN3,ICAM5,GFRA1,MALT1,VSTM5,BIK,HFE,GNAT1,MKX,NR4A3,AMHR2,ADPRHL1,D16…
GO:BP	regulation of transcription by RNA polymerase II	GO:0006357	FALSE	3.22411e-25	24.4916	2354	1505	263	26856	TAF13,NKX1-2,F2RL1,EVX2,GFI1,HES5,ANKRD23,ATOH1,HOXA4,NKX1-1,LHX1,HOXB5,ZFP281,GSC,S1PR1,NKX2-9,MSX2,TAF8,FEV,ZCCHC12,HOXB6,ETV2,PRDM6,HOXB3,ZBTB41,BMYC,FGF9,ZFP938,HOXB13,MOSPD1,RORC,HSF4,ZFP788,IL6,SP9,FST,SOX7,NFATC4,BATF3,MLXIPL,HOXB7,UNCX,MAFA,MKX,NR4A3,LBX2,ZFP771,OSR2,ZFP677,OTP,NEUROD2,BMP4,NEUROG3,MAFB,ZBTB21,GATA5,FOXD1,AHR,HOXB4,FOXL1,STRN3,CDX2,ZFP354B,PARP9,LHX9,PPARA,HBA-X,CX3CL1,ME…
GO:BP	animal organ development	GO:0048513	FALSE	3.913e-25	24.4075	3278	1505	332	26856	ADAMTS1,HP,CYP26C1,FLRT3,MYL7,HES5,MAB21L2,ISG15,HPN,ATOH1,TNFAIP6,LHX1,HOXB5,PLA2G10,GSC,S1PR1,CYP26A1,NKX2-9,MSX2,CCND2,CYP7B1,HOXB6,ETV2,HOXB3,MAB21L1,FGF9,HOXB13,ABI3BP,FGF15,CSF1R,RORC,HSF4,ASGR2,PTX3,IL6,AGR2,COL27A1,ANKS6,EMILIN1,MADCAM1,FST,CD24A,CPB2,DAND5,NFATC4,ABCA3,DZIP1,HOXB7,UNCX,GFRA1,VSTM5,BIK,HFE,GNAT1,ALOX12,MKX,NR4A3,AMHR2,ADPRHL1,D16ERTD472E,OSR2,ERCC2,LRRC27,OTP,NEUROD2,CCDC…
GO:BP	regulation of nucleobase-containing compound metabolic process	GO:0019219	FALSE	1.43351e-24	23.8436	4033	1505	384	26856	ZFP53,ZFP65,TAF13,HCRT,ZFP39,NKX1-2,F2RL1,ZFP92,EVX2,GFI1,HES5,PARP14,ANKRD23,ATOH1,HOXA4,NKX1-1,LHX1,HOXB5,PLA2G10,ZFP281,GSC,TRIB2,S1PR1,NKX2-9,MSX2,TAF8,ZFP7,FEV,ZCCHC12,HOXB6,ETV2,PRDM6,HOXB3,CD40LG,MESP2,ZBTB41,BMYC,FGF9,ZFP938,HOXB13,MOSPD1,RORC,HSF4,ZFP788,IL6,SP9,TNKS2,INO80B,FST,SOX7,NFATC4,BATF3,TSSK4,TLR6,MLXIPL,HOXB7,UNCX,MAFA,TRUB1,MALT1,RAD17,ZFP324,MKX,NR4A3,GM43517,LBX2,ZFP771,DUS…
GO:BP	anatomical structure morphogenesis	GO:0009653	FALSE	1.57008e-24	23.8041	2773	1505	293	26856	ADAMTS1,FLRT3,EVX2,HES5,MAB21L2,HPN,ANKRD23,ATOH1,LHX1,HOXB5,PLA2G10,ZFP281,GSC,S1PR1,NKX2-9,MSX2,CYP7B1,HOXB6,ETV2,COCH,HOXB3,FAM209,FGF9,HOXB13,ABI3BP,FGF15,CSF1R,IL6,SP9,AGR2,COL27A1,EMILIN1,FST,CPB2,NRN1,SOX7,NFATC4,MGLL,DLC1,HOXB7,UNCX,GFRA1,MALT1,GNAT1,ALOX12,MKX,NR4A3,LBX2,ADPRHL1,DUSP5,OSR2,ERCC2,FZD8,CCDC154,NOVA2,CCL5,BMP4,CAR9,NAGLU,NEUROG3,MAFB,GATA5,FOXD1,ADAM8,HOXB4,PLPP3,FOXL1,RET,…
GO:BP	transcription by RNA polymerase II	GO:0006366	FALSE	2.65145e-24	23.5765	2425	1505	266	26856	TAF13,NKX1-2,F2RL1,EVX2,GFI1,HES5,ANKRD23,ATOH1,HOXA4,NKX1-1,LHX1,HOXB5,ZFP281,GSC,S1PR1,NKX2-9,MSX2,TAF8,FEV,ZCCHC12,HOXB6,ETV2,PRDM6,HOXB3,ZBTB41,BMYC,FGF9,ZFP938,HOXB13,MOSPD1,RORC,HSF4,ZFP788,IL6,SP9,FST,SOX7,NFATC4,BATF3,MLXIPL,HOXB7,UNCX,MAFA,MKX,NR4A3,LBX2,ZFP771,OSR2,ERCC2,ZFP677,OTP,NEUROD2,BMP4,NEUROG3,MAFB,ZBTB21,GATA5,FOXD1,AHR,HOXB4,FOXL1,STRN3,CDX2,ZFP354B,PARP9,LHX9,PPARA,HBA-X,CX3…
GO:BP	nervous system development	GO:0007399	FALSE	1.41885e-23	22.8481	2517	1505	271	26856	ADAMTS1,CYP26C1,FLRT3,GFI1,HES5,ATOH1,LHX1,PLA2G10,GSC,S1PR1,NKX2-9,FEV,PRDM6,HOXB3,PENK,ABI3BP,CSF1R,IL6,CD24A,NRN1,NFATC4,MGLL,LTK,UNCX,LRFN3,ICAM5,GFRA1,MALT1,VSTM5,GNAT1,NR4A3,D16ERTD472E,ERCC2,OTP,NEUROD2,NOVA2,CCL5,BMP4,NPHP4,NAGLU,NEUROG3,MAFB,FOXD1,PLPP3,SAMD14,SLC45A3,IFNGR1,RET,NRP2,KDM4B,PLA2G3,LHX9,CX3CL1,JAG1,NFIA,PTK6,FIG4,SCRT1,SOX6,FARP2,TMEM108,ZFP296,SOX2,NKX6-2,BEX1,HOXD10,SLIT…
GO:BP	embryo development	GO:0009790	FALSE	5.76659e-22	21.2391	1238	1505	164	26856	FLRT3,HES5,MAB21L2,HPN,ATOH1,HOXA4,LHX1,HOXB5,ZFP281,GSC,MSX2,TAF8,HOXB6,ETV2,HOXB3,FGF9,SP9,COL27A1,ANKS6,SOX7,HOXB7,ANKRD7,NR4A3,LBX2,DUSP5,OSR2,ERCC2,BMP4,NAGLU,MAFB,HOXB4,SLC5A7,PLPP3,RET,CDX2,NRP2,JAG1,FBN2,CYP26B1,SOX6,NAT8F3,SOX2,HOXD12,HOXD10,ALX1,FOXE1,FOXG1,HAND2,WNT1,HOXD13,IRX1,SALL1,ASCL2,PITX1,PBX4,PCDH8,BMP2,DLX6,NKX3-1,NKX2-6,CDKN1C,EN2,HMX3,SALL4,OVOL2,TLX2,TTPA,HNF1B,EMX1,HOXD3,…
GO:BP	nucleobase-containing compound biosynthetic process	GO:0034654	FALSE	8.82007e-22	21.0545	3978	1505	371	26856	ZFP53,ZFP65,TAF13,ZFP39,PTH2,NKX1-2,F2RL1,ZFP92,EVX2,GFI1,HES5,PARP14,ANKRD23,ATOH1,HOXA4,NKX1-1,LHX1,HOXB5,PLA2G10,ZFP281,TCEANC,GSC,TRIB2,S1PR1,NKX2-9,MSX2,TAF8,ZFP7,FEV,ZCCHC12,HOXB6,ETV2,PRDM6,HOXB3,CD40LG,MESP2,ZBTB41,BMYC,FGF9,ZFP938,HOXB13,MOSPD1,RORC,HSF4,ZFP788,IL6,SP9,INO80B,FST,SOX7,NFATC4,BATF3,TSSK4,TLR6,MLXIPL,HOXB7,UNCX,MAFA,MALT1,PDHX,ZFP324,MKX,NR4A3,GM43517,LBX2,ZFP771,DUSP5,OSR…
GO:BP	regulation of primary metabolic process	GO:0080090	FALSE	1.2514e-21	20.9026	5856	1505	496	26856	ZFP53,ZFP65,TAF13,HCRT,ZFP39,NKX1-2,F2RL1,ZFP92,EVX2,GFI1,HES5,ISG15,HPN,PARP14,CCL19,ANKRD23,ATOH1,PXYLP1,HOXA4,NKX1-1,LHX1,HOXB5,PLA2G10,ZFP281,GSC,BIRC3,TRIB2,S1PR1,NKX2-9,MSX2,TAF8,ZFP7,FEV,ZCCHC12,CCND2,HOXB6,ETV2,PRDM6,HOXB3,CD40LG,MESP2,ZBTB41,BMYC,FGF9,ZFP938,HOXB13,FGF15,CSF1R,PPP2R2B,MOSPD1,RORC,HSF4,PCSK1N,PTX3,ZFP788,IL6,SP9,CLEC16A,TNKS2,INO80B,FST,CD24A,CPB2,SOX7,NFATC4,BATF3,TSSK4,…
GO:BP	positive regulation of biological process	GO:0048518	FALSE	1.74725e-21	20.7576	6614	1505	544	26856	ADAMTS1,TAF13,HCRT,LGALS2,FLRT3,F2RL1,GFI1,HES5,SCGN,MAB21L2,ISG15,HPN,PARP14,CCL19,ANKRD23,ATOH1,RXFP4,PXYLP1,CCDC80,TNFAIP6,LHX1,HOXB5,TNFAIP8,PLA2G10,FFAR4,ZFP281,BIRC3,TRIB2,S1PR1,DUOXA2,NKX2-9,MSX2,TAF8,NMB,ULBP1,FEV,ZCCHC12,CCND2,CYP7B1,ETV2,CD79B,ERC2,HOXB3,H2-OA,CD40LG,BMYC,GPR3,MAB21L1,FGF9,H2-DMB2,PENK,ABI3BP,FGF15,CSF1R,PPP2R2B,CSF2RA,MOSPD1,RORC,HSF4,PTX3,PRAM1,IL20RB,ZFP788,IL6,AGR2,…
GO:BP	embryonic morphogenesis	GO:0048598	FALSE	2.18099e-21	20.6613	646	1505	108	26856	FLRT3,HES5,MAB21L2,HPN,ATOH1,LHX1,HOXB5,ZFP281,GSC,MSX2,HOXB6,ETV2,HOXB3,FGF9,SP9,SOX7,HOXB7,NR4A3,LBX2,DUSP5,OSR2,BMP4,NAGLU,MAFB,HOXB4,PLPP3,RET,FBN2,CYP26B1,NAT8F3,SOX2,HOXD12,HOXD10,ALX1,FOXE1,FOXG1,HAND2,WNT1,HOXD13,IRX1,SALL1,PITX1,PCDH8,DLX6,CDKN1C,HMX3,SALL4,OVOL2,TLX2,HNF1B,HOXD3,ZBTB16,SPINT1,FOXF1,FGFR2,PAX6,DLX5,GATA6,GJB5,IHH,SHH,NODAL,IGF2,WNT6,HMX2,ESX1,LHX2,EOMES,PDGFRA,WNT5A,TCF2…
GO:BP	aromatic compound biosynthetic process	GO:0019438	FALSE	4.87275e-21	20.3122	4058	1505	374	26856	ZFP53,ZFP65,TAF13,ZFP39,PTH2,NKX1-2,F2RL1,ZFP92,EVX2,GFI1,HES5,PARP14,ANKRD23,ATOH1,HOXA4,NKX1-1,LHX1,HOXB5,PLA2G10,ZFP281,TCEANC,GSC,TRIB2,S1PR1,NKX2-9,MSX2,TAF8,ZFP7,FEV,ZCCHC12,HOXB6,ETV2,PRDM6,HOXB3,CD40LG,MESP2,ZBTB41,BMYC,FGF9,ZFP938,HOXB13,MOSPD1,RORC,HSF4,ZFP788,IL6,SP9,INO80B,FST,SOX7,NFATC4,BATF3,TSSK4,TLR6,MLXIPL,HOXB7,UNCX,MAFA,MALT1,PDHX,ZFP324,MKX,NR4A3,GM43517,LBX2,ZFP771,DUSP5,OSR…
GO:BP	animal organ morphogenesis	GO:0009887	FALSE	9.30464e-21	20.0313	1086	1505	148	26856	ADAMTS1,HES5,HPN,ATOH1,LHX1,HOXB5,GSC,S1PR1,MSX2,CYP7B1,HOXB6,HOXB3,FGF9,HOXB13,FGF15,IL6,COL27A1,FST,CPB2,HOXB7,UNCX,GNAT1,NR4A3,ADPRHL1,OSR2,CCDC154,BMP4,NAGLU,MAFB,GATA5,FOXD1,HOXB4,CDX2,NRP2,LHX9,PPARA,JAG1,FBN2,CYP26B1,SOX6,CDKN2A,HOXD10,ALX1,FOXE1,MDK,FOXG1,WT1,HAND2,WNT1,HOXD13,NPPC,IRX1,SALL1,PBX4,BMP2,DLX6,EMX2,ESRP2,NKX3-1,PAX9,BCL11B,HMX3,DIO3,OVOL2,HNF1B,DSP,EMX1,HOXD3,FOXF1,FGFR2,HEY…
GO:BP	pattern specification process	GO:0007389	FALSE	9.60448e-21	20.0175	456	1505	87	26856	CYP26C1,HES5,HOXA4,LHX1,HOXB5,GSC,MSX2,HOXB6,HOXB3,ANKS6,FST,DAND5,HOXB7,UNCX,BMP4,MAFB,GATA5,FOXD1,HOXB4,CDX2,NRP2,CYP26B1,HOXD12,HOXD10,ALX1,FOXG1,ASCL1,HAND2,WNT1,HOXD13,IRX1,PCDH8,BMP2,EMX2,NKX3-1,OVOL2,HNF1B,EMX1,HOXD3,ZBTB16,FOXF1,HEY2,PAX6,IHH,SHH,NODAL,WNT6,TBR1,HOXC5,HOXD8,LHX2,EOMES,WNT5A,ISL1,SFRP2,FOXA1,TDRD5,GDF3,SOX17,ZIC3,VAX2,NKX2-2,BMP7,HAND1,CRB2,LHX3,DCHS1,MEIS3,SFRP1,SIX2,HOXB…
GO:BP	organic cyclic compound biosynthetic process	GO:1901362	FALSE	1.14551e-20	19.941	4208	1505	383	26856	ZFP53,ZFP65,TAF13,ZFP39,PTH2,NKX1-2,F2RL1,ZFP92,EVX2,GFI1,HES5,PARP14,ANKRD23,ATOH1,HOXA4,NKX1-1,LHX1,HOXB5,PLA2G10,ZFP281,TCEANC,GSC,TRIB2,S1PR1,NKX2-9,MSX2,TAF8,ZFP7,FEV,ZCCHC12,CYP7B1,HOXB6,ETV2,PRDM6,HOXB3,CD40LG,MESP2,ZBTB41,BMYC,FGF9,ZFP938,HOXB13,FGF15,MOSPD1,RORC,HSF4,ZFP788,IL6,SP9,INO80B,FST,SOX7,NFATC4,BATF3,TSSK4,TLR6,MLXIPL,HOXB7,UNCX,MAFA,MALT1,PDHX,ZFP324,MKX,SCARB1,NR4A3,GM43517,L…
GO:BP	heterocycle biosynthetic process	GO:0018130	FALSE	1.17002e-20	19.9318	4048	1505	372	26856	ZFP53,ZFP65,TAF13,ZFP39,PTH2,NKX1-2,F2RL1,ZFP92,EVX2,GFI1,HES5,PARP14,ANKRD23,ATOH1,HOXA4,NKX1-1,LHX1,HOXB5,PLA2G10,ZFP281,TCEANC,GSC,TRIB2,S1PR1,NKX2-9,MSX2,TAF8,ZFP7,FEV,ZCCHC12,HOXB6,ETV2,PRDM6,HOXB3,CD40LG,MESP2,ZBTB41,BMYC,FGF9,ZFP938,HOXB13,MOSPD1,RORC,HSF4,ZFP788,IL6,SP9,INO80B,FST,SOX7,NFATC4,BATF3,TSSK4,TLR6,MLXIPL,HOXB7,UNCX,MAFA,MALT1,PDHX,ZFP324,MKX,NR4A3,GM43517,LBX2,ZFP771,DUSP5,OSR…
GO:BP	regulation of biosynthetic process	GO:0009889	FALSE	1.24974e-20	19.9032	5714	1505	483	26856	ZFP53,ZFP65,TAF13,ZFP39,NKX1-2,F2RL1,ZFP92,EVX2,GFI1,HES5,ISG15,HPN,PARP14,CCL19,ANKRD23,ATOH1,PXYLP1,HOXA4,NKX1-1,LHX1,HOXB5,PLA2G10,FFAR4,ZFP281,GSC,TRIB2,S1PR1,DUOXA2,NKX2-9,MSX2,GM27028,TAF8,ZFP7,NMB,ULBP1,FEV,ZCCHC12,HOXB6,ETV2,PRDM6,HOXB3,CD40LG,MESP2,ZBTB41,BMYC,FGF9,PGLYRP1,ZFP938,HOXB13,FGF15,CSF1R,MOSPD1,RORC,HSF4,PTX3,IL20RB,NUDT12,ZFP788,IL6,SP9,AGR2,EMILIN1,INO80B,FST,CD24A,CPB2,SOX7…
GO:BP	regulation of macromolecule biosynthetic process	GO:0010556	FALSE	1.63641e-20	19.7861	5521	1505	470	26856	ZFP53,ZFP65,TAF13,ZFP39,NKX1-2,F2RL1,ZFP92,EVX2,GFI1,HES5,ISG15,HPN,PARP14,CCL19,ANKRD23,ATOH1,PXYLP1,HOXA4,NKX1-1,LHX1,HOXB5,PLA2G10,FFAR4,ZFP281,GSC,TRIB2,S1PR1,NKX2-9,MSX2,GM27028,TAF8,ZFP7,NMB,ULBP1,FEV,ZCCHC12,HOXB6,ETV2,PRDM6,HOXB3,CD40LG,MESP2,ZBTB41,BMYC,FGF9,PGLYRP1,ZFP938,HOXB13,FGF15,CSF1R,MOSPD1,RORC,HSF4,IL20RB,NUDT12,ZFP788,IL6,SP9,AGR2,EMILIN1,INO80B,FST,CD24A,CPB2,SOX7,DAND5,NFATC…
GO:BP	cell development	GO:0048468	FALSE	2.31356e-20	19.6357	3164	1505	309	26856	ADAMTS1,CYP26C1,FLRT3,F2RL1,GFI1,HES5,ISG15,CCL19,ANKRD23,ATOH1,TNFAIP6,LHX1,PLA2G10,NKX2-9,MSX2,FEV,ETV2,CD79B,HOXB3,H2-OA,CD40LG,FAM209,KLC3,BMYC,PGLYRP1,HOXB13,ABI3BP,FGF15,CSF1R,TMEM176B,RORC,PTX3,IL6,COL27A1,FST,CD24A,NRN1,NFATC4,BATF3,TSSK4,MGLL,6030468B19RIK,LTK,DZIP1,HOXB7,GFRA1,GM13283,MALT1,BTK,GNAT1,TBC1D21,NR4A3,ADPRHL1,D16ERTD472E,ERCC2,LRRC27,OTP,NEUROD2,FZD8,NOVA2,CCL5,BMP4,NPHP4,N…
GO:BP	positive regulation of macromolecule biosynthetic process	GO:0010557	FALSE	2.32061e-20	19.6344	2669	1505	273	26856	TAF13,F2RL1,HES5,ISG15,HPN,CCL19,ANKRD23,ATOH1,PXYLP1,LHX1,HOXB5,ZFP281,S1PR1,NKX2-9,TAF8,NMB,ULBP1,FEV,ZCCHC12,ETV2,HOXB3,CD40LG,BMYC,FGF9,FGF15,CSF1R,MOSPD1,RORC,HSF4,IL20RB,ZFP788,IL6,AGR2,EMILIN1,INO80B,SOX7,NFATC4,TLR6,MLXIPL,6030468B19RIK,DHX58,HOXB7,MAFA,MCOLN2,TRUB1,MALT1,BTK,HFE,ALOX12,NR4A3,MZB1,ZFP771,ADRA2A,OSR2,PGC,ZFP677,IRS1,NEUROD2,CCL5,BMP4,NEUROG3,MAFB,GATA5,FOXD1,AHR,ADAM8,HOXB…
GO:BP	regulation of cellular biosynthetic process	GO:0031326	FALSE	2.48652e-20	19.6044	5670	1505	479	26856	ZFP53,ZFP65,TAF13,ZFP39,NKX1-2,F2RL1,ZFP92,EVX2,GFI1,HES5,ISG15,HPN,PARP14,CCL19,ANKRD23,ATOH1,PXYLP1,HOXA4,NKX1-1,LHX1,HOXB5,PLA2G10,FFAR4,ZFP281,GSC,TRIB2,S1PR1,DUOXA2,NKX2-9,MSX2,GM27028,TAF8,ZFP7,NMB,ULBP1,FEV,ZCCHC12,HOXB6,ETV2,PRDM6,HOXB3,CD40LG,MESP2,ZBTB41,BMYC,FGF9,PGLYRP1,ZFP938,HOXB13,FGF15,CSF1R,MOSPD1,RORC,HSF4,PTX3,IL20RB,NUDT12,ZFP788,IL6,SP9,AGR2,EMILIN1,INO80B,FST,CD24A,CPB2,SOX7…
GO:BP	positive regulation of biosynthetic process	GO:0009891	FALSE	3.33497e-20	19.4769	2798	1505	282	26856	TAF13,F2RL1,HES5,ISG15,HPN,CCL19,ANKRD23,ATOH1,PXYLP1,LHX1,HOXB5,ZFP281,S1PR1,DUOXA2,NKX2-9,TAF8,NMB,ULBP1,FEV,ZCCHC12,ETV2,HOXB3,CD40LG,BMYC,FGF9,FGF15,CSF1R,MOSPD1,RORC,HSF4,PTX3,IL20RB,ZFP788,IL6,AGR2,EMILIN1,INO80B,SOX7,NFATC4,TLR6,MLXIPL,6030468B19RIK,DHX58,HOXB7,MAFA,MCOLN2,TRUB1,MALT1,BTK,HFE,ALOX12,SCARB1,NR4A3,MZB1,ZFP771,ADRA2A,OSR2,PGC,ZFP677,IRS1,NEUROD2,CCL5,BMP4,NEUROG3,MAFB,GATA5,F…
GO:BP	tissue development	GO:0009888	FALSE	3.42005e-20	19.466	2105	1505	230	26856	CYP26C1,FLRT3,MYL7,F2RL1,HES5,ISG15,HPN,GJA4,ATOH1,LHX1,HOXB5,PLA2G10,GSC,S1PR1,MSX2,CCND2,CYP7B1,ETV2,HOXB3,FGF9,HOXB13,FGF15,CSF1R,RORC,HSF4,ASGR2,IL6,AGR2,COL27A1,MADCAM1,FST,CD24A,SOX7,DAND5,NFATC4,HOXB7,UNCX,ALOX12,MKX,NR4A3,LBX2,ADPRHL1,DUSP5,OSR2,ERCC2,LRRC27,OTP,CCDC154,BMP4,CAR9,NAGLU,NEUROG3,MAFB,GATA5,FOXD1,ADAM8,HOXB4,FOXL1,RET,CDX2,NRP2,BGLAP3,PPARA,HYAL3,JAG1,NFIA,FBN2,PTK6,CYP26B1,…
GO:BP	regulation of gene expression	GO:0010468	FALSE	3.76903e-20	19.4238	5389	1505	460	26856	ZFP53,ZFP65,TAF13,ZFP39,NKX1-2,F2RL1,ZFP92,EVX2,GFI1,HES5,ISG15,HPN,PARP14,CCL19,ANKRD23,ATOH1,HOXA4,NKX1-1,LHX1,HOXB5,PLA2G10,FFAR4,ZFP281,GSC,TRIB2,S1PR1,NKX2-9,MSX2,GM27028,TAF8,ZFP7,NMB,ULBP1,FEV,ZCCHC12,HOXB6,ETV2,PRDM6,HOXB3,CD40LG,MESP2,ZBTB41,BMYC,FGF9,PGLYRP1,ZFP938,HOXB13,FGF15,CSF1R,MOSPD1,RORC,HSF4,IL20RB,NUDT12,ZFP788,IL6,SP9,AGR2,EMILIN1,INO80B,FST,CD24A,CPB2,SOX7,DAND5,NFATC4,BATF3…
GO:BP	regulation of nitrogen compound metabolic process	GO:0051171	FALSE	5.5742e-20	19.2538	5660	1505	477	26856	ZFP53,ZFP65,TAF13,HCRT,ZFP39,NKX1-2,F2RL1,ZFP92,EVX2,GFI1,HES5,ISG15,HPN,PARP14,CCL19,ANKRD23,ATOH1,PXYLP1,HOXA4,NKX1-1,LHX1,HOXB5,PLA2G10,ZFP281,GSC,BIRC3,TRIB2,S1PR1,DUOXA2,NKX2-9,MSX2,TAF8,ZFP7,ULBP1,FEV,ZCCHC12,CCND2,HOXB6,ETV2,PRDM6,HOXB3,CD40LG,MESP2,ZBTB41,BMYC,FGF9,ZFP938,HOXB13,FGF15,CSF1R,PPP2R2B,MOSPD1,RORC,HSF4,PCSK1N,PTX3,ZFP788,IL6,SP9,CLEC16A,TNKS2,INO80B,FST,CD24A,CPB2,SOX7,NFATC4…
GO:BP	neurogenesis	GO:0022008	FALSE	5.88671e-20	19.2301	1882	1505	212	26856	ADAMTS1,FLRT3,GFI1,HES5,ATOH1,LHX1,PLA2G10,S1PR1,NKX2-9,FEV,PRDM6,HOXB3,PENK,ABI3BP,CSF1R,IL6,CD24A,NRN1,NFATC4,MGLL,LTK,UNCX,GFRA1,MALT1,GNAT1,NR4A3,D16ERTD472E,ERCC2,OTP,NEUROD2,NOVA2,CCL5,BMP4,NPHP4,NAGLU,NEUROG3,FOXD1,PLPP3,SAMD14,SLC45A3,IFNGR1,RET,NRP2,PLA2G3,LHX9,CX3CL1,JAG1,NFIA,PTK6,FIG4,SCRT1,SOX6,FARP2,TMEM108,ZFP296,NKX6-2,BEX1,HOXD10,SLITRK5,MDK,FOXG1,ASCL1,ADRA2C,HAND2,WNT1,IRX1,ASC…
GO:BP	positive regulation of cellular biosynthetic process	GO:0031328	FALSE	7.13637e-20	19.1465	2771	1505	279	26856	TAF13,F2RL1,HES5,ISG15,HPN,CCL19,ANKRD23,ATOH1,PXYLP1,LHX1,HOXB5,ZFP281,S1PR1,DUOXA2,NKX2-9,TAF8,NMB,ULBP1,FEV,ZCCHC12,ETV2,HOXB3,CD40LG,BMYC,FGF9,FGF15,CSF1R,MOSPD1,RORC,HSF4,PTX3,IL20RB,ZFP788,IL6,AGR2,EMILIN1,INO80B,SOX7,NFATC4,TLR6,MLXIPL,6030468B19RIK,DHX58,HOXB7,MAFA,MCOLN2,TRUB1,MALT1,BTK,HFE,ALOX12,SCARB1,NR4A3,MZB1,ZFP771,ADRA2A,OSR2,PGC,ZFP677,IRS1,NEUROD2,CCL5,BMP4,NEUROG3,MAFB,GATA5,F…
GO:BP	positive regulation of DNA-templated transcription	GO:0045893	FALSE	8.96129e-20	19.0476	1724	1505	199	26856	TAF13,F2RL1,HES5,ANKRD23,ATOH1,LHX1,HOXB5,ZFP281,S1PR1,NKX2-9,TAF8,FEV,ZCCHC12,ETV2,HOXB3,BMYC,FGF9,MOSPD1,RORC,HSF4,ZFP788,IL6,INO80B,SOX7,NFATC4,MLXIPL,HOXB7,MAFA,NR4A3,ZFP771,OSR2,ZFP677,NEUROD2,BMP4,NEUROG3,MAFB,GATA5,FOXD1,AHR,HOXB4,STRN3,RET,CDX2,PARP9,PPARA,TRIM12C,CX3CL1,MED16,JAG1,DTX3L,NFIA,SOX6,SMARCA2,RFXANK,CDKN2A,SOX2,BEX1,HOXD10,ALX1,FOXE1,MDK,UTF1,ASCL1,PID1,SOX30,EPCAM,WT1,HAND2,…
GO:BP	positive regulation of transcription by RNA polymerase II	GO:0045944	FALSE	1.05053e-19	18.9786	1311	1505	165	26856	TAF13,F2RL1,HES5,ANKRD23,ATOH1,HOXB5,S1PR1,NKX2-9,TAF8,FEV,ZCCHC12,ETV2,HOXB3,BMYC,MOSPD1,HSF4,ZFP788,IL6,NFATC4,MLXIPL,HOXB7,MAFA,NR4A3,ZFP771,OSR2,ZFP677,NEUROD2,BMP4,NEUROG3,MAFB,GATA5,FOXD1,AHR,HOXB4,STRN3,CDX2,PPARA,CX3CL1,MED16,JAG1,NFIA,SOX6,SMARCA2,RFXANK,CDKN2A,SOX2,BEX1,HOXD10,ALX1,UTF1,ASCL1,PID1,SOX30,EPCAM,WT1,HAND2,WNT1,SOX21,HOXD13,ASCL3,SALL1,ASCL2,PITX1,BMP2,POU3F3,POU3F2,NKX3-1,…
GO:BP	positive regulation of RNA biosynthetic process	GO:1902680	FALSE	1.45739e-19	18.8364	1731	1505	199	26856	TAF13,F2RL1,HES5,ANKRD23,ATOH1,LHX1,HOXB5,ZFP281,S1PR1,NKX2-9,TAF8,FEV,ZCCHC12,ETV2,HOXB3,BMYC,FGF9,MOSPD1,RORC,HSF4,ZFP788,IL6,INO80B,SOX7,NFATC4,MLXIPL,HOXB7,MAFA,NR4A3,ZFP771,OSR2,ZFP677,NEUROD2,BMP4,NEUROG3,MAFB,GATA5,FOXD1,AHR,HOXB4,STRN3,RET,CDX2,PARP9,PPARA,TRIM12C,CX3CL1,MED16,JAG1,DTX3L,NFIA,SOX6,SMARCA2,RFXANK,CDKN2A,SOX2,BEX1,HOXD10,ALX1,FOXE1,MDK,UTF1,ASCL1,PID1,SOX30,EPCAM,WT1,HAND2,…
GO:BP	neuron differentiation	GO:0030182	FALSE	2.48924e-19	18.6039	1552	1505	184	26856	ADAMTS1,FLRT3,GFI1,HES5,ATOH1,LHX1,PLA2G10,S1PR1,NKX2-9,FEV,ABI3BP,CSF1R,IL6,CD24A,NRN1,NFATC4,MGLL,LTK,UNCX,GFRA1,MALT1,GNAT1,NR4A3,D16ERTD472E,ERCC2,OTP,NEUROD2,NOVA2,CCL5,BMP4,NPHP4,NAGLU,NEUROG3,FOXD1,SAMD14,RET,NRP2,PLA2G3,LHX9,CX3CL1,JAG1,NFIA,PTK6,FIG4,FARP2,TMEM108,ZFP296,NKX6-2,BEX1,HOXD10,SLITRK5,MDK,FOXG1,ASCL1,ADRA2C,HAND2,WNT1,IRX1,ASCL2,PBX4,BMP2,BCL11A,EMX2,POU3F2,CDKN1C,EN2,GPRIN1…
GO:BP	embryonic organ development	GO:0048568	FALSE	2.54766e-19	18.5939	506	1505	90	26856	HPN,ATOH1,LHX1,HOXB5,GSC,HOXB6,HOXB3,FGF9,COL27A1,HOXB7,NR4A3,OSR2,ERCC2,BMP4,NAGLU,MAFB,HOXB4,CDX2,FBN2,HOXD10,ALX1,FOXE1,FOXG1,HAND2,WNT1,SALL1,ASCL2,PBX4,DLX6,NKX2-6,CDKN1C,EN2,HMX3,OVOL2,TTPA,HNF1B,HOXD3,SPINT1,FOXF1,FGFR2,HEY2,PAX6,DLX5,GJB5,IHH,SHH,NODAL,IGF2,HMX2,ESX1,TBC1D23,TFEB,EOMES,PDGFRA,WNT5A,TCF21,GDF3,SOX17,ZIC3,VAX2,MYCN,LMO2,TEX19.1,SLC44A4,BMP7,HAND1,CRB2,LHFPL5,MFAP5,GAB1,SIX2…
GO:BP	regulation of cellular metabolic process	GO:0031323	FALSE	8.343e-19	18.0787	6594	1505	532	26856	ZFP53,ZFP65,TAF13,HCRT,ZFP39,NKX1-2,F2RL1,ZFP92,EVX2,GFI1,HES5,ISG15,HPN,PARP14,CCL19,ANKRD23,ATOH1,PXYLP1,HOXA4,NKX1-1,LHX1,HOXB5,PLA2G10,FFAR4,ZFP281,GSC,TRIB2,S1PR1,DUOXA2,NKX2-9,MSX2,GM27028,TAF8,ZFP7,NMB,ULBP1,FEV,ZCCHC12,CCND2,HOXB6,ETV2,PRDM6,HOXB3,CD40LG,MESP2,ZBTB41,BMYC,FGF9,PGLYRP1,ZFP938,HOXB13,FGF15,CSF1R,PPP2R2B,MOSPD1,RORC,HSF4,PTX3,IL20RB,NUDT12,ZFP788,IL6,SP9,AGR2,CLEC16A,TNKS2,E…
GO:BP	positive regulation of cellular process	GO:0048522	FALSE	8.76698e-19	18.0571	6091	1505	500	26856	ADAMTS1,TAF13,HCRT,LGALS2,FLRT3,F2RL1,GFI1,HES5,SCGN,MAB21L2,ISG15,HPN,PARP14,CCL19,ANKRD23,ATOH1,PXYLP1,CCDC80,TNFAIP6,LHX1,HOXB5,TNFAIP8,PLA2G10,FFAR4,ZFP281,S1PR1,DUOXA2,NKX2-9,MSX2,TAF8,NMB,ULBP1,FEV,ZCCHC12,CCND2,CYP7B1,ETV2,ERC2,HOXB3,H2-OA,CD40LG,BMYC,GPR3,MAB21L1,FGF9,H2-DMB2,ABI3BP,FGF15,CSF1R,PPP2R2B,CSF2RA,MOSPD1,RORC,HSF4,PTX3,IL20RB,ZFP788,IL6,AGR2,H2-Q4,CLEC16A,TNKS2,EMILIN1,INO80B,…
GO:BP	generation of neurons	GO:0048699	FALSE	1.03752e-18	17.984	1634	1505	189	26856	ADAMTS1,FLRT3,GFI1,HES5,ATOH1,LHX1,PLA2G10,S1PR1,NKX2-9,FEV,ABI3BP,CSF1R,IL6,CD24A,NRN1,NFATC4,MGLL,LTK,UNCX,GFRA1,MALT1,GNAT1,NR4A3,D16ERTD472E,ERCC2,OTP,NEUROD2,NOVA2,CCL5,BMP4,NPHP4,NAGLU,NEUROG3,FOXD1,SAMD14,RET,NRP2,PLA2G3,LHX9,CX3CL1,JAG1,NFIA,PTK6,FIG4,SCRT1,FARP2,TMEM108,ZFP296,NKX6-2,BEX1,HOXD10,SLITRK5,MDK,FOXG1,ASCL1,ADRA2C,HAND2,WNT1,IRX1,ASCL2,PBX4,BMP2,BCL11A,EMX2,POU3F2,CDKN1C,EN2,…
GO:BP	tissue morphogenesis	GO:0048729	FALSE	2.21647e-18	17.6543	662	1505	104	26856	FLRT3,HES5,LHX1,PLA2G10,S1PR1,MSX2,CYP7B1,ETV2,HOXB13,IL6,FST,NFATC4,HOXB7,ALOX12,NR4A3,LBX2,BMP4,CAR9,NAGLU,GATA5,FOXD1,ADAM8,HOXB4,FOXL1,RET,NRP2,JAG1,ALX1,FOXE1,MDK,WT1,HAND2,WNT1,HOXD13,IRX1,SALL1,RIPK4,PCDH8,BMP2,ESRP2,NKX3-1,TMEM79,SALL4,OVOL2,TLX2,HNF1B,DSP,SPINT1,FOXF1,FGFR2,HEY2,ESRP1,POU4F1,IHH,SHH,NODAL,WNT6,EPHA7,LHX2,EOMES,PDGFRA,WNT5A,TCF21,POU5F1,SHANK3,ISL1,SFRP2,FOXA1,SOX17,ZIC3,…
GO:BP	regionalization	GO:0003002	FALSE	3.74507e-18	17.4265	412	1505	78	26856	CYP26C1,HES5,HOXA4,LHX1,HOXB5,GSC,MSX2,HOXB6,HOXB3,ANKS6,DAND5,HOXB7,BMP4,MAFB,GATA5,FOXD1,HOXB4,CDX2,NRP2,CYP26B1,HOXD10,ALX1,FOXG1,ASCL1,HAND2,WNT1,HOXD13,IRX1,PCDH8,BMP2,EMX2,NKX3-1,OVOL2,HNF1B,EMX1,HOXD3,ZBTB16,FOXF1,HEY2,PAX6,IHH,SHH,NODAL,TBR1,HOXC5,HOXD8,LHX2,EOMES,WNT5A,ISL1,SFRP2,FOXA1,TDRD5,GDF3,SOX17,ZIC3,VAX2,NKX2-2,HAND1,CRB2,LHX3,SFRP1,SIX2,HOXB9,PAX8,C1QA,NKX2-1,MDFI,PLD6,NEUROD1,P…
GO:BP	positive regulation of RNA metabolic process	GO:0051254	FALSE	1.03857e-17	16.9836	1872	1505	205	26856	TAF13,F2RL1,HES5,ANKRD23,ATOH1,LHX1,HOXB5,ZFP281,S1PR1,NKX2-9,TAF8,FEV,ZCCHC12,ETV2,HOXB3,BMYC,FGF9,MOSPD1,RORC,HSF4,ZFP788,IL6,INO80B,SOX7,NFATC4,MLXIPL,HOXB7,MAFA,TRUB1,NR4A3,ZFP771,OSR2,ZFP677,NEUROD2,BMP4,NEUROG3,MAFB,GATA5,FOXD1,AHR,PRR5L,HOXB4,STRN3,RET,CDX2,PARP9,PPARA,TRIM12C,CX3CL1,MED16,JAG1,DTX3L,NFIA,SOX6,SMARCA2,RFXANK,CDKN2A,SOX2,BEX1,HOXD10,ALX1,FOXE1,MDK,UTF1,ASCL1,PID1,SOX30,EPCA…
GO:BP	regulation of macromolecule metabolic process	GO:0060255	FALSE	1.37573e-17	16.8615	6707	1505	534	26856	ZFP53,ZFP65,TAF13,HCRT,ZFP39,NKX1-2,F2RL1,ZFP92,EVX2,GFI1,HES5,ISG15,HPN,PARP14,CCL19,ANKRD23,ATOH1,PXYLP1,HOXA4,NKX1-1,LHX1,HOXB5,PLA2G10,FFAR4,ZFP281,GSC,BIRC3,TRIB2,S1PR1,NKX2-9,MSX2,GM27028,TAF8,ZFP7,NMB,ULBP1,FEV,ZCCHC12,CCND2,HOXB6,ETV2,PRDM6,HOXB3,CD40LG,MESP2,ZBTB41,BMYC,FGF9,PGLYRP1,ZFP938,HOXB13,FGF15,CSF1R,PPP2R2B,MOSPD1,RORC,HSF4,PCSK1N,PTX3,IL20RB,NUDT12,ZFP788,IL6,SP9,AGR2,CLEC16A,T…
GO:BP	cell fate commitment	GO:0045165	FALSE	1.59528e-17	16.7972	289	1505	63	26856	HES5,ATOH1,GSC,FEV,IL6,BMP4,GATA5,NFIA,CYP26B1,SOX6,SOX2,NKX6-2,HOXD10,FOXG1,ASCL1,WNT1,PITX1,BMP2,POU3F2,BCL11B,BARHL2,HNF1B,HEY2,PAX6,ESRP1,GLIS1,POU4F1,GATA6,IHH,SHH,DHH,NODAL,WNT6,TBR1,ARHGEF2,EOMES,WNT5A,POU5F1,ISL1,SFRP2,FGF13,FOXA1,GDF3,SOX17,OLIG1,NKX2-2,HAND1,SOX13,LHX3,BHLHE23,GDF7,SFRP1,SIX2,GCM1,OLIG2,TFAP2C,PROX1,NKX2-1,SOX18,NEUROD1,GLI2,PRDM15,CASZ1
GO:BP	positive regulation of cellular metabolic process	GO:0031325	FALSE	2.47286e-17	16.6068	3522	1505	324	26856	TAF13,F2RL1,HES5,ISG15,HPN,PARP14,CCL19,ANKRD23,ATOH1,PXYLP1,LHX1,HOXB5,ZFP281,S1PR1,DUOXA2,NKX2-9,TAF8,NMB,ULBP1,FEV,ZCCHC12,CCND2,ETV2,HOXB3,CD40LG,BMYC,FGF9,FGF15,CSF1R,MOSPD1,RORC,HSF4,PTX3,IL20RB,ZFP788,IL6,AGR2,CLEC16A,TNKS2,EMILIN1,INO80B,CD24A,SOX7,NFATC4,TLR6,MLXIPL,6030468B19RIK,DLC1,LTK,DHX58,HOXB7,MAFA,MCOLN2,GFRA1,GM13283,TRUB1,MALT1,BTK,HFE,ALOX12,SCARB1,NR4A3,MZB1,ZFP771,ADRA2A,OSR…
GO:BP	positive regulation of metabolic process	GO:0009893	FALSE	3.07997e-17	16.5115	3905	1505	350	26856	TAF13,HCRT,F2RL1,HES5,ISG15,HPN,PARP14,CCL19,ANKRD23,ATOH1,PXYLP1,LHX1,HOXB5,PLA2G10,FFAR4,ZFP281,BIRC3,TRIB2,S1PR1,DUOXA2,NKX2-9,TAF8,NMB,ULBP1,FEV,ZCCHC12,CCND2,ETV2,HOXB3,CD40LG,BMYC,GPR3,FGF9,FGF15,CSF1R,MOSPD1,RORC,HSF4,PTX3,IL20RB,ZFP788,IL6,AGR2,CLEC16A,TNKS2,EMILIN1,INO80B,CD24A,SOX7,NFATC4,TLR6,MLXIPL,6030468B19RIK,DLC1,LTK,DHX58,HOXB7,MAFA,MCOLN2,GFRA1,GM13283,TRUB1,MALT1,BTK,HFE,ALOX12…
GO:BP	regulation of metabolic process	GO:0019222	FALSE	3.20542e-17	16.4941	7198	1505	563	26856	ZFP53,ZFP65,TAF13,HCRT,ZFP39,NKX1-2,F2RL1,ZFP92,EVX2,GFI1,HES5,ISG15,HPN,PARP14,CCL19,ANKRD23,ATOH1,PXYLP1,HOXA4,NKX1-1,LHX1,HOXB5,PLA2G10,FFAR4,ZFP281,GSC,BIRC3,TRIB2,S1PR1,DUOXA2,NKX2-9,MSX2,GM27028,TAF8,ZFP7,NMB,ULBP1,FEV,ZCCHC12,CCND2,HOXB6,ETV2,PRDM6,HOXB3,CD40LG,MESP2,ZBTB41,BMYC,GPR3,FGF9,PGLYRP1,ZFP938,HOXB13,FGF15,CSF1R,PPP2R2B,MOSPD1,RORC,HSF4,PCSK1N,PTX3,IL20RB,NUDT12,ZFP788,IL6,SP9,AG…
GO:BP	multicellular organismal process	GO:0032501	FALSE	1.00545e-16	15.9976	9064	1505	674	26856	ADAMTS1,AMN,HP,HCRT,LGALS2,CYP26C1,FLRT3,ZFP39,MYL7,F2RL1,EVX2,GFI1,HES5,MAB21L2,ISG15,PRLHR,HPN,GJA4,CCL19,ATOH1,RXFP4,HOXA4,TNFAIP6,PROCR,LHX1,HOXB5,PLA2G10,ENDOU,PGAM2,FFAR4,ZFP281,GSC,BIRC3,TRIB2,S1PR1,CYP26A1,TNFRSF25,NKX2-9,MSX2,TAF8,NMB,ULBP1,FEV,CCND2,CYP7B1,HOXB6,ETV2,CD79B,COCH,PRDM6,HOXB3,H2-OA,CD40LG,FAM209,KLC3,BMYC,GPR3,MAB21L1,FGF9,H2-DMB2,PGLYRP1,PENK,HOXB13,ABI3BP,FGF15,CSF1R,TME…
GO:BP	regulation of multicellular organismal process	GO:0051239	FALSE	1.37644e-16	15.8612	3173	1505	297	26856	ADAMTS1,HCRT,FLRT3,F2RL1,HES5,ISG15,HPN,CCL19,ATOH1,RXFP4,TNFAIP6,PROCR,LHX1,PLA2G10,FFAR4,TRIB2,S1PR1,TNFRSF25,MSX2,NMB,ULBP1,CCND2,ETV2,HOXB3,H2-OA,CD40LG,BMYC,GPR3,FGF9,H2-DMB2,PGLYRP1,PENK,ABI3BP,CSF1R,TMEM176B,RORC,PRAM1,IL20RB,IL6,TNKS2,EMILIN1,FST,CD24A,CPB2,DAND5,NFATC4,TLR6,MGLL,DHX58,HOXB7,MCOLN2,MALT1,VSTM5,BTK,HFE,ALOX12,MKX,NR4A3,MZB1,ADRA2A,DUSP5,OSR2,OTP,NOVA2,CCL5,BMP4,MAFB,GATA5,…
GO:BP	positive regulation of macromolecule metabolic process	GO:0010604	FALSE	3.18322e-16	15.4971	3580	1505	324	26856	TAF13,F2RL1,HES5,ISG15,HPN,PARP14,CCL19,ANKRD23,ATOH1,PXYLP1,LHX1,HOXB5,PLA2G10,ZFP281,BIRC3,TRIB2,S1PR1,NKX2-9,TAF8,NMB,ULBP1,FEV,ZCCHC12,CCND2,ETV2,HOXB3,CD40LG,BMYC,FGF9,FGF15,CSF1R,MOSPD1,RORC,HSF4,IL20RB,ZFP788,IL6,AGR2,TNKS2,EMILIN1,INO80B,CD24A,SOX7,NFATC4,TLR6,MLXIPL,6030468B19RIK,DLC1,DHX58,HOXB7,MAFA,MCOLN2,GFRA1,GM13283,TRUB1,MALT1,BTK,HFE,ALOX12,NR4A3,MZB1,ZFP771,ADRA2A,OSR2,ERCC2,PGC…
GO:BP	regulation of biological process	GO:0050789	FALSE	3.32763e-16	15.4779	13256	1505	912	26856	ADAMTS1,ZFP53,HP,ZFP65,TAF13,HCRT,LGALS2,FLRT3,ZFP39,CLDN10,PTH2,NKX1-2,F2RL1,ZFP92,EVX2,GFI1,HES5,SCGN,MAB21L2,ISG15,PRLHR,HPN,GJA4,MUC4,PARP14,CCL19,ANKRD23,ATOH1,FBXL21,RXFP4,PXYLP1,HOXA4,CCDC80,TNFAIP6,PROCR,NKX1-1,LIN7B,LHX1,HOXB5,TNFAIP8,PLA2G10,PGAM2,FFAR4,ZFP281,GSC,BIRC3,TRIB2,HTR5B,S1PR1,TNFRSF25,DUOXA2,NKX2-9,MSX2,GM27028,TAF8,ZFP7,NMB,GPR162,ULBP1,MAP6D1,FEV,ZCCHC12,CCND2,CYP7B1,HOXB6…
GO:BP	regulation of developmental process	GO:0050793	FALSE	3.799e-16	15.4203	2702	1505	262	26856	ADAMTS1,FLRT3,HES5,ISG15,HPN,CCL19,ATOH1,TNFAIP6,LHX1,FFAR4,TRIB2,S1PR1,MSX2,TAF8,CCND2,ETV2,COCH,PRDM6,HOXB3,H2-OA,CD40LG,BMYC,FGF9,PGLYRP1,ABI3BP,CSF1R,TMEM176B,RORC,IL6,AGR2,TNKS2,EMILIN1,FST,CD24A,DAND5,NFATC4,MGLL,DLC1,LTK,HOXB7,UNCX,MALT1,VSTM5,ALOX12,MKX,LBX2,D16ERTD472E,OSR2,OTP,NEUROD2,CCL5,BMP4,NEUROG3,MAFB,GATA5,FOXD1,ADAM8,HOXB4,SLC45A3,RET,CDX2,PLA2G3,BGLAP3,PPARA,HYAL3,CX3CL1,JAG1,G…
GO:BP	cell-cell signaling	GO:0007267	FALSE	5.2246e-16	15.2819	1741	1505	190	26856	HCRT,F2RL1,SCGN,GJA4,LIN7B,LHX1,PLA2G10,FFAR4,GSC,NMB,ETV2,ERC2,FGF9,PENK,IL6,TNKS2,CD24A,NRN1,SOX7,NFATC4,MGLL,MAFA,BTK,HFE,PPFIA3,TMEM198,GNAL,LBX2,ADRA2A,P2RX6,IRS1,NEUROD2,FZD8,CCL5,BMP4,NPHP4,FOXD1,ADAM8,MCC,KREMEN2,SLC5A7,PLPP3,FOXL1,PLA2G3,CX3CL1,FGFBP3,JPH3,VGF,TMEM108,SOX2,SLITRK5,MDK,SOX30,WNT1,NPPC,SALL1,SIRT4,PCDH8,BMP2,NKX3-1,AMER2,RASD2,GRM8,HIC1,SHISA3,NKX6-1,LY6H,HNF1B,KCNC4,SYP,M…
GO:BP	biological regulation	GO:0065007	FALSE	7.65436e-16	15.1161	13668	1505	933	26856	ADAMTS1,ZFP53,HP,ZFP65,TAF13,HCRT,LGALS2,CYP26C1,FLRT3,ZFP39,CLDN10,PTH2,NKX1-2,F2RL1,ZFP92,EVX2,GFI1,HES5,SCGN,MAB21L2,ISG15,PRLHR,HPN,GJA4,MUC4,PARP14,CCL19,ANKRD23,ATOH1,FBXL21,RXFP4,PXYLP1,HOXA4,CCDC80,TNFAIP6,PROCR,NKX1-1,LIN7B,LHX1,HOXB5,TNFAIP8,PLA2G10,PGAM2,FFAR4,ZFP281,GSC,BIRC3,TRIB2,HTR5B,S1PR1,CYP26A1,TNFRSF25,DUOXA2,NKX2-9,MSX2,GM27028,TAF8,ZFP7,NMB,GPR162,ULBP1,MAP6D1,FEV,ZCCHC12,CC…
GO:BP	central nervous system development	GO:0007417	FALSE	1.31788e-15	14.8801	1014	1505	130	26856	CYP26C1,HES5,ATOH1,LHX1,GSC,S1PR1,HOXB3,CSF1R,UNCX,VSTM5,NR4A3,D16ERTD472E,ERCC2,OTP,NEUROD2,NOVA2,BMP4,NAGLU,NEUROG3,MAFB,PLPP3,SLC45A3,IFNGR1,NRP2,KDM4B,SOX6,TMEM108,SOX2,NKX6-2,HOXD10,SLITRK5,MDK,FOXG1,ASCL1,WNT1,SALL1,PITX1,PBX4,FUT10,BMP2,POU3F3,EMX2,POU3F2,NKX2-6,EN2,JAKMIP1,BCL11B,HMX3,NKX6-1,TTPA,HNF1B,EMX1,PHOX2A,ZBTB16,PAX6,DLX5,POU4F1,SEZ6L2,IGF2BP1,SHH,NODAL,PRKG1,TBR1,HMX2,EPHA7,UNC5…
GO:BP	epithelium development	GO:0060429	FALSE	4.71418e-15	14.3266	1307	1505	153	26856	FLRT3,F2RL1,HES5,HPN,GJA4,ATOH1,LHX1,HOXB5,PLA2G10,GSC,S1PR1,MSX2,CYP7B1,ETV2,HOXB13,CSF1R,HSF4,IL6,AGR2,MADCAM1,FST,CD24A,NFATC4,HOXB7,ALOX12,LBX2,ERCC2,OTP,BMP4,CAR9,NAGLU,NEUROG3,MAFB,GATA5,FOXD1,HOXB4,RET,CDX2,JAG1,PTK6,CYP26B1,CDKN2A,NKX6-2,ALX1,FOXE1,MDK,ASCL1,EPCAM,WT1,HAND2,WNT1,SOX21,HOXD13,NPPC,IRX1,SALL1,RIPK4,PCDH8,BMP2,POU3F3,DLX6,ESRP2,POU3F2,NKX3-1,NKX2-6,CDKN1C,CDKN2B,BCL11B,TMEM7…
GO:BP	regulation of cellular process	GO:0050794	FALSE	6.03237e-15	14.2195	12664	1505	873	26856	ADAMTS1,ZFP53,HP,ZFP65,TAF13,HCRT,LGALS2,FLRT3,ZFP39,PTH2,NKX1-2,F2RL1,ZFP92,EVX2,GFI1,HES5,SCGN,MAB21L2,ISG15,PRLHR,HPN,MUC4,PARP14,CCL19,ANKRD23,ATOH1,RXFP4,PXYLP1,HOXA4,CCDC80,TNFAIP6,NKX1-1,LHX1,HOXB5,TNFAIP8,PLA2G10,PGAM2,FFAR4,ZFP281,GSC,BIRC3,TRIB2,HTR5B,S1PR1,TNFRSF25,DUOXA2,NKX2-9,MSX2,GM27028,TAF8,ZFP7,NMB,GPR162,ULBP1,MAP6D1,FEV,ZCCHC12,CCND2,CYP7B1,HOXB6,ETV2,CD79B,PRDM6,ERC2,HOXB3,H2…
GO:BP	cellular nitrogen compound biosynthetic process	GO:0044271	FALSE	1.17027e-14	13.9317	4822	1505	401	26856	ZFP53,ZFP65,TAF13,ZFP39,PTH2,NKX1-2,F2RL1,ZFP92,EVX2,GFI1,HES5,PARP14,ANKRD23,MRPL24,ATOH1,HOXA4,NKX1-1,LHX1,HOXB5,PLA2G10,ZFP281,TCEANC,GSC,TRIB2,S1PR1,NKX2-9,MSX2,TAF8,ZFP7,ULBP1,FEV,ZCCHC12,HOXB6,ETV2,PRDM6,HOXB3,CD40LG,MESP2,ZBTB41,BMYC,FGF9,ZFP938,HOXB13,NARS2,MOSPD1,RORC,HSF4,PTX3,ZFP788,IL6,SP9,INO80B,FST,SOX7,NFATC4,BATF3,TSSK4,TLR6,MLXIPL,HOXB7,TRIM2,UNCX,MAFA,MALT1,PDHX,ZFP324,MKX,NR4A3…
GO:BP	positive regulation of nucleobase-containing compound metabolic process	GO:0045935	FALSE	1.70394e-14	13.7685	2078	1505	211	26856	TAF13,F2RL1,HES5,ANKRD23,ATOH1,LHX1,HOXB5,ZFP281,S1PR1,NKX2-9,TAF8,FEV,ZCCHC12,ETV2,HOXB3,BMYC,FGF9,MOSPD1,RORC,HSF4,ZFP788,IL6,TNKS2,INO80B,SOX7,NFATC4,MLXIPL,HOXB7,MAFA,TRUB1,NR4A3,ZFP771,OSR2,ERCC2,ZFP677,NEUROD2,BMP4,NEUROG3,MAFB,GATA5,FOXD1,AHR,PRR5L,HOXB4,STRN3,RET,CDX2,PARP9,PPARA,TRIM12C,CX3CL1,MED16,JAG1,DTX3L,NFIA,SOX6,SMARCA2,RFXANK,CDKN2A,SOX2,BEX1,HOXD10,ALX1,FOXE1,MDK,UTF1,ASCL1,PID…
GO:BP	cell population proliferation	GO:0008283	FALSE	1.78604e-14	13.7481	3413	1505	306	26856	CEP19,ADAMTS1,FLRT3,F2RL1,SPACA9,GFI1,HES5,MAB21L2,HPN,CCL19,ATOH1,LHX1,PLA2G10,S1PR1,NKX2-9,MSX2,TAF8,NMB,CCND2,CYP7B1,CD40LG,KLC3,BMYC,MAB21L1,FGF9,H2-DMB2,PENK,ABI3BP,FGF15,CSF1R,CSF2RA,IL20RB,IL6,EMILIN1,FST,CD24A,CPB2,NRN1,SOX7,NFATC4,MLXIPL,MGLL,DLC1,LTK,DZIP1,SGPP2,UNCX,GFRA1,GM13283,MALT1,VSTM5,BTK,GNAT1,TBC1D21,ALOX12,SCARB1,NR4A3,MZB1,D16ERTD472E,OSR2,ERCC2,ESPN,BNIPL,OTP,NEUROD2,NOVA2,…
GO:BP	morphogenesis of an epithelium	GO:0002009	FALSE	2.61476e-14	13.5826	547	1505	85	26856	FLRT3,HES5,LHX1,PLA2G10,MSX2,CYP7B1,HOXB13,IL6,FST,NFATC4,HOXB7,ALOX12,LBX2,BMP4,CAR9,NAGLU,FOXD1,HOXB4,RET,JAG1,ALX1,FOXE1,MDK,WT1,HAND2,WNT1,HOXD13,IRX1,SALL1,RIPK4,PCDH8,BMP2,ESRP2,NKX3-1,TMEM79,SALL4,OVOL2,HNF1B,SPINT1,FOXF1,ESRP1,IHH,SHH,NODAL,WNT6,EPHA7,LHX2,PDGFRA,WNT5A,TCF21,SHANK3,SFRP2,FOXA1,SOX17,ZIC3,MYCN,TACSTD2,BMP7,HAND1,DCHS1,GDF7,CRB3,DACT1,SFRP1,SIX2,GCM1,PAX8,PLEKHA4,TFAP2C,GRH…
GO:BP	head development	GO:0060322	FALSE	3.22095e-14	13.492	787	1505	107	26856	FLRT3,HES5,ATOH1,LHX1,GSC,S1PR1,HOXB3,CSF1R,UNCX,NR4A3,D16ERTD472E,OSR2,OTP,NEUROD2,BMP4,NAGLU,NEUROG3,MAFB,NRP2,KDM4B,SOX6,TMEM108,SOX2,SLITRK5,MDK,FOXG1,ASCL1,WNT1,SALL1,PITX1,PBX4,FUT10,BMP2,POU3F3,DLX6,EMX2,POU3F2,NKX2-6,PAX9,EN2,JAKMIP1,BCL11B,HMX3,HNF1B,EMX1,PHOX2A,PAX6,DLX5,POU4F1,SEZ6L2,IGF2BP1,IHH,SHH,NODAL,PRKG1,TBR1,HMX2,EPHA7,UNC5C,NEFH,TBC1D23,LHX2,DLX6OS1,EOMES,PDGFRA,WNT5A,SHANK3,C…
GO:BP	negative regulation of multicellular organismal process	GO:0051241	FALSE	8.26499e-14	13.0828	1212	1505	142	26856	ADAMTS1,HCRT,F2RL1,HES5,HPN,ATOH1,TNFAIP6,PROCR,PLA2G10,FFAR4,TRIB2,TNFRSF25,MSX2,NMB,CCND2,BMYC,PGLYRP1,ABI3BP,TMEM176B,IL20RB,IL6,EMILIN1,CD24A,CPB2,DAND5,NFATC4,TLR6,DHX58,BTK,HFE,ALOX12,MKX,ADRA2A,DUSP5,NOVA2,BMP4,MAFB,GATA5,MCC,KREMEN2,SERPINB1A,LBP,IFNGR1,PLA2G3,TRIM63,PPARA,CX3CL1,FIG4,SOX6,CDKN2A,NKX6-2,MDK,ADRA2C,ASCL2,CYBA,BMP2,BCL11A,NKX3-1,CDKN2B,CTSC,OVOL2,ADAMTS9,NKX6-1,TLX2,HNF1B,K…
GO:BP	neuron development	GO:0048666	FALSE	8.96275e-14	13.0476	1275	1505	147	26856	ADAMTS1,FLRT3,GFI1,HES5,ATOH1,LHX1,PLA2G10,NKX2-9,FEV,ABI3BP,CSF1R,IL6,CD24A,NRN1,NFATC4,MGLL,LTK,GFRA1,MALT1,GNAT1,NR4A3,D16ERTD472E,NEUROD2,NOVA2,BMP4,NPHP4,NAGLU,NEUROG3,FOXD1,SAMD14,RET,NRP2,PLA2G3,LHX9,CX3CL1,PTK6,FIG4,FARP2,TMEM108,ZFP296,BEX1,HOXD10,SLITRK5,MDK,FOXG1,ASCL1,HAND2,PBX4,BCL11A,POU3F2,CDKN1C,EN2,GPRIN1,BCL11B,DIO3,NKX6-1,BARHL2,TLX2,EMX1,INSM1,PAX6,PCDHAC2,PLK5,DLX5,POU4F1,IGF…
GO:BP	regulation of cell differentiation	GO:0045595	FALSE	9.14077e-14	13.039	1749	1505	184	26856	HES5,ISG15,HPN,CCL19,ATOH1,TNFAIP6,LHX1,FFAR4,TRIB2,MSX2,TAF8,CCND2,ETV2,PRDM6,HOXB3,H2-OA,CD40LG,BMYC,FGF9,PGLYRP1,ABI3BP,CSF1R,TMEM176B,RORC,IL6,FST,CD24A,NFATC4,LTK,UNCX,MALT1,MKX,OTP,NEUROD2,CCL5,BMP4,NEUROG3,MAFB,GATA5,ADAM8,HOXB4,SLC45A3,RET,CDX2,PLA2G3,PPARA,CX3CL1,JAG1,GNB3,FBN2,C1QL4,CYP26B1,SOX6,ADAMTS20,CDKN2A,SOX2,NKX6-2,BEX1,ALX1,MDK,FOXG1,ASCL1,ADRA2C,HAND2,WNT1,NPPC,ASCL2,BMP2,BCL1…
GO:BP	embryonic organ morphogenesis	GO:0048562	FALSE	1.52311e-13	12.8173	316	1505	60	26856	HPN,ATOH1,LHX1,HOXB5,GSC,HOXB6,HOXB3,FGF9,HOXB7,NR4A3,OSR2,BMP4,NAGLU,MAFB,HOXB4,FBN2,HOXD10,ALX1,FOXE1,FOXG1,HAND2,WNT1,DLX6,HMX3,OVOL2,HNF1B,HOXD3,FOXF1,FGFR2,PAX6,DLX5,IHH,SHH,NODAL,HMX2,PDGFRA,WNT5A,TCF21,SOX17,ZIC3,VAX2,MYCN,SLC44A4,BMP7,HAND1,CRB2,LHFPL5,MFAP5,SIX2,HOXB9,PAX8,GRHL2,PROX1,MDFI,NEUROD1,HOXB2,GLI2,TMIE,ENG,EFNA1
GO:BP	morphogenesis of a branching structure	GO:0001763	FALSE	3.66243e-13	12.4362	225	1505	49	26856	LHX1,MSX2,HOXB13,IL6,NFATC4,HOXB7,BMP4,FOXD1,MDK,WT1,WNT1,HOXD13,BMP2,BCL11A,ESRP2,NKX3-1,HNF1B,SPINT1,FOXF1,ESRP1,IHH,SHH,WNT6,EPHA7,PDGFRA,WNT5A,TCF21,SFRP2,FGF13,FOXA1,MYCN,TACSTD2,BMP7,DCHS1,GDF7,SFRP1,SIX2,GCM1,PAX8,TFAP2C,GRHL2,PROX1,NKX2-1,BTRC,GLI2,ST14,AGTR1A,ENG,SPRY1
GO:BP	positive regulation of nitrogen compound metabolic process	GO:0051173	FALSE	3.75439e-13	12.4255	3152	1505	283	26856	TAF13,F2RL1,HES5,HPN,PARP14,CCL19,ANKRD23,ATOH1,PXYLP1,LHX1,HOXB5,PLA2G10,ZFP281,BIRC3,TRIB2,S1PR1,NKX2-9,TAF8,ULBP1,FEV,ZCCHC12,CCND2,ETV2,HOXB3,BMYC,FGF9,FGF15,CSF1R,MOSPD1,RORC,HSF4,PTX3,ZFP788,IL6,TNKS2,INO80B,CD24A,SOX7,NFATC4,TLR6,MLXIPL,DLC1,HOXB7,MAFA,GFRA1,GM13283,TRUB1,MALT1,ALOX12,NR4A3,ZFP771,ADRA2A,OSR2,ERCC2,ZFP677,NEUROD2,FZD8,CCL5,BMP4,NEUROG3,MAFB,GATA5,FOXD1,AHR,PRR5L,ADAM8,HOXB…
GO:BP	brain development	GO:0007420	FALSE	9.41255e-13	12.0263	734	1505	99	26856	HES5,ATOH1,LHX1,GSC,S1PR1,HOXB3,CSF1R,UNCX,NR4A3,D16ERTD472E,OTP,NEUROD2,BMP4,NAGLU,NEUROG3,MAFB,NRP2,KDM4B,SOX6,TMEM108,SOX2,SLITRK5,MDK,FOXG1,ASCL1,WNT1,SALL1,PITX1,PBX4,FUT10,BMP2,POU3F3,EMX2,POU3F2,NKX2-6,EN2,JAKMIP1,BCL11B,HMX3,HNF1B,EMX1,PHOX2A,PAX6,DLX5,POU4F1,SEZ6L2,IGF2BP1,SHH,NODAL,PRKG1,TBR1,HMX2,EPHA7,UNC5C,NEFH,TBC1D23,LHX2,DLX6OS1,EOMES,WNT5A,SHANK3,CCDC85C,ISL1,SFRP2,FGF13,ZIC3,PTC…
GO:BP	morphogenesis of a branching epithelium	GO:0061138	FALSE	1.36945e-12	11.8635	207	1505	46	26856	LHX1,MSX2,HOXB13,IL6,NFATC4,HOXB7,BMP4,FOXD1,MDK,WT1,WNT1,HOXD13,BMP2,ESRP2,NKX3-1,HNF1B,SPINT1,FOXF1,ESRP1,IHH,SHH,WNT6,PDGFRA,WNT5A,TCF21,SFRP2,FOXA1,MYCN,TACSTD2,BMP7,DCHS1,GDF7,SFRP1,SIX2,GCM1,PAX8,TFAP2C,GRHL2,PROX1,NKX2-1,BTRC,GLI2,ST14,AGTR1A,ENG,SPRY1
GO:BP	neuron fate commitment	GO:0048663	FALSE	1.37286e-12	11.8624	84	1505	29	26856	ATOH1,FEV,BMP4,NFIA,NKX6-2,HOXD10,FOXG1,ASCL1,WNT1,POU3F2,BCL11B,PAX6,ESRP1,POU4F1,IHH,SHH,TBR1,ISL1,FOXA1,OLIG1,NKX2-2,LHX3,BHLHE23,OLIG2,TFAP2C,PROX1,NKX2-1,GLI2,CASZ1
GO:BP	negative regulation of transcription by RNA polymerase II	GO:0000122	FALSE	1.45612e-12	11.8368	1020	1505	123	26856	GFI1,HES5,ZFP281,GSC,MSX2,PRDM6,HOXB3,ZBTB41,BMYC,FGF9,HOXB13,MOSPD1,RORC,HSF4,FST,NFATC4,BATF3,MLXIPL,NR4A3,OSR2,OTP,BMP4,NEUROG3,ZBTB21,GATA5,HOXB4,STRN3,CDX2,ZFP354B,PARP9,PPARA,HBA-X,SCRT1,SOX6,ZFP296,NKX6-2,ALX1,FOXE1,ZFP641,FOXG1,ASCL1,SOX30,WT1,ASCL3,IRX1,SALL1,ASCL2,BMP2,MAGEH1,POU3F3,BCL11A,CDKN1C,ZFP131,HIC1,ZFP536,SALL4,OVOL2,NKX6-1,HNF1B,SCRT2,ZBTB16,FOXF1,HEY2,INSM1,PAX6,DMRT1,GLIS1,…
GO:BP	cell surface receptor signaling pathway	GO:0007166	FALSE	1.48188e-12	11.8292	2753	1505	253	26856	HP,HCRT,FLRT3,F2RL1,GFI1,HES5,ISG15,PARP14,CCL19,ATOH1,TNFAIP6,PGAM2,GSC,MSX2,ZCCHC12,ETV2,CD79B,CD40LG,FGF9,FCRLA,FGF15,CSF1R,CSF2RA,PRAM1,IL6,AGR2,TNKS2,EMILIN1,MADCAM1,FST,CD24A,SOX7,DAND5,NFATC4,TLR6,6030468B19RIK,LTK,DZIP1,GFRA1,GM13283,MALT1,BTK,HFE,TMEM198,SCARB1,NR4A3,LBX2,AMHR2,MZB1,ERCC2,P2RX6,PPM1L,IRS1,FZD8,CCL5,BMP4,NPHP4,NAGLU,GATA5,FOXD1,MCC,KREMEN2,PLPP3,FOXL1,LBP,BCL2L10,IFNGR1,R…
GO:BP	negative regulation of RNA metabolic process	GO:0051253	FALSE	1.54331e-12	11.8115	1523	1505	163	26856	GFI1,HES5,PARP14,LHX1,ZFP281,GSC,MSX2,PRDM6,HOXB3,ZBTB41,BMYC,FGF9,HOXB13,MOSPD1,RORC,HSF4,IL6,FST,SOX7,NFATC4,BATF3,MLXIPL,NR4A3,DUSP5,OSR2,OTP,BMP4,NEUROG3,ZBTB21,GATA5,FOXD1,HOXB4,STRN3,CDX2,ZFP354B,PARP9,LHX9,PPARA,HBA-X,SCRT1,SOX6,SMARCA2,NMNAT1,ZFP296,CDKN2A,NKX6-2,ALX1,FOXE1,ZFP641,FOXG1,ASCL1,SOX30,WT1,ASCL3,IRX1,SALL1,ASCL2,PITX1,BMP2,MAGEH1,POU3F3,BCL11A,NKX3-1,PAX9,CDKN1C,ZFP131,HIC1,B…
GO:BP	anterior/posterior pattern specification	GO:0009952	FALSE	3.58511e-12	11.4455	212	1505	46	26856	CYP26C1,HES5,HOXA4,LHX1,HOXB5,MSX2,HOXB6,HOXB3,HOXB7,BMP4,HOXB4,CDX2,HOXD10,ALX1,WNT1,HOXD13,PCDH8,BMP2,EMX2,NKX3-1,HNF1B,HOXD3,ZBTB16,FOXF1,HEY2,PAX6,SHH,NODAL,HOXC5,HOXD8,WNT5A,SFRP2,TDRD5,GDF3,SOX17,ZIC3,CRB2,SFRP1,SIX2,HOXB9,PLD6,NEUROD1,PRICKLE1,HOXB2,GLI2,PAX1
GO:BP	chordate embryonic development	GO:0043009	FALSE	6.7666e-12	11.1696	791	1505	102	26856	HES5,LHX1,HOXB5,GSC,TAF8,HOXB6,ETV2,HOXB3,FGF9,ANKS6,HOXB7,ANKRD7,OSR2,ERCC2,BMP4,HOXB4,SLC5A7,CDX2,SOX6,HOXD10,ALX1,HAND2,WNT1,ASCL2,PCDH8,BMP2,NKX3-1,NKX2-6,CDKN1C,SALL4,OVOL2,TTPA,HNF1B,EMX1,HOXD3,SPINT1,FOXF1,FGFR2,HEY2,PAX6,KLF2,GATA6,GJB5,IHH,SHH,NODAL,IGF2,HOXC5,ESX1,CELF4,TFEB,LHX2,EOMES,PDGFRA,CCDC24,WNT5A,POU5F1,PTPRR,CCNB1IP1,ISL1,SFRP2,FOXA1,RBM46,APBA1,GDF3,SOX17,ZIC3,MYCN,ZFP420,NLR…
GO:BP	embryo development ending in birth or egg hatching	GO:0009792	FALSE	1.05574e-11	10.9764	808	1505	103	26856	HES5,LHX1,HOXB5,GSC,TAF8,HOXB6,ETV2,HOXB3,FGF9,ANKS6,HOXB7,ANKRD7,OSR2,ERCC2,BMP4,HOXB4,SLC5A7,CDX2,SOX6,HOXD10,ALX1,HAND2,WNT1,ASCL2,PCDH8,BMP2,NKX3-1,NKX2-6,CDKN1C,SALL4,OVOL2,TTPA,HNF1B,EMX1,HOXD3,SPINT1,FOXF1,FGFR2,HEY2,PAX6,KLF2,GATA6,GJB5,IHH,SHH,NODAL,IGF2,HOXC5,ESX1,CELF4,TFEB,LHX2,EOMES,PDGFRA,CCDC24,WNT5A,POU5F1,PTPRR,CCNB1IP1,ISL1,SFRP2,FOXA1,RBM46,APBA1,GDF3,SOX17,ZIC3,MYCN,ZFP420,NLR…
GO:BP	negative regulation of RNA biosynthetic process	GO:1902679	FALSE	1.06779e-11	10.9715	1413	1505	152	26856	GFI1,HES5,PARP14,LHX1,ZFP281,GSC,MSX2,PRDM6,HOXB3,ZBTB41,BMYC,FGF9,HOXB13,MOSPD1,RORC,HSF4,FST,SOX7,NFATC4,BATF3,MLXIPL,NR4A3,DUSP5,OSR2,OTP,BMP4,NEUROG3,ZBTB21,GATA5,FOXD1,HOXB4,STRN3,CDX2,ZFP354B,PARP9,LHX9,PPARA,HBA-X,SCRT1,SOX6,SMARCA2,NMNAT1,ZFP296,CDKN2A,NKX6-2,ALX1,FOXE1,ZFP641,FOXG1,ASCL1,SOX30,WT1,ASCL3,IRX1,SALL1,ASCL2,PITX1,BMP2,MAGEH1,POU3F3,BCL11A,NKX3-1,PAX9,CDKN1C,ZFP131,HIC1,BEND5…
GO:BP	regulation of response to stimulus	GO:0048583	FALSE	1.42107e-11	10.8474	3958	1505	331	26856	LGALS2,F2RL1,GFI1,HES5,ISG15,MUC4,PARP14,CCL19,TNFAIP6,PLA2G10,FFAR4,GSC,S1PR1,DUOXA2,MSX2,ULBP1,CYP7B1,CD79B,CD40LG,BMYC,GPR3,FGF9,H2-DMB2,PGLYRP1,PENK,FGF15,CSF1R,PRAM1,IL20RB,IL6,AGR2,H2-Q4,CLEC16A,TNKS2,EMILIN1,FST,CD24A,CPB2,SOX7,DAND5,NFATC4,TLR6,MGLL,6030468B19RIK,DLC1,DHX58,CACNG8,GBP3,GM13283,MALT1,BTK,HFE,TMEM198,ALOX12,NR4A3,LBX2,MZB1,ADRA2A,DUSP5,PGC,IRS1,TAP2,NEUROD2,FZD8,NOVA2,GPR61…
GO:BP	negative regulation of DNA-templated transcription	GO:0045892	FALSE	1.43306e-11	10.8437	1405	1505	151	26856	GFI1,HES5,PARP14,LHX1,ZFP281,GSC,MSX2,PRDM6,HOXB3,ZBTB41,BMYC,FGF9,HOXB13,MOSPD1,RORC,HSF4,FST,SOX7,NFATC4,BATF3,MLXIPL,NR4A3,DUSP5,OSR2,OTP,BMP4,NEUROG3,ZBTB21,GATA5,FOXD1,HOXB4,STRN3,CDX2,ZFP354B,PARP9,LHX9,PPARA,HBA-X,SCRT1,SOX6,SMARCA2,NMNAT1,ZFP296,CDKN2A,NKX6-2,ALX1,FOXE1,ZFP641,FOXG1,ASCL1,SOX30,WT1,ASCL3,IRX1,SALL1,ASCL2,PITX1,BMP2,MAGEH1,POU3F3,BCL11A,NKX3-1,PAX9,CDKN1C,ZFP131,HIC1,BEND5…
GO:BP	sensory organ development	GO:0007423	FALSE	2.4044e-11	10.619	646	1505	88	26856	HES5,MAB21L2,HPN,ATOH1,LHX1,GSC,MAB21L1,FGF9,HSF4,GNAT1,NR4A3,OSR2,NEUROD2,BMP4,NPHP4,NAGLU,NEUROG3,MAFB,RET,JAG1,NFIA,FBN2,CYP26B1,SOX2,FOXG1,ASCL1,HAND2,WNT1,ASCL2,PBX4,BMP2,DLX6,NKX2-6,CDKN1C,BCL11B,HMX3,DIO3,BARHL2,HEY2,PAX6,ESRP1,SLC17A7,DLX5,TFAP2B,GJB2,IHH,SHH,NECTIN1,HMX2,CELF4,LHX2,ROM1,PDGFRA,CRB1,WNT5A,CXCL14,GDF3,ZIC3,VAX2,MYCN,GNG8,OLIG1,SLC44A4,BMP7,CRB2,LHX3,BHLHE23,DCHS1,LHFPL5,MF…
GO:BP	negative regulation of nucleobase-containing compound metabolic process	GO:0045934	FALSE	2.40952e-11	10.6181	1637	1505	168	26856	HCRT,GFI1,HES5,PARP14,LHX1,ZFP281,GSC,MSX2,PRDM6,HOXB3,ZBTB41,BMYC,FGF9,HOXB13,MOSPD1,RORC,HSF4,IL6,TNKS2,FST,SOX7,NFATC4,BATF3,MLXIPL,RAD17,NR4A3,DUSP5,OSR2,OTP,BMP4,NEUROG3,ZBTB21,GATA5,FOXD1,HOXB4,STRN3,CDX2,ZFP354B,PARP9,LHX9,PPARA,HBA-X,SCRT1,SOX6,SMARCA2,NMNAT1,ZFP296,CDKN2A,NKX6-2,ALX1,FOXE1,ZFP641,FOXG1,ASCL1,PID1,SOX30,WT1,ASCL3,NPPC,IRX1,SALL1,ASCL2,PITX1,BMP2,MAGEH1,POU3F3,BCL11A,NKX3-…
GO:BP	regulation of neuron differentiation	GO:0045664	FALSE	2.47167e-11	10.607	240	1505	48	26856	HES5,ATOH1,IL6,CD24A,LTK,NEUROD2,CCL5,BMP4,NEUROG3,RET,JAG1,BEX1,FOXG1,ASCL1,ADRA2C,BMP2,BCL11A,BCL11B,ZFP536,NKX6-1,S1PR5,HOXD3,HEY2,PAX6,ESRP1,DTX1,SHH,FUOM,ARHGEF2,ISL1,SFRP2,FOXA1,MYCN,NKX2-2,BMP7,GDF7,SFRP1,OLIG2,GDF6,TUNAR,PROX1,LIN28A,ZFHX3,RGS6,NEUROD1,RELN,GLI2,CASZ1
GO:BP	negative regulation of developmental process	GO:0051093	FALSE	6.6285e-11	10.1786	1074	1505	123	26856	ADAMTS1,HES5,HPN,ATOH1,TNFAIP6,TRIB2,MSX2,CCND2,PRDM6,BMYC,FGF9,PGLYRP1,CSF1R,TMEM176B,IL6,EMILIN1,FST,CD24A,DAND5,NFATC4,MKX,NEUROD2,BMP4,MAFB,PPARA,HYAL3,JAG1,C1QL4,SOX6,ZFP296,CDKN2A,NKX6-2,BEX1,MDK,FOXG1,ASCL1,HAND2,WNT1,NPPC,ASCL2,BMP2,BCL11A,NKX3-1,CDKN2B,ZFP536,OVOL2,ADAMTS9,NKX6-1,TLX2,TTPA,HNF1B,ZBTB16,HEY2,PAX6,DTX1,TMEM176A,GLIS1,KLF2,TRIM62,IHH,SHH,NODAL,IGF2,WWC1,EPHA7,FUOM,ARHGEF2,L…
GO:BP	tube development	GO:0035295	FALSE	8.44056e-11	10.0736	1178	1505	131	26856	ADAMTS1,HES5,LHX1,GSC,S1PR1,NKX2-9,MSX2,ETV2,HOXB3,FGF9,HOXB13,AGR2,EMILIN1,CD24A,NFATC4,ABCA3,HOXB7,ALOX12,NR4A3,FZD8,CCL5,BMP4,NAGLU,GATA5,FOXD1,ADAM8,FOXL1,RET,CDX2,NRP2,CX3CL1,JAG1,NFIA,PTK6,ALX1,FOXE1,MDK,ASCL1,EPCAM,WT1,HAND2,WNT1,HOXD13,NPPC,IRX1,SALL1,BMP2,POU3F3,EMX2,ESRP2,NKX3-1,NKX2-6,SALL4,OVOL2,ADAMTS9,HNF1B,MME,SPINT1,FOXF1,HEY2,PAX6,ESRP1,KLF2,TFAP2B,GATA6,GJB5,GJB2,IHH,CARD10,SHH,…
GO:BP	regulation of signaling	GO:0023051	FALSE	8.66728e-11	10.0621	3588	1505	303	26856	HCRT,F2RL1,GFI1,HES5,SCGN,ISG15,MUC4,PARP14,CCL19,TNFAIP6,FFAR4,GSC,MSX2,NMB,CYP7B1,ERC2,BMYC,GPR3,FGF9,FGF15,CSF1R,IL6,AGR2,CLEC16A,TNKS2,EMILIN1,FST,CD24A,NRN1,SOX7,DAND5,NFATC4,TLR6,MGLL,DLC1,DHX58,CACNG8,GM13283,MALT1,BTK,HFE,PPFIA3,TMEM198,GNAL,LBX2,MZB1,ADRA2A,DUSP5,IRS1,NEUROD2,FZD8,GPR61,CCL5,BMP4,NPHP4,GATA5,FOXD1,PRR5L,ADAM8,MCC,PLPP3,FOXL1,LBP,BCL2L10,STRN3,RET,PARP9,PLA2G3,PPARA,TRIM1…
GO:BP	mesenchyme development	GO:0060485	FALSE	1.05644e-10	9.97615	295	1505	53	26856	CYP26C1,HPN,GSC,MSX2,FGF9,FGF15,IL6,DAND5,BMP4,GATA5,FOXD1,ADAM8,RET,NRP2,JAG1,ALX1,MDK,HAND2,BMP2,OVOL2,FOXF1,FGFR2,HEY2,PAX6,TRIM62,SHH,NODAL,EOMES,WNT5A,TCF21,ISL1,SFRP2,DPPA4,FOXA1,ZIC3,BMP7,HAND1,CRB2,DCHS1,SEMA5B,SFRP1,SIX2,EDN3,NKX2-1,DAB2IP,MDM4,PRICKLE1,PAX1,ENG,RIAN,SPRY1,EFNA1,EPHA4
GO:BP	epithelial tube morphogenesis	GO:0060562	FALSE	1.23101e-10	9.90974	364	1505	60	26856	HES5,LHX1,MSX2,NFATC4,HOXB7,ALOX12,BMP4,FOXD1,RET,ALX1,MDK,WT1,HAND2,WNT1,IRX1,BMP2,ESRP2,NKX3-1,SALL4,OVOL2,HNF1B,SPINT1,FOXF1,ESRP1,IHH,SHH,NODAL,WNT6,EPHA7,LHX2,PDGFRA,WNT5A,TCF21,SHANK3,SFRP2,FOXA1,SOX17,ZIC3,MYCN,TACSTD2,BMP7,HAND1,DCHS1,GDF7,SFRP1,SIX2,PAX8,TFAP2C,GRHL2,NKX2-1,PRICKLE1,BTRC,GLI2,IPMK,ST14,AGTR1A,MMRN2,ENG,SPRY1,EPHA4
GO:BP	positive regulation of developmental process	GO:0051094	FALSE	1.28257e-10	9.89192	1469	1505	153	26856	FLRT3,ISG15,CCL19,ATOH1,LHX1,FFAR4,MSX2,CCND2,ETV2,CD40LG,FGF9,ABI3BP,CSF1R,IL6,AGR2,EMILIN1,FST,CD24A,HOXB7,MALT1,VSTM5,ALOX12,LBX2,D16ERTD472E,OSR2,OTP,NEUROD2,CCL5,BMP4,NEUROG3,GATA5,FOXD1,ADAM8,HOXB4,RET,CDX2,PLA2G3,CX3CL1,JAG1,FBN2,CYP26B1,SOX6,ADAMTS20,CDKN2A,SOX2,NKX6-2,BEX1,SLITRK5,ALX1,MDK,FOXG1,ASCL1,ADRA2C,WNT1,NPPC,BMP2,BCL11A,POU3F2,CDKN2B,RASSF10,TMEM79,DIO3,OVOL2,ADAMTS9,NKX6-1,HOX…
GO:BP	cell fate specification	GO:0001708	FALSE	1.40414e-10	9.85259	112	1505	31	26856	ATOH1,GSC,FEV,NFIA,SOX6,SOX2,HOXD10,ASCL1,POU3F2,HNF1B,PAX6,ESRP1,POU4F1,IHH,SHH,DHH,NODAL,TBR1,EOMES,WNT5A,POU5F1,ISL1,SFRP2,FOXA1,SOX17,NKX2-2,LHX3,SIX2,OLIG2,SOX18,GLI2
GO:BP	regulation of cell communication	GO:0010646	FALSE	1.63977e-10	9.78522	3591	1505	302	26856	HCRT,F2RL1,GFI1,HES5,SCGN,ISG15,MUC4,PARP14,CCL19,TNFAIP6,FFAR4,GSC,MSX2,NMB,CYP7B1,ERC2,BMYC,GPR3,FGF9,FGF15,CSF1R,IL6,AGR2,CLEC16A,TNKS2,EMILIN1,FST,CD24A,NRN1,SOX7,DAND5,NFATC4,TLR6,MGLL,DLC1,DHX58,CACNG8,GM13283,MALT1,BTK,HFE,PPFIA3,TMEM198,GNAL,LBX2,MZB1,ADRA2A,DUSP5,IRS1,NEUROD2,FZD8,GPR61,CCL5,BMP4,NPHP4,GATA5,FOXD1,PRR5L,ADAM8,MCC,PLPP3,FOXL1,LBP,BCL2L10,STRN3,RET,PARP9,PLA2G3,PPARA,TRIM1…
GO:BP	anatomical structure formation involved in morphogenesis	GO:0048646	FALSE	3.37906e-10	9.4712	1213	1505	132	26856	ADAMTS1,HES5,ANKRD23,LHX1,GSC,S1PR1,MSX2,ETV2,HOXB3,FAM209,FGF9,HOXB13,CSF1R,EMILIN1,SOX7,NFATC4,MKX,NR4A3,ADPRHL1,DUSP5,ERCC2,FZD8,CCL5,BMP4,MAFB,GATA5,FOXD1,ADAM8,RET,CDX2,NRP2,PLA2G3,PPARA,CX3CL1,FBN2,FIG4,SOX2,ALX1,MDK,SOX30,HAND2,WNT1,NPPC,IRX1,PCDH8,BMP2,DLX6,NKX3-1,SALL4,OVOL2,ADAMTS9,TLX2,HNF1B,PHOX2A,SPINT1,FOXF1,FGFR2,HEY2,PAX6,DLX5,KLF2,PERP,TFAP2B,GATA6,IHH,CARD10,SHH,NODAL,IGF2,WNT6,…
GO:BP	developmental process involved in reproduction	GO:0003006	FALSE	6.12656e-10	9.21278	1210	1505	131	26856	ADAMTS1,ZFP39,TNFAIP6,LHX1,PGAM2,BIRC3,CYP7B1,FAM209,KLC3,FGF9,HOXB13,PTX3,FST,TSSK4,DZIP1,LHFPL2,GFRA1,GALNT3,BIK,TBC1D21,AMHR2,BMP4,M1AP,COX7B2,CLGN,SLC26A6,ROPN1L,PLA2G3,LHX9,HYAL3,VGF,CYP26B1,SMARCA2,ZFP296,ZDBF2,MDK,SOX3,DMRTA1,SOX30,WT1,HOXD13,NPPC,SALL1,ASCL2,NKX3-1,CDKN1C,HNF1B,ZBTB16,HOOK1,NELL2,TDRD1,DMRT1,GATA6,GJB5,GJB2,IHH,SHH,DHH,TSSK3,NODAL,PRKG1,ZCWPW1,UNC5C,NEFH,PIWIL2,EOMES,EFCA…
GO:BP	forebrain development	GO:0030900	FALSE	6.21324e-10	9.20668	450	1505	67	26856	HES5,ATOH1,LHX1,GSC,CSF1R,UNCX,NR4A3,D16ERTD472E,OTP,BMP4,NEUROG3,NRP2,TMEM108,SOX2,SLITRK5,MDK,FOXG1,ASCL1,WNT1,SALL1,PITX1,FUT10,BMP2,POU3F3,EMX2,POU3F2,NKX2-6,JAKMIP1,BCL11B,EMX1,PAX6,DLX5,POU4F1,IGF2BP1,SHH,PRKG1,TBR1,LHX2,DLX6OS1,EOMES,WNT5A,SHANK3,CCDC85C,ISL1,FGF13,ZIC3,PTCHD1,VAX2,SSTR4,LHX3,NHLH2,DISC1,GDF7,ZMIZ1,OLIG2,TFAP2C,TYROBP,PROX1,POU3F1,NKX2-1,DAB2IP,KIF26A,NEUROD1,RELN,GLI2,OPH…
GO:BP	cell motility	GO:0048870	FALSE	8.91954e-10	9.04966	1720	1505	169	26856	ADAMTS1,FLRT3,F2RL1,CCL19,ATOH1,TNFAIP6,LHX1,S1PR1,DUOXA2,MSX2,CYP7B1,KLC3,FGF9,FGF15,CSF1R,AGR2,EMILIN1,MADCAM1,CD24A,TSSK4,DLC1,DZIP1,MCOLN2,GFRA1,TBC1D21,ALOX12,SCARB1,CCL17,NR4A3,ADRA2A,CCL5,RHOF,BMP4,NPHP4,PRR5L,ADAM8,MCC,PLPP3,LBP,RET,ROPN1L,NRP2,PLA2G3,CX3CL1,JAG1,FBN2,PTK6,SCRT1,FOXE1,MDK,FOXG1,ASCL1,EPCAM,HAND2,STK26,FUT10,BMP2,POU3F3,EMX2,POU3F2,BCL11B,BEX4,CCL27A,OVOL2,ADAMTS9,NKX6-1,B…
GO:BP	endocrine system development	GO:0035270	FALSE	1.1098e-09	8.95475	151	1505	35	26856	HOXB3,IL6,OTP,BMP4,SOX2,NKX6-2,FOXE1,MDK,ASCL1,WT1,SALL1,PITX1,BMP2,POU3F2,CDKN1C,NKX6-1,HNF1B,HOXD3,INSM1,PAX6,GATA6,SHH,PDGFRA,WNT5A,ISL1,NKX2-2,LHX3,PAX8,NKX2-1,NEUROD1,GLI2,CLU,PAX1,DKK3,INHBB
GO:BP	neuron projection development	GO:0031175	FALSE	1.37528e-09	8.86161	1121	1505	123	26856	ADAMTS1,FLRT3,GFI1,HES5,ATOH1,LHX1,PLA2G10,NKX2-9,ABI3BP,CSF1R,IL6,CD24A,NRN1,NFATC4,MGLL,LTK,GFRA1,MALT1,NR4A3,D16ERTD472E,NEUROD2,NOVA2,BMP4,NEUROG3,FOXD1,SAMD14,RET,NRP2,PLA2G3,LHX9,CX3CL1,PTK6,FIG4,TMEM108,ZFP296,BEX1,SLITRK5,MDK,FOXG1,BCL11A,POU3F2,GPRIN1,BCL11B,NKX6-1,BARHL2,TLX2,EMX1,PAX6,PCDHAC2,PLK5,DLX5,POU4F1,IGF2BP1,PREX2,SHH,ISLR2,PRKG1,TBR1,NECTIN1,EPHA7,SCARF1,UNC5C,NEFH,TBC1D23,PT…
GO:BP	negative regulation of cellular process	GO:0048523	FALSE	1.44083e-09	8.84139	5584	1505	426	26856	HCRT,F2RL1,GFI1,HES5,ISG15,HPN,PARP14,CCL19,ATOH1,TNFAIP6,LHX1,PLA2G10,FFAR4,ZFP281,GSC,TRIB2,S1PR1,NKX2-9,MSX2,GM27028,NMB,MAP6D1,CCND2,CYP7B1,PRDM6,HOXB3,CD40LG,ZBTB41,BMYC,FGF9,PGLYRP1,HOXB13,ABI3BP,FGF15,CSF1R,MOSPD1,TMEM176B,RORC,HSF4,IL20RB,NUDT12,IL6,CLEC16A,TNKS2,EMILIN1,FST,CD24A,CPB2,SOX7,DAND5,NFATC4,BATF3,TLR6,MLXIPL,MGLL,DLC1,LTK,DHX58,TRIM2,MCOLN2,TRUB1,RAD17,BTK,HFE,GNAL,ALOX12,MKX…
GO:BP	negative regulation of biological process	GO:0048519	FALSE	2.11108e-09	8.67549	6031	1505	453	26856	ADAMTS1,HCRT,F2RL1,GFI1,HES5,ISG15,HPN,PARP14,CCL19,ATOH1,TNFAIP6,PROCR,LHX1,PLA2G10,FFAR4,ZFP281,GSC,TRIB2,S1PR1,TNFRSF25,NKX2-9,MSX2,GM27028,NMB,MAP6D1,CCND2,CYP7B1,PRDM6,HOXB3,H2-OA,CD40LG,ZBTB41,BMYC,FGF9,PGLYRP1,HOXB13,ABI3BP,FGF15,CSF1R,MOSPD1,TMEM176B,RORC,HSF4,PCSK1N,PTX3,IL20RB,NUDT12,IL6,CLEC16A,TNKS2,EMILIN1,FST,CD24A,CPB2,SOX7,DAND5,NFATC4,BATF3,TLR6,MLXIPL,MGLL,DLC1,LTK,DHX58,TRIM2,M…
GO:BP	cell migration	GO:0016477	FALSE	2.60058e-09	8.58493	1525	1505	153	26856	ADAMTS1,FLRT3,F2RL1,CCL19,ATOH1,TNFAIP6,LHX1,S1PR1,MSX2,CYP7B1,FGF9,FGF15,CSF1R,AGR2,EMILIN1,MADCAM1,CD24A,DLC1,MCOLN2,GFRA1,ALOX12,SCARB1,CCL17,NR4A3,ADRA2A,CCL5,RHOF,BMP4,PRR5L,ADAM8,MCC,PLPP3,LBP,RET,NRP2,CX3CL1,JAG1,FBN2,PTK6,SCRT1,FOXE1,MDK,FOXG1,ASCL1,HAND2,STK26,FUT10,BMP2,POU3F3,EMX2,POU3F2,BCL11B,BEX4,CCL27A,OVOL2,ADAMTS9,NKX6-1,BARHL2,SCRT2,FOXF1,INSM1,PAX6,DMRT1,FGF16,LIMCH1,POU4F1,CAR…
GO:BP	branching morphogenesis of an epithelial tube	GO:0048754	FALSE	3.31388e-09	8.47966	173	1505	37	26856	LHX1,MSX2,NFATC4,HOXB7,BMP4,FOXD1,MDK,WT1,WNT1,BMP2,ESRP2,NKX3-1,HNF1B,FOXF1,ESRP1,IHH,SHH,WNT6,PDGFRA,WNT5A,TCF21,SFRP2,FOXA1,MYCN,TACSTD2,BMP7,DCHS1,GDF7,SIX2,PAX8,TFAP2C,NKX2-1,BTRC,GLI2,AGTR1A,ENG,SPRY1
GO:BP	negative regulation of cell differentiation	GO:0045596	FALSE	3.78771e-09	8.42162	801	1505	96	26856	HES5,HPN,ATOH1,TNFAIP6,TRIB2,MSX2,CCND2,PRDM6,BMYC,FGF9,PGLYRP1,CSF1R,TMEM176B,FST,CD24A,NFATC4,MKX,BMP4,MAFB,PPARA,JAG1,C1QL4,SOX6,CDKN2A,NKX6-2,BEX1,MDK,FOXG1,ASCL1,HAND2,WNT1,NPPC,ASCL2,BMP2,BCL11A,CDKN2B,ZFP536,OVOL2,NKX6-1,TLX2,TTPA,ZBTB16,PAX6,DTX1,TMEM176A,GLIS1,TRIM62,IHH,SHH,NODAL,IGF2,EPHA7,FUOM,ARHGEF2,LHX2,WNT5A,CYSLTR2,POU5F1,ISL1,SFRP2,FGF13,FOXA1,CXCL14,GDF3,MYCN,LMO2,NKX2-2,PRAMEL…
GO:BP	regulation of signal transduction	GO:0009966	FALSE	9.18983e-09	8.03669	2989	1505	254	26856	F2RL1,GFI1,HES5,ISG15,MUC4,PARP14,CCL19,TNFAIP6,FFAR4,GSC,MSX2,CYP7B1,BMYC,GPR3,FGF9,FGF15,CSF1R,IL6,AGR2,CLEC16A,TNKS2,EMILIN1,FST,CD24A,SOX7,DAND5,NFATC4,TLR6,MGLL,DLC1,DHX58,CACNG8,GM13283,MALT1,BTK,HFE,TMEM198,LBX2,MZB1,ADRA2A,DUSP5,IRS1,NEUROD2,FZD8,GPR61,CCL5,BMP4,NPHP4,GATA5,FOXD1,PRR5L,ADAM8,MCC,PLPP3,FOXL1,LBP,BCL2L10,STRN3,RET,PARP9,PPARA,TRIM12C,CX3CL1,JAG1,FGFBP3,DUSP16,ARMC9,RABL3,FB…
GO:BP	positive regulation of cell differentiation	GO:0045597	FALSE	9.43156e-09	8.02542	962	1505	108	26856	ISG15,CCL19,ATOH1,LHX1,FFAR4,MSX2,ETV2,CD40LG,ABI3BP,CSF1R,IL6,CD24A,MALT1,OTP,NEUROD2,CCL5,BMP4,NEUROG3,GATA5,ADAM8,HOXB4,RET,CDX2,PLA2G3,CX3CL1,JAG1,FBN2,CYP26B1,SOX6,ADAMTS20,SOX2,NKX6-2,BEX1,ALX1,MDK,FOXG1,ASCL1,ADRA2C,NPPC,BMP2,BCL11A,CDKN2B,RASSF10,OVOL2,ADAMTS9,NKX6-1,HOXD3,MME,ZBTB16,DKKL1,SPINT1,INSM1,PAX6,DLX5,POU4F1,IHH,SHH,SPEN,IL1RL2,ISLR2,MAP3K5,PTPRF,ARHGEF2,WNT5A,TESCL,ABCB1A,SHAN…
GO:BP	tube morphogenesis	GO:0035239	FALSE	9.73749e-09	8.01155	925	1505	105	26856	ADAMTS1,HES5,LHX1,S1PR1,MSX2,ETV2,HOXB3,FGF9,HOXB13,AGR2,EMILIN1,NFATC4,HOXB7,ALOX12,NR4A3,FZD8,CCL5,BMP4,NAGLU,FOXD1,ADAM8,RET,NRP2,CX3CL1,JAG1,ALX1,MDK,WT1,HAND2,WNT1,HOXD13,NPPC,IRX1,BMP2,EMX2,ESRP2,NKX3-1,SALL4,OVOL2,ADAMTS9,HNF1B,SPINT1,FOXF1,HEY2,ESRP1,KLF2,TFAP2B,GATA6,IHH,CARD10,SHH,NODAL,IGF2,WNT6,EPHA7,LHX2,PDGFRA,WNT5A,TCF21,CYSLTR2,CXCR3,SHANK3,ISL1,SFRP2,FOXA1,SOX17,ZIC3,MYCN,TACSTD2…
GO:BP	gland development	GO:0048732	FALSE	1.79563e-08	7.74578	517	1505	70	26856	HP,HPN,MSX2,CYP7B1,HOXB3,HOXB13,IL6,CPB2,HFE,OTP,BMP4,NAGLU,MAFB,CDKN2A,SOX2,FOXE1,MDK,ASCL1,WT1,HAND2,WNT1,HOXD13,SALL1,PITX1,BMP2,ESRP2,POU3F2,NKX3-1,CDKN1C,CDKN2B,BCL11B,HNF1B,HOXD3,FOXF1,INSM1,PAX6,ESRP1,GATA6,UCP2,IHH,SHH,NODAL,IGF2,PDGFRA,WNT5A,TCF21,ABCB1A,ISL1,FOXA1,ZIC3,BMP7,LHX3,ELF3,GDF7,SFRP1,HOXB9,PAX8,TFAP2C,PROX1,STAT5B,NKX2-1,AIRE,BTRC,GLI2,CBX7,PAX1,DKK3,CDO1,ATP7B,INHBB
GO:BP	digestive system development	GO:0055123	FALSE	1.83957e-08	7.73528	157	1505	34	26856	FGF9,AGR2,BMP4,GATA5,FOXL1,CDX2,PTK6,FOXE1,ASCL1,HOXD13,SALL1,NKX2-6,CDKN1C,OVOL2,HNF1B,FOXF1,GATA6,IHH,SHH,NODAL,IGF2,PDGFRA,WNT5A,TCF21,SFRP2,SOX17,ZIC3,NKX2-2,DCHS1,DACT1,SFRP1,SIX2,SFRP5,GLI2
GO:BP	central nervous system neuron differentiation	GO:0021953	FALSE	2.41257e-08	7.61752	202	1505	39	26856	HES5,LHX1,CSF1R,D16ERTD472E,OTP,NOVA2,NRP2,HOXD10,FOXG1,ASCL1,WNT1,BCL11B,NKX6-1,EMX1,PHOX2A,PAX6,POU4F1,SHH,TBR1,EOMES,SHANK3,ISL1,NKX2-2,NRXN1,LHX3,NHLH2,DISC1,GDF7,ZMIZ1,LINGO1,OLIG2,TFAP2C,PROX1,NKX2-1,KNDC1,GLI2,SCN1B,OPHN1,EPHA4
GO:BP	digestive tract development	GO:0048565	FALSE	2.4616e-08	7.60878	142	1505	32	26856	FGF9,AGR2,BMP4,GATA5,FOXL1,CDX2,PTK6,FOXE1,ASCL1,HOXD13,SALL1,NKX2-6,OVOL2,HNF1B,FOXF1,GATA6,IHH,SHH,NODAL,PDGFRA,WNT5A,TCF21,SFRP2,SOX17,ZIC3,NKX2-2,DCHS1,DACT1,SFRP1,SIX2,SFRP5,GLI2
GO:BP	cell morphogenesis	GO:0000902	FALSE	3.34993e-08	7.47496	1033	1505	112	26856	FLRT3,HPN,ATOH1,LHX1,PLA2G10,NKX2-9,COCH,ABI3BP,CSF1R,IL6,NRN1,NFATC4,MGLL,DLC1,MALT1,NR4A3,NOVA2,NEUROG3,FOXD1,ADAM8,RET,NRP2,LHX9,NFIA,SOX6,TMEM108,SLITRK5,MDK,FOXG1,VPREB1,BCL11A,POU3F2,ZMYM6,BCL11B,NKX6-1,BARHL2,TLX2,EMX1,PAX6,PCDHAC2,DLX5,DMRT1,KLF2,IGF2BP1,PREX2,IHH,SHH,NODAL,ISLR2,PRKG1,TBR1,NECTIN1,EPHA7,SLC1A3,UNC5C,NEFH,PTPRF,ARHGEF2,LHX2,PALM3,CRB1,WNT5A,SHANK3,NDN,ISL1,OTX2,FGF13,SOX1…
GO:BP	epithelial cell differentiation	GO:0030855	FALSE	4.91719e-08	7.30828	764	1505	90	26856	F2RL1,HES5,ATOH1,LHX1,HOXB5,S1PR1,MSX2,ETV2,HOXB13,CSF1R,HSF4,AGR2,MADCAM1,FST,CD24A,ERCC2,OTP,BMP4,NEUROG3,MAFB,GATA5,CDX2,JAG1,PTK6,CYP26B1,CDKN2A,NKX6-2,ASCL1,WNT1,NPPC,SALL1,BMP2,DLX6,POU3F2,NKX2-6,CDKN1C,CDKN2B,BCL11B,TMEM79,OVOL2,KRT77,NKX6-1,HNF1B,DSP,EMX1,FOXF1,HEY2,INSM1,PAX6,ESRP1,DLX5,DMRT1,KLF2,GATA6,CCDC78,IHH,NODAL,WNT5A,TCF21,ABCB1A,FOXA1,GDF3,MARVELD2,SOX17,MYCN,NKX2-2,SLC44A4,BMP…
GO:BP	skeletal system development	GO:0001501	FALSE	5.21109e-08	7.28307	529	1505	70	26856	HES5,HOXA4,LHX1,HOXB5,GSC,MSX2,HOXB6,HOXB3,FGF9,COL27A1,FST,HOXB7,UNCX,MKX,OSR2,CCDC154,BMP4,HOXB4,BGLAP3,HYAL3,NFIA,FBN2,CYP26B1,SOX6,HOXD12,HOXD10,ALX1,MDK,HAND2,WNT1,HOXD13,NPPC,PITX1,BMP2,CDKN1C,HOXD3,ZBTB16,FGFR2,DLX5,IHH,SHH,NODAL,HOXC5,HOXD8,PDGFRA,WNT5A,SFRP2,GDF3,ZIC3,MYCN,BMP7,HAND1,DCHS1,FGR,SFRP1,SIX2,MATN1,HOXB9,GDF6,TYROBP,GRHL2,MDFI,WWOX,SCIN,HOXB2,GLI2,ZFP950,PAX1,ENG,ALPL
GO:BP	axon development	GO:0061564	FALSE	5.49593e-08	7.25996	541	1505	71	26856	FLRT3,ATOH1,LHX1,PLA2G10,NKX2-9,CSF1R,NRN1,MGLL,MALT1,NR4A3,NEUROD2,NOVA2,NEUROG3,FOXD1,RET,NRP2,LHX9,BEX1,SLITRK5,FOXG1,BCL11A,POU3F2,BCL11B,NKX6-1,BARHL2,PAX6,PCDHAC2,DLX5,SHH,ISLR2,PRKG1,TBR1,NECTIN1,EPHA7,SCARF1,UNC5C,NEFH,PTPRF,LHX2,WNT5A,NDN,ISL1,OTX2,FGF13,VAX2,APOD,OLIG1,BMP7,LHX3,DISC1,BHLHE23,GDF7,SEMA5B,ARTN,OLIG2,EDN3,NKX2-1,CNR1,NEUROD1,PRICKLE1,RELN,GLI2,LRIG2,TNFRSF21,SHTN1,TRAK1,S…
GO:BP	positive regulation of multicellular organismal process	GO:0051240	FALSE	6.7692e-08	7.16946	1799	1505	168	26856	HCRT,FLRT3,F2RL1,ISG15,CCL19,RXFP4,LHX1,FFAR4,MSX2,NMB,ULBP1,CCND2,H2-OA,CD40LG,GPR3,FGF9,H2-DMB2,PENK,ABI3BP,CSF1R,IL20RB,IL6,EMILIN1,FST,CD24A,CPB2,NFATC4,TLR6,MGLL,DHX58,HOXB7,MCOLN2,MALT1,VSTM5,BTK,ALOX12,NR4A3,ADRA2A,DUSP5,OSR2,OTP,CCL5,BMP4,GATA5,FOXD1,ADAM8,LBP,ELOVL6,IFNGR1,RET,PLA2G3,CX3CL1,JAG1,FGFBP3,FBN2,SOX6,TBXAS1,NKX6-2,BEX1,ZCCHC3,SLITRK5,ALX1,MDK,FOXG1,ASCL1,ADRA2C,HAND2,WNT1,NPP…
GO:BP	renal system development	GO:0072001	FALSE	7.79436e-08	7.10822	358	1505	54	26856	ADAMTS1,HES5,LHX1,CYP26A1,ANKS6,CD24A,HOXB7,GFRA1,OSR2,BMP4,FOXD1,RET,JAG1,NFIA,CYP26B1,EPCAM,WT1,WNT1,IRX1,SALL1,BMP2,POU3F3,EMX2,NKX3-1,CDKN1C,HNF1B,MME,ZBTB16,FOXF1,TFAP2B,SHH,WNT6,EPHA7,TRAF3IP2,PDGFRA,WNT5A,TCF21,SOX17,TACSTD2,BMP7,DCHS1,DCHS2,SFRP1,SIX2,PAX8,GDF6,PROX1,LIN28A,PRICKLE1,GLI2,ZFP950,AGTR1A,SPRY1,EPHA4
GO:BP	regulation of multicellular organismal development	GO:2000026	FALSE	8.00128e-08	7.09684	1540	1505	149	26856	ADAMTS1,FLRT3,HES5,ISG15,CCL19,ATOH1,TNFAIP6,LHX1,S1PR1,MSX2,CCND2,ETV2,HOXB3,H2-OA,CD40LG,BMYC,FGF9,PGLYRP1,CSF1R,TMEM176B,RORC,IL6,EMILIN1,FST,CD24A,NFATC4,MALT1,VSTM5,MKX,OSR2,OTP,CCL5,BMP4,MAFB,ADAM8,PLA2G3,BGLAP3,PPARA,CX3CL1,JAG1,FBN2,FIG4,CYP26B1,SOX6,CDKN2A,NKX6-2,BEX1,SLITRK5,MDK,FOXG1,ASCL1,WNT1,ASCL2,BMP2,BCL11A,CDKN1C,CDKN2B,RASSF10,CTSC,OVOL2,ADAMTS9,NKX6-1,TLX2,MME,ZBTB16,SPINT1,HEY…
GO:BP	gliogenesis	GO:0042063	FALSE	8.55018e-08	7.06802	380	1505	56	26856	HES5,ATOH1,PENK,CSF1R,IL6,ERCC2,BMP4,NAGLU,PLPP3,SLC45A3,IFNGR1,CX3CL1,NFIA,SOX6,NKX6-2,MDK,FOXG1,ASCL1,ASCL2,BMP2,POU3F2,CDKN2B,NKX6-1,EMX1,SPINT1,PAX6,DTX1,SHH,ARHGEF10,EOMES,CRB1,CYSLTR2,SHANK3,NDN,MYCN,OLIG1,NKX2-2,SOX13,DISC1,ZMIZ1,NRROS,LINGO1,GCM1,OLIG2,C1QA,POU3F1,NKX2-1,DAB2IP,LIN28A,ROR2,RELN,CLU,LGI4,TNFRSF21,CASZ1,EPHA4
GO:BP	digestive tract morphogenesis	GO:0048546	FALSE	9.89908e-08	7.00441	54	1505	19	26856	AGR2,BMP4,HOXD13,OVOL2,HNF1B,FOXF1,IHH,SHH,NODAL,PDGFRA,WNT5A,TCF21,SFRP2,SOX17,DACT1,SFRP1,SIX2,SFRP5,GLI2
GO:BP	cell projection organization	GO:0030030	FALSE	1.33722e-07	6.8738	1689	1505	159	26856	CEP19,ADAMTS1,FLRT3,F2RL1,SPACA9,GFI1,HES5,CCL19,ATOH1,LHX1,PLA2G10,S1PR1,NKX2-9,KLC3,ABI3BP,CSF1R,IL6,CD24A,NRN1,NFATC4,MGLL,LTK,DZIP1,GFRA1,MALT1,VSTM5,TBC1D21,NR4A3,D16ERTD472E,ESPN,NEUROD2,NOVA2,CCL5,BMP4,TUBB4A,NEUROG3,FOXD1,SAMD14,BBS9,RET,CEP250,NRP2,PLA2G3,LHX9,CX3CL1,ARMC9,PTK6,FIG4,TMEM108,ZFP296,BEX1,SLITRK5,MDK,FOXG1,STK26,WNT1,BCL11A,POU3F2,GPRIN1,BCL11B,LCA5L,NKX6-1,GFY,BARHL2,TLX2,…
GO:BP	plasma membrane bounded cell projection organization	GO:0120036	FALSE	1.57337e-07	6.80317	1651	1505	156	26856	CEP19,ADAMTS1,FLRT3,F2RL1,SPACA9,GFI1,HES5,CCL19,ATOH1,LHX1,PLA2G10,S1PR1,NKX2-9,KLC3,ABI3BP,CSF1R,IL6,CD24A,NRN1,NFATC4,MGLL,LTK,DZIP1,GFRA1,MALT1,VSTM5,TBC1D21,NR4A3,D16ERTD472E,ESPN,NEUROD2,NOVA2,CCL5,BMP4,NEUROG3,FOXD1,SAMD14,BBS9,RET,CEP250,NRP2,PLA2G3,LHX9,CX3CL1,ARMC9,PTK6,FIG4,TMEM108,ZFP296,BEX1,SLITRK5,MDK,FOXG1,STK26,WNT1,BCL11A,POU3F2,GPRIN1,BCL11B,LCA5L,NKX6-1,GFY,BARHL2,TLX2,EMX1,PA…
GO:BP	cellular component morphogenesis	GO:0032989	FALSE	2.05627e-07	6.68692	847	1505	95	26856	FLRT3,ANKRD23,ATOH1,LHX1,PLA2G10,NKX2-9,FAM209,ABI3BP,CSF1R,NRN1,NFATC4,MGLL,MALT1,NR4A3,ADPRHL1,ERCC2,NOVA2,NEUROG3,FOXD1,RET,NRP2,PLA2G3,LHX9,FIG4,TMEM108,SLITRK5,MDK,FOXG1,PID1,SOX30,BCL11A,POU3F2,BCL11B,NKX6-1,BARHL2,TLX2,EMX1,PAX6,PCDHAC2,DLX5,IGF2BP1,PREX2,IHH,SHH,ISLR2,PRKG1,TBR1,NECTIN1,EPHA7,UNC5C,NEFH,PTPRF,LHX2,PDGFRA,WNT5A,SHANK3,NDN,ISL1,OTX2,FGF13,VAX2,CAMK2A,NRXN1,BMP7,LHX3,DISC1,G…
GO:BP	regulation of biological quality	GO:0065008	FALSE	2.07055e-07	6.68391	3186	1505	261	26856	HCRT,CYP26C1,FLRT3,F2RL1,GFI1,SCGN,PRLHR,HPN,PROCR,LIN7B,FFAR4,CYP26A1,DUOXA2,NMB,FEV,COCH,ERC2,CD40LG,ABI3BP,CSF1R,PCSK1N,SLC12A9,ASGR2,IL6,AGR2,EMILIN1,CD24A,CPB2,NFATC4,MGLL,ABCA3,DLC1,LRFN3,MAFA,ICAM5,VSTM5,BTK,HFE,PPFIA3,GNAL,ALOX12,SCARB1,ADRA2A,DUSP5,P2RX6,RNF122,IRS1,NEUROD2,CYP2C55,SWSAP1,SLC29A4,CCL5,BMP4,NAGLU,FOXD1,FASTKD1,PLPP3,LBP,SLC26A6,RET,NRP2,PLA2G3,PPARA,CX3CL1,FGFBP3,GNB3,RAB…
GO:BP	mesenchymal cell differentiation	GO:0048762	FALSE	2.31028e-07	6.63634	236	1505	41	26856	CYP26C1,HPN,GSC,MSX2,FGF15,IL6,BMP4,GATA5,ADAM8,RET,NRP2,JAG1,ALX1,MDK,HAND2,BMP2,OVOL2,FGFR2,HEY2,PAX6,TRIM62,SHH,EOMES,WNT5A,TCF21,ISL1,SFRP2,FOXA1,BMP7,CRB2,SEMA5B,SFRP1,SIX2,EDN3,NKX2-1,DAB2IP,ENG,RIAN,SPRY1,EFNA1,EPHA4
GO:BP	limb morphogenesis	GO:0035108	FALSE	6.645e-07	6.17751	160	1505	32	26856	EVX2,MSX2,FGF9,SP9,OSR2,BMP4,NFIA,FBN2,CYP26B1,HOXD12,HOXD10,ALX1,HAND2,HOXD13,SALL1,PITX1,DLX6,SALL4,ZBTB16,DLX5,TFAP2B,IHH,SHH,WNT5A,SFRP2,ZIC3,MYCN,BMP7,GRHL2,PRICKLE1,GLI2,CACNA1C
GO:BP	appendage morphogenesis	GO:0035107	FALSE	6.645e-07	6.17751	160	1505	32	26856	EVX2,MSX2,FGF9,SP9,OSR2,BMP4,NFIA,FBN2,CYP26B1,HOXD12,HOXD10,ALX1,HAND2,HOXD13,SALL1,PITX1,DLX6,SALL4,ZBTB16,DLX5,TFAP2B,IHH,SHH,WNT5A,SFRP2,ZIC3,MYCN,BMP7,GRHL2,PRICKLE1,GLI2,CACNA1C
GO:BP	negative regulation of Wnt signaling pathway	GO:0030178	FALSE	7.85338e-07	6.10494	161	1505	32	26856	GSC,FGF9,NFATC4,NPHP4,MCC,SOX2,MDK,SOX30,BMP2,AMER2,HIC1,SHISA3,DKKL1,SHH,GRB10,WNT5A,ISL1,SFRP2,SOX17,CXXC4,SOX13,DACT1,SFRP1,SHISA2,SHISA6,MDFI,DAB2IP,WWOX,SOST,SFRP5,PRICKLE1,DKK3
GO:BP	neuron projection morphogenesis	GO:0048812	FALSE	8.50179e-07	6.07049	695	1505	81	26856	FLRT3,ATOH1,LHX1,PLA2G10,NKX2-9,ABI3BP,CSF1R,NRN1,NFATC4,MGLL,MALT1,NR4A3,NOVA2,NEUROG3,FOXD1,RET,NRP2,LHX9,TMEM108,SLITRK5,FOXG1,BCL11A,POU3F2,BCL11B,NKX6-1,BARHL2,TLX2,EMX1,PAX6,PCDHAC2,DLX5,IGF2BP1,PREX2,SHH,ISLR2,PRKG1,TBR1,NECTIN1,EPHA7,UNC5C,NEFH,PTPRF,LHX2,WNT5A,SHANK3,NDN,ISL1,OTX2,FGF13,VAX2,CAMK2A,NRXN1,BMP7,LHX3,DISC1,GDF7,SEMA5B,DACT1,ARTN,EDN3,TUNAR,NKX2-1,SRCIN1,DAB2IP,ARHGAP33,KNDC…
GO:BP	regulation of Wnt signaling pathway	GO:0030111	FALSE	1.22484e-06	5.91192	310	1505	47	26856	GSC,FGF9,TNKS2,SOX7,NFATC4,TMEM198,LBX2,NPHP4,MCC,PLPP3,FOXL1,SOX2,MDK,SOX30,SALL1,BMP2,AMER2,HIC1,SHISA3,HNF1B,DKKL1,DLX5,PPM1N,SHH,GRB10,WNT5A,D1PAS1,ISL1,SFRP2,SOX17,CXXC4,SOX13,DISC1,DACT1,SFRP1,SHISA2,PLEKHA4,SHISA6,MDFI,DAB2IP,WWOX,SOST,SFRP5,PRICKLE1,BTRC,PRDM15,DKK3
GO:BP	cell morphogenesis involved in neuron differentiation	GO:0048667	FALSE	1.27973e-06	5.89288	640	1505	76	26856	FLRT3,ATOH1,LHX1,PLA2G10,NKX2-9,ABI3BP,CSF1R,NRN1,NFATC4,MGLL,MALT1,NR4A3,NOVA2,NEUROG3,FOXD1,RET,NRP2,LHX9,SLITRK5,FOXG1,BCL11A,POU3F2,BCL11B,NKX6-1,BARHL2,TLX2,PAX6,PCDHAC2,DLX5,IGF2BP1,PREX2,SHH,ISLR2,PRKG1,TBR1,NECTIN1,EPHA7,SLC1A3,UNC5C,NEFH,PTPRF,LHX2,WNT5A,SHANK3,NDN,ISL1,OTX2,FGF13,VAX2,CAMK2A,BMP7,LHX3,DISC1,GDF7,LHFPL5,SEMA5B,DACT1,ARTN,EDN3,NKX2-1,SRCIN1,ARHGAP33,KNDC1,SARM1,PRICKLE1,R…
GO:BP	epithelial cell proliferation	GO:0050673	FALSE	1.33049e-06	5.87599	487	1505	63	26856	HES5,HPN,NKX2-9,CCND2,CYP7B1,BMYC,FGF9,IL6,FST,CPB2,SGPP2,BTK,SCARB1,NR4A3,OSR2,CCL5,BMP4,MCC,SERPINB1A,JAG1,CDKN2A,SOX2,MDK,CYBA,BMP2,DLX6,ESRP2,NKX3-1,NKX2-6,CDKN1C,CDKN2B,BCL11B,OVOL2,NKX6-1,HNF1B,FGFR2,PAX6,ESRP1,DLX5,IHH,SHH,NODAL,IGF2,HMX2,WNT5A,CXCR3,ISL1,SFRP2,MYCN,TACSTD2,SFRP1,TFAP2C,PROX1,HRH3,DAB2IP,BTRC,GLI2,VASH1,AGTR1A,MMRN2,ENG,RIAN,IGFBP3
GO:BP	positive regulation of response to stimulus	GO:0048584	FALSE	1.53956e-06	5.8126	2293	1505	197	26856	LGALS2,F2RL1,GFI1,HES5,PARP14,CCL19,FFAR4,S1PR1,MSX2,ULBP1,CD79B,CD40LG,BMYC,GPR3,FGF9,H2-DMB2,PENK,FGF15,CSF1R,PRAM1,IL6,AGR2,H2-Q4,CLEC16A,TNKS2,EMILIN1,CD24A,CPB2,NFATC4,TLR6,6030468B19RIK,DHX58,GBP3,MALT1,BTK,HFE,TMEM198,NR4A3,LBX2,ADRA2A,PGC,IRS1,TAP2,NEUROD2,FZD8,GPR61,CCL5,BMP4,NAGLU,GATA5,FOXD1,ADAM8,LBP,RET,PARP9,PLA2G3,TRIM12C,CX3CL1,JAG1,FGFBP3,ARMC9,ADAMTS20,NMNAT1,TMEM108,CDKN2A,SOX2…
GO:BP	cell projection morphogenesis	GO:0048858	FALSE	1.64182e-06	5.78467	717	1505	82	26856	FLRT3,ATOH1,LHX1,PLA2G10,NKX2-9,ABI3BP,CSF1R,NRN1,NFATC4,MGLL,MALT1,NR4A3,NOVA2,NEUROG3,FOXD1,RET,NRP2,LHX9,TMEM108,SLITRK5,MDK,FOXG1,BCL11A,POU3F2,BCL11B,NKX6-1,BARHL2,TLX2,EMX1,PAX6,PCDHAC2,DLX5,IGF2BP1,PREX2,SHH,ISLR2,PRKG1,TBR1,NECTIN1,EPHA7,UNC5C,NEFH,PTPRF,LHX2,WNT5A,SHANK3,NDN,ISL1,OTX2,FGF13,VAX2,CAMK2A,NRXN1,BMP7,LHX3,DISC1,GDF7,SEMA5B,DACT1,ARTN,EDN3,TUNAR,NKX2-1,SRCIN1,DAB2IP,ARHGAP33,…
GO:BP	kidney development	GO:0001822	FALSE	1.90088e-06	5.72105	346	1505	50	26856	ADAMTS1,HES5,LHX1,CYP26A1,ANKS6,CD24A,HOXB7,GFRA1,OSR2,BMP4,FOXD1,RET,JAG1,CYP26B1,EPCAM,WT1,WNT1,IRX1,SALL1,BMP2,POU3F3,NKX3-1,CDKN1C,HNF1B,MME,ZBTB16,TFAP2B,SHH,WNT6,EPHA7,TRAF3IP2,PDGFRA,WNT5A,TCF21,SOX17,TACSTD2,BMP7,DCHS1,DCHS2,SFRP1,SIX2,PAX8,GDF6,PROX1,LIN28A,GLI2,ZFP950,AGTR1A,SPRY1,EPHA4
GO:BP	embryonic placenta development	GO:0001892	FALSE	1.95796e-06	5.7082	107	1505	25	26856	CDX2,ASCL2,CDKN1C,OVOL2,TTPA,SPINT1,HEY2,GJB5,NODAL,IGF2,ESX1,TFEB,EOMES,TEX19.1,BMP7,HAND1,GAB1,GCM1,GRHL2,MDFI,RTL1,VASH1,ST14,PHLDA2,PCDH12
GO:BP	diencephalon development	GO:0021536	FALSE	1.96519e-06	5.7066	84	1505	22	26856	OTP,BMP4,NRP2,SOX2,WNT1,SALL1,PITX1,BMP2,POU3F2,NKX2-6,PAX6,POU4F1,SHH,WNT5A,ISL1,PTCHD1,LHX3,NHLH2,OLIG2,NKX2-1,GLI2,INHBB
GO:BP	regulation of cell population proliferation	GO:0042127	FALSE	1.97476e-06	5.70449	2344	1505	200	26856	ADAMTS1,F2RL1,GFI1,HES5,MAB21L2,HPN,CCL19,LHX1,S1PR1,NKX2-9,MSX2,NMB,CCND2,CYP7B1,CD40LG,BMYC,MAB21L1,FGF9,H2-DMB2,ABI3BP,FGF15,CSF1R,CSF2RA,IL20RB,IL6,EMILIN1,CD24A,CPB2,SOX7,NFATC4,MLXIPL,DLC1,LTK,DZIP1,SGPP2,BTK,ALOX12,NR4A3,MZB1,OSR2,ESPN,BNIPL,OTP,NOVA2,CCL5,BMP4,NEUROG3,AHR,MCC,RET,CDX2,PLA2G3,CX3CL1,JAG1,PTK6,FIG4,C1QL4,SMARCA2,ZFP296,CDKN2A,SOX2,BEX1,MDK,FOXG1,ASCL1,PID1,EPCAM,WT1,HAND2,W…
GO:BP	embryonic limb morphogenesis	GO:0030326	FALSE	2.09322e-06	5.67918	132	1505	28	26856	MSX2,FGF9,SP9,OSR2,BMP4,FBN2,CYP26B1,HOXD12,HOXD10,ALX1,HAND2,HOXD13,SALL1,PITX1,DLX6,SALL4,ZBTB16,DLX5,IHH,SHH,WNT5A,SFRP2,MYCN,BMP7,GRHL2,PRICKLE1,GLI2,CACNA1C
GO:BP	embryonic appendage morphogenesis	GO:0035113	FALSE	2.09322e-06	5.67918	132	1505	28	26856	MSX2,FGF9,SP9,OSR2,BMP4,FBN2,CYP26B1,HOXD12,HOXD10,ALX1,HAND2,HOXD13,SALL1,PITX1,DLX6,SALL4,ZBTB16,DLX5,IHH,SHH,WNT5A,SFRP2,MYCN,BMP7,GRHL2,PRICKLE1,GLI2,CACNA1C
GO:BP	glial cell differentiation	GO:0010001	FALSE	2.24085e-06	5.64959	274	1505	43	26856	HES5,CSF1R,ERCC2,BMP4,NAGLU,PLPP3,SLC45A3,IFNGR1,NFIA,SOX6,NKX6-2,MDK,ASCL1,BMP2,POU3F2,NKX6-1,EMX1,SPINT1,PAX6,DTX1,SHH,ARHGEF10,EOMES,CRB1,MYCN,OLIG1,NKX2-2,SOX13,NRROS,LINGO1,GCM1,OLIG2,C1QA,POU3F1,NKX2-1,LIN28A,ROR2,RELN,CLU,LGI4,TNFRSF21,CASZ1,EPHA4
GO:BP	plasma membrane bounded cell projection morphogenesis	GO:0120039	FALSE	2.34606e-06	5.62966	710	1505	81	26856	FLRT3,ATOH1,LHX1,PLA2G10,NKX2-9,ABI3BP,CSF1R,NRN1,NFATC4,MGLL,MALT1,NR4A3,NOVA2,NEUROG3,FOXD1,RET,NRP2,LHX9,TMEM108,SLITRK5,FOXG1,BCL11A,POU3F2,BCL11B,NKX6-1,BARHL2,TLX2,EMX1,PAX6,PCDHAC2,DLX5,IGF2BP1,PREX2,SHH,ISLR2,PRKG1,TBR1,NECTIN1,EPHA7,UNC5C,NEFH,PTPRF,LHX2,WNT5A,SHANK3,NDN,ISL1,OTX2,FGF13,VAX2,CAMK2A,NRXN1,BMP7,LHX3,DISC1,GDF7,SEMA5B,DACT1,ARTN,EDN3,TUNAR,NKX2-1,SRCIN1,DAB2IP,ARHGAP33,KNDC…
GO:BP	kidney epithelium development	GO:0072073	FALSE	2.429e-06	5.61457	159	1505	31	26856	HES5,LHX1,CD24A,HOXB7,BMP4,FOXD1,RET,JAG1,EPCAM,WT1,WNT1,IRX1,SALL1,BMP2,POU3F3,HNF1B,TFAP2B,SHH,WNT6,EPHA7,TCF21,TACSTD2,BMP7,DCHS1,SFRP1,SIX2,PAX8,GDF6,AGTR1A,SPRY1,EPHA4
GO:BP	reproductive process	GO:0022414	FALSE	2.7691e-06	5.55766	1803	1505	162	26856	ADAMTS1,ZFP39,TNFAIP6,LHX1,PLA2G10,ENDOU,PGAM2,BIRC3,MSX2,RNF212,CYP7B1,FAM209,KLC3,GPR3,FGF9,HOXB13,PTX3,FST,TSSK4,DZIP1,LHFPL2,GFRA1,GALNT3,BIK,HFE,TBC1D21,AMHR2,ADRA2A,BMP4,M1AP,NPHP4,COX7B2,CLGN,SLC26A6,ROPN1L,PLA2G3,LHX9,HYAL3,JAG1,FBN2,VGF,CYP26B1,SMARCA2,ZFP296,ZDBF2,HOXD10,MDK,SOX3,H2-Q7,ADRA2C,DMRTA1,SOX30,WT1,H2-Q2,HOXD13,NPPC,SALL1,ASCL2,IZUMO1,NKX3-1,CDKN1C,HMX3,HNF1B,ZBTB16,DKKL1,HOO…
GO:BP	appendage development	GO:0048736	FALSE	2.88065e-06	5.54051	197	1505	35	26856	EVX2,MSX2,FGF9,SP9,OSR2,BMP4,NAGLU,KREMEN2,NFIA,FBN2,CYP26B1,HOXD12,HOXD10,ALX1,HAND2,HOXD13,SALL1,PITX1,DLX6,SALL4,ZBTB16,DLX5,TFAP2B,IHH,SHH,WNT5A,SFRP2,ZIC3,MYCN,BMP7,GRHL2,PRICKLE1,GLI2,CACNA1C,B4GALNT1
GO:BP	limb development	GO:0060173	FALSE	2.88065e-06	5.54051	197	1505	35	26856	EVX2,MSX2,FGF9,SP9,OSR2,BMP4,NAGLU,KREMEN2,NFIA,FBN2,CYP26B1,HOXD12,HOXD10,ALX1,HAND2,HOXD13,SALL1,PITX1,DLX6,SALL4,ZBTB16,DLX5,TFAP2B,IHH,SHH,WNT5A,SFRP2,ZIC3,MYCN,BMP7,GRHL2,PRICKLE1,GLI2,CACNA1C,B4GALNT1
GO:BP	regulation of epithelial cell proliferation	GO:0050678	FALSE	3.39782e-06	5.4688	407	1505	55	26856	HES5,HPN,NKX2-9,CCND2,CYP7B1,BMYC,FGF9,IL6,CPB2,SGPP2,BTK,NR4A3,OSR2,CCL5,BMP4,MCC,JAG1,CDKN2A,SOX2,MDK,CYBA,BMP2,DLX6,ESRP2,NKX3-1,NKX2-6,CDKN1C,CDKN2B,BCL11B,OVOL2,FGFR2,PAX6,ESRP1,DLX5,IHH,SHH,NODAL,IGF2,HMX2,WNT5A,CXCR3,ISL1,SFRP2,MYCN,TACSTD2,SFRP1,PROX1,HRH3,DAB2IP,GLI2,VASH1,AGTR1A,MMRN2,ENG,RIAN
GO:BP	placenta development	GO:0001890	FALSE	3.71844e-06	5.42964	180	1505	33	26856	ETV2,CDX2,FBN2,ASCL2,CDKN1C,OVOL2,TTPA,MME,SPINT1,HEY2,GJB5,GJB2,NODAL,IGF2,ESX1,TFEB,EOMES,ABCB1A,LDOC1,TEX19.1,BMP7,HAND1,LHX3,STOX2,GAB1,GCM1,GRHL2,MDFI,RTL1,VASH1,ST14,PHLDA2,PCDH12
GO:BP	reproduction	GO:0000003	FALSE	3.95477e-06	5.40288	1812	1505	162	26856	ADAMTS1,ZFP39,TNFAIP6,LHX1,PLA2G10,ENDOU,PGAM2,BIRC3,MSX2,RNF212,CYP7B1,FAM209,KLC3,GPR3,FGF9,HOXB13,PTX3,FST,TSSK4,DZIP1,LHFPL2,GFRA1,GALNT3,BIK,HFE,TBC1D21,AMHR2,ADRA2A,BMP4,M1AP,NPHP4,COX7B2,CLGN,SLC26A6,ROPN1L,PLA2G3,LHX9,HYAL3,JAG1,FBN2,VGF,CYP26B1,SMARCA2,ZFP296,ZDBF2,HOXD10,MDK,SOX3,H2-Q7,ADRA2C,DMRTA1,SOX30,WT1,H2-Q2,HOXD13,NPPC,SALL1,ASCL2,IZUMO1,NKX3-1,CDKN1C,HMX3,HNF1B,ZBTB16,DKKL1,HOO…
GO:BP	embryonic skeletal system development	GO:0048706	FALSE	4.28481e-06	5.36807	136	1505	28	26856	LHX1,HOXB5,GSC,HOXB6,HOXB3,FGF9,HOXB7,OSR2,BMP4,HOXB4,HOXD10,ALX1,HAND2,HOXD3,FGFR2,IHH,SHH,NODAL,HOXC5,PDGFRA,WNT5A,MYCN,BMP7,SIX2,HOXB9,GRHL2,MDFI,HOXB2
GO:BP	ear development	GO:0043583	FALSE	4.29373e-06	5.36717	239	1505	39	26856	HES5,HPN,ATOH1,GSC,FGF9,NR4A3,OSR2,BMP4,NAGLU,MAFB,JAG1,SOX2,FOXG1,WNT1,BMP2,DLX6,HMX3,HEY2,ESRP1,DLX5,GJB2,SHH,HMX2,WNT5A,CXCL14,ZIC3,MYCN,SLC44A4,LHX3,DCHS1,LHFPL5,SIX2,PAX8,PROX1,KCNK3,NEUROD1,GLI2,TMIE,EPHA4
GO:BP	positive regulation of gene expression	GO:0010628	FALSE	4.36349e-06	5.36017	1256	1505	122	26856	F2RL1,ISG15,HPN,CCL19,NMB,ULBP1,FEV,ETV2,CD40LG,BMYC,FGF9,FGF15,CSF1R,IL20RB,IL6,AGR2,EMILIN1,NFATC4,TLR6,6030468B19RIK,DHX58,MCOLN2,TRUB1,MALT1,BTK,HFE,ALOX12,NR4A3,MZB1,ADRA2A,OSR2,PGC,CCL5,BMP4,GATA5,FOXD1,ADAM8,LBP,IFNGR1,RET,PLA2G3,CX3CL1,JAG1,CYP26B1,CDKN2A,ZCCHC3,MDK,PID1,WT1,HAND2,CYBA,BMP2,POU3F3,BCL11A,MAPK13,NKX3-1,OVOL2,BARHL2,HNF1B,HOXD3,PAX6,DLX5,FGF16,POU4F1,IGF2BP1,GATA6,SHH,NODAL…
GO:BP	cell part morphogenesis	GO:0032990	FALSE	5.44142e-06	5.26429	748	1505	83	26856	FLRT3,ATOH1,LHX1,PLA2G10,NKX2-9,ABI3BP,CSF1R,NRN1,NFATC4,MGLL,MALT1,NR4A3,NOVA2,NEUROG3,FOXD1,RET,NRP2,LHX9,TMEM108,SLITRK5,MDK,FOXG1,PID1,BCL11A,POU3F2,BCL11B,NKX6-1,BARHL2,TLX2,EMX1,PAX6,PCDHAC2,DLX5,IGF2BP1,PREX2,SHH,ISLR2,PRKG1,TBR1,NECTIN1,EPHA7,UNC5C,NEFH,PTPRF,LHX2,WNT5A,SHANK3,NDN,ISL1,OTX2,FGF13,VAX2,CAMK2A,NRXN1,BMP7,LHX3,DISC1,GDF7,SEMA5B,DACT1,ARTN,EDN3,TUNAR,NKX2-1,SRCIN1,DAB2IP,ARHG…
GO:BP	negative regulation of nitrogen compound metabolic process	GO:0051172	FALSE	5.64177e-06	5.24858	2493	1505	208	26856	HCRT,GFI1,HES5,ISG15,PARP14,LHX1,ZFP281,GSC,MSX2,PRDM6,HOXB3,ZBTB41,BMYC,FGF9,HOXB13,MOSPD1,RORC,HSF4,PCSK1N,PTX3,IL6,CLEC16A,TNKS2,FST,CPB2,SOX7,NFATC4,BATF3,MLXIPL,TRIM2,RAD17,HFE,NR4A3,DUSP5,OSR2,OTP,BMP4,NEUROG3,ZBTB21,GATA5,FOXD1,PRR5L,HOXB4,SERPINB1A,PLPP3,STRN3,CDX2,ZFP354B,PARP9,LHX9,PPARA,F8A,HBA-X,DTX3L,DUSP16,PTK6,SCRT1,SOX6,SMARCA2,NMNAT1,ZFP296,CDKN2A,NKX6-2,ALX1,FOXE1,ZFP641,FOXG1,A…
GO:BP	forebrain neuron differentiation	GO:0021879	FALSE	5.98105e-06	5.22322	47	1505	16	26856	HES5,CSF1R,OTP,NRP2,FOXG1,ASCL1,BCL11B,PAX6,TBR1,SHANK3,NHLH2,DISC1,ZMIZ1,TFAP2C,PROX1,NKX2-1
GO:BP	sensory organ morphogenesis	GO:0090596	FALSE	7.58876e-06	5.11983	306	1505	45	26856	HPN,ATOH1,LHX1,GSC,FGF9,GNAT1,NR4A3,OSR2,BMP4,NAGLU,MAFB,JAG1,FBN2,CYP26B1,FOXG1,WNT1,DLX6,HMX3,DIO3,PAX6,DLX5,TFAP2B,IHH,SHH,NECTIN1,HMX2,ROM1,CRB1,WNT5A,ZIC3,VAX2,SLC44A4,BMP7,CRB2,BHLHE23,LHFPL5,MFAP5,SIX2,PAX8,PROX1,TMEM215,GLI2,TMIE,CASZ1,THY1
GO:BP	negative regulation of cell communication	GO:0010648	FALSE	7.90964e-06	5.10184	1448	1505	135	26856	HCRT,F2RL1,ISG15,PARP14,TNFAIP6,FFAR4,GSC,NMB,CYP7B1,FGF9,IL6,EMILIN1,FST,DAND5,NFATC4,TLR6,MGLL,DLC1,DHX58,GNAL,ADRA2A,DUSP5,IRS1,CCL5,BMP4,NPHP4,PRR5L,MCC,BCL2L10,STRN3,PPARA,CX3CL1,DUSP16,FBN2,C1QL4,CYP26B1,SOX2,MDK,PID1,SOX30,WNT1,SIRT4,BMP2,NKX3-1,AMER2,HIC1,PLIN5,ZFP536,SHISA3,OVOL2,DDIT4L,KCNC4,DKKL1,HEY2,KCNJ11,PPM1N,UCP2,SHH,NLRP6,TSSK3,NODAL,GPRASP1,DUSP13,GRB10,WWC1,SHANK2,ADCY8,PTPRF,…
GO:BP	enzyme-linked receptor protein signaling pathway	GO:0007167	FALSE	9.18602e-06	5.03687	963	1505	99	26856	FLRT3,HES5,TNFAIP6,MSX2,ZCCHC12,FGF9,FGF15,CSF1R,AGR2,EMILIN1,FST,DAND5,NFATC4,LTK,GFRA1,HFE,NR4A3,AMHR2,MZB1,ERCC2,PPM1L,IRS1,BMP4,FOXD1,RET,NRP2,PPARA,FGFBP3,NFIA,FBN2,PTK6,INHBE,TMEM108,BEX1,PID1,WNT1,NPPC,BMP2,NKX3-1,CDKN1C,CDKN2B,OVOL2,FGFR2,DLX5,DMRT1,FGF16,TFAP2B,GATA6,NODAL,IGF2,IRS4,GRB10,EPHA7,PTPRF,PDGFRA,WNT5A,FRS3,PTPRR,FGF3,OBP2A,NDN,SFRP2,GDF3,APOD,ZAP70,ZFP423,NRXN1,BMP7,CRB2,GDF7…
GO:BP	negative regulation of cell development	GO:0010721	FALSE	1.03436e-05	4.98533	309	1505	45	26856	HES5,ATOH1,TNFAIP6,BMYC,PGLYRP1,TMEM176B,CD24A,NFATC4,BMP4,MAFB,CDKN2A,NKX6-2,MDK,NPPC,ASCL2,BCL11A,CDKN2B,NKX6-1,TLX2,TTPA,PAX6,DTX1,TMEM176A,IHH,SHH,NODAL,EPHA7,ARHGEF2,LHX2,WNT5A,CYSLTR2,FGF13,MYCN,BMP7,SEMA5B,SFRP1,LINGO1,PROX1,LIN28A,TMEM178,LILRA6,CASZ1,NFKBID,MBP,THY1
GO:BP	cell-cell adhesion	GO:0098609	FALSE	1.04654e-05	4.98025	913	1505	95	26856	LGALS2,FLRT3,CLDN10,CCL19,H2-OA,CD40LG,H2-DMB2,IL20RB,IL6,EMILIN1,MADCAM1,CD24A,LRFN3,ICAM5,MALT1,HFE,ALOX12,NR4A3,CCL5,BMP4,GATA5,ADAM8,PLPP3,PCDHGB1,RET,PPARA,CX3CL1,JAG1,CDKN2A,SOX2,MDK,PCDHGA2,MAGI1,EPCAM,WNT1,PCDH8,IZUMO1,BMP2,H2-AB1,DSP,ZBTB16,FOXF1,DTX1,PCDHAC2,PERP,FCHO1,IHH,SHH,NODAL,IGF2,PEAR1,IL1RL2,PRKG1,NECTIN1,EPHA7,IL12RB2,PCDHGA5,SCARF1,PTPRF,PDGFRA,CRB1,WNT5A,CLDN9,PCDHGA3,PCDHGA…
GO:BP	skeletal system morphogenesis	GO:0048705	FALSE	1.12079e-05	4.95048	247	1505	39	26856	LHX1,HOXB5,GSC,MSX2,HOXB6,HOXB3,COL27A1,HOXB7,UNCX,OSR2,BMP4,HOXB4,FBN2,CYP26B1,SOX6,HOXD10,ALX1,NPPC,HOXD3,FGFR2,DLX5,IHH,NODAL,HOXD8,PDGFRA,MYCN,BMP7,FGR,SFRP1,SIX2,MATN1,HOXB9,GRHL2,MDFI,WWOX,HOXB2,ZFP950,PAX1,ALPL
GO:BP	positive regulation of neuron differentiation	GO:0045666	FALSE	1.16942e-05	4.93203	116	1505	25	26856	ATOH1,IL6,NEUROD2,CCL5,BMP4,NEUROG3,FOXG1,ASCL1,ADRA2C,BMP2,NKX6-1,HOXD3,PAX6,SHH,ARHGEF2,FOXA1,NKX2-2,BMP7,GDF7,GDF6,PROX1,LIN28A,RGS6,NEUROD1,GLI2
GO:BP	inner ear development	GO:0048839	FALSE	1.26819e-05	4.89682	208	1505	35	26856	HES5,HPN,ATOH1,FGF9,NR4A3,BMP4,NAGLU,MAFB,JAG1,SOX2,FOXG1,WNT1,BMP2,DLX6,HMX3,HEY2,ESRP1,DLX5,GJB2,SHH,HMX2,WNT5A,CXCL14,MYCN,SLC44A4,LHX3,DCHS1,LHFPL5,PAX8,PROX1,KCNK3,NEUROD1,GLI2,TMIE,EPHA4
GO:BP	developmental maturation	GO:0021700	FALSE	1.44657e-05	4.83966	356	1505	49	26856	HES5,CCL19,PLA2G10,S1PR1,MSX2,FEV,HOXB13,NFATC4,BTK,ERCC2,NEUROD2,CCDC154,SLC26A6,RET,ROPN1L,PLA2G3,HBA-X,NFIA,FARP2,ASCL1,WNT1,NPPC,BMP2,BCL11A,CDKN1C,TMEM79,ZBTB16,SLC17A7,KLF2,SEZ6L2,IHH,TSSK3,SCARF1,EFCAB9,WNT5A,FOXA1,TDRD5,NRXN1,DISC1,DCHS1,KCNQ3,C1QA,ZAR1,DAB2IP,DMC1,PLD6,SOX18,RELN,LGI4
GO:BP	stem cell differentiation	GO:0048863	FALSE	1.46556e-05	4.834	270	1505	41	26856	CYP26C1,HES5,ZFP281,GSC,MSX2,FGF15,ERCC2,BMP4,HOXB4,RET,CDX2,NRP2,JAG1,SOX6,ALX1,EPCAM,HAND2,SOX21,OVOL2,HNF1B,PAX6,GATA6,SHH,EOMES,PDGFRA,POU5F1,TERC,ISL1,SFRP2,FOXA1,SOX17,ZIC3,TACSTD2,BMP7,SEMA5B,SFRP1,EDN3,TFAP2C,LIN28A,SOX18,PRICKLE1
GO:BP	neuron fate specification	GO:0048665	FALSE	1.8314e-05	4.73722	38	1505	14	26856	ATOH1,FEV,NFIA,HOXD10,ASCL1,POU3F2,ESRP1,POU4F1,SHH,ISL1,FOXA1,NKX2-2,LHX3,GLI2
GO:BP	metanephros development	GO:0001656	FALSE	1.93125e-05	4.71416	94	1505	22	26856	HES5,LHX1,OSR2,BMP4,FOXD1,RET,WT1,IRX1,SALL1,POU3F3,NKX3-1,HNF1B,TFAP2B,SHH,PDGFRA,TCF21,SOX17,BMP7,SIX2,PAX8,GDF6,SPRY1
GO:BP	epithelial to mesenchymal transition	GO:0001837	FALSE	2.22281e-05	4.6531	155	1505	29	26856	HPN,GSC,MSX2,IL6,BMP4,ADAM8,JAG1,ALX1,MDK,BMP2,OVOL2,FGFR2,HEY2,TRIM62,EOMES,WNT5A,ISL1,SFRP2,FOXA1,BMP7,CRB2,SFRP1,NKX2-1,DAB2IP,ENG,RIAN,SPRY1,EFNA1,EPHA4
GO:BP	regulation of epithelial to mesenchymal transition	GO:0010717	FALSE	2.38127e-05	4.62319	95	1505	22	26856	HPN,IL6,BMP4,ADAM8,JAG1,ALX1,MDK,BMP2,OVOL2,TRIM62,ISL1,SFRP2,FOXA1,BMP7,CRB2,SFRP1,NKX2-1,DAB2IP,ENG,SPRY1,EFNA1,EPHA4
GO:BP	regulation of cell development	GO:0060284	FALSE	2.62164e-05	4.58143	930	1505	95	26856	HES5,ISG15,CCL19,ATOH1,TNFAIP6,HOXB3,H2-OA,CD40LG,BMYC,PGLYRP1,CSF1R,TMEM176B,RORC,IL6,CD24A,NFATC4,MALT1,OTP,CCL5,BMP4,MAFB,ADAM8,RET,PLA2G3,CX3CL1,JAG1,CYP26B1,CDKN2A,NKX6-2,BEX1,MDK,FOXG1,ASCL1,NPPC,ASCL2,BMP2,BCL11A,CDKN2B,RASSF10,NKX6-1,TLX2,TTPA,MME,ZBTB16,SPINT1,HEY2,PAX6,DTX1,TMEM176A,POU4F1,IHH,SHH,SPEN,NODAL,IL1RL2,ISLR2,EPHA7,PTPRF,ARHGEF2,LHX2,WNT5A,TESCL,CYSLTR2,ABCB1A,SHANK3,FGF13,M…
GO:BP	cell fate determination	GO:0001709	FALSE	2.70968e-05	4.56708	39	1505	14	26856	ATOH1,BMP4,CYP26B1,FOXG1,ASCL1,WNT1,BARHL2,PAX6,GATA6,ISL1,SOX17,NKX2-2,HAND1,PROX1
GO:BP	reproductive structure development	GO:0048608	FALSE	2.74622e-05	4.56126	363	1505	49	26856	ADAMTS1,TNFAIP6,LHX1,CYP7B1,FGF9,HOXB13,PTX3,FST,GFRA1,BIK,AMHR2,BMP4,LHX9,HYAL3,VGF,DMRTA1,WT1,HOXD13,NPPC,SALL1,NKX3-1,CDKN1C,HNF1B,DMRT1,GATA6,SHH,DHH,NEFH,PDGFRA,WNT5A,TCF21,ABCB1A,SFRP2,FOXA1,ZFP42,TEX19.1,BMP7,NHLH2,GDF7,SFRP1,TFAP2C,STAT5B,NKX2-1,DMC1,ROR2,GLI2,IMMP2L,ADAM30,INHBB
GO:BP	heart development	GO:0007507	FALSE	2.88216e-05	4.54028	649	1505	73	26856	ADAMTS1,FLRT3,MYL7,S1PR1,MSX2,CCND2,FGF9,ABI3BP,FGF15,ANKS6,EMILIN1,DAND5,NFATC4,DZIP1,ADPRHL1,LRRC27,BMP4,NAGLU,GATA5,FOXL1,NRP2,PPARA,JAG1,SOX6,ASCL1,WT1,HAND2,SALL1,BMP2,NKX3-1,NKX2-6,SALL4,OVOL2,ADAMTS9,DSP,FOXF1,HEY2,POU4F1,GATA6,IHH,SHH,NODAL,PRKG1,TRAF3IP2,EOMES,PDGFRA,WNT5A,FGF3,ISL1,SFRP2,SOX17,ZIC3,BMP7,HAND1,DCHS1,2810429I04RIK,ZMIZ1,GAB1,PAX8,GRHL2,PROX1,LRRC10,MDM4,SOX18,PRICKLE1,GLI…
GO:BP	negative regulation of cellular biosynthetic process	GO:0031327	FALSE	2.97809e-05	4.52606	2756	1505	222	26856	F2RL1,GFI1,HES5,PARP14,LHX1,PLA2G10,FFAR4,ZFP281,GSC,TRIB2,MSX2,GM27028,NMB,PRDM6,HOXB3,ZBTB41,BMYC,FGF9,PGLYRP1,HOXB13,FGF15,MOSPD1,RORC,HSF4,IL20RB,NUDT12,IL6,EMILIN1,FST,CD24A,CPB2,SOX7,NFATC4,BATF3,TLR6,MLXIPL,DHX58,TRIM2,TRUB1,BTK,HFE,NR4A3,DUSP5,OSR2,OTP,BMP4,NEUROG3,ZBTB21,GATA5,FOXD1,FASTKD1,PRR5L,HOXB4,SERPINB1A,LBP,STRN3,CDX2,ZFP354B,PARP9,PLA2G3,LHX9,PPARA,HBA-X,CX3CL1,SCRT1,SOX6,SMARC…
GO:BP	in utero embryonic development	GO:0001701	FALSE	2.9936e-05	4.52381	515	1505	62	26856	TAF8,ETV2,ANKS6,ANKRD7,ERCC2,SLC5A7,CDX2,SOX6,HAND2,ASCL2,BMP2,CDKN1C,SALL4,OVOL2,TTPA,HNF1B,EMX1,SPINT1,FOXF1,HEY2,KLF2,GATA6,GJB5,IHH,NODAL,IGF2,ESX1,CELF4,TFEB,EOMES,PDGFRA,CCDC24,POU5F1,PTPRR,CCNB1IP1,RBM46,APBA1,GDF3,SOX17,ZFP420,NLRP9C,ST8SIA6,TEX19.1,BMP7,HAND1,ELF3,ZMIZ1,GAB1,GCM1,TFAP2C,GRHL2,MDFI,RTL1,SOX18,GLI2,VASH1,HOPX,RESP18,ST14,ADAMTS3,PHLDA2,PCDH12
GO:BP	negative regulation of macromolecule biosynthetic process	GO:0010558	FALSE	3.21714e-05	4.49253	2698	1505	218	26856	F2RL1,GFI1,HES5,PARP14,LHX1,PLA2G10,FFAR4,ZFP281,GSC,TRIB2,MSX2,GM27028,NMB,PRDM6,HOXB3,ZBTB41,BMYC,FGF9,PGLYRP1,HOXB13,FGF15,MOSPD1,RORC,HSF4,IL20RB,NUDT12,IL6,EMILIN1,FST,CD24A,CPB2,SOX7,NFATC4,BATF3,TLR6,MLXIPL,DHX58,TRIM2,TRUB1,BTK,HFE,NR4A3,DUSP5,OSR2,OTP,BMP4,NEUROG3,ZBTB21,GATA5,FOXD1,FASTKD1,PRR5L,HOXB4,SERPINB1A,LBP,STRN3,CDX2,ZFP354B,PARP9,PLA2G3,LHX9,PPARA,HBA-X,CX3CL1,SCRT1,SOX6,SMARC…
GO:BP	negative regulation of signaling	GO:0023057	FALSE	4.10839e-05	4.38633	1445	1505	132	26856	F2RL1,ISG15,PARP14,TNFAIP6,FFAR4,GSC,NMB,CYP7B1,FGF9,IL6,EMILIN1,FST,DAND5,NFATC4,TLR6,MGLL,DLC1,DHX58,GNAL,ADRA2A,DUSP5,IRS1,CCL5,BMP4,NPHP4,PRR5L,MCC,BCL2L10,STRN3,PPARA,CX3CL1,DUSP16,FBN2,C1QL4,CYP26B1,SOX2,MDK,PID1,SOX30,WNT1,SIRT4,BMP2,NKX3-1,AMER2,HIC1,PLIN5,ZFP536,SHISA3,OVOL2,DDIT4L,DKKL1,HEY2,KCNJ11,PPM1N,UCP2,SHH,NLRP6,TSSK3,NODAL,GPRASP1,DUSP13,GRB10,WWC1,SHANK2,ADCY8,PTPRF,PALM3,WNT5A…
GO:BP	reproductive system development	GO:0061458	FALSE	4.28542e-05	4.36801	368	1505	49	26856	ADAMTS1,TNFAIP6,LHX1,CYP7B1,FGF9,HOXB13,PTX3,FST,GFRA1,BIK,AMHR2,BMP4,LHX9,HYAL3,VGF,DMRTA1,WT1,HOXD13,NPPC,SALL1,NKX3-1,CDKN1C,HNF1B,DMRT1,GATA6,SHH,DHH,NEFH,PDGFRA,WNT5A,TCF21,ABCB1A,SFRP2,FOXA1,ZFP42,TEX19.1,BMP7,NHLH2,GDF7,SFRP1,TFAP2C,STAT5B,NKX2-1,DMC1,ROR2,GLI2,IMMP2L,ADAM30,INHBB
GO:BP	gastrulation	GO:0007369	FALSE	4.37997e-05	4.35853	198	1505	33	26856	LHX1,ETV2,SOX7,NR4A3,LBX2,DUSP5,OSR2,BMP4,PLPP3,NAT8F3,SOX2,TLX2,HNF1B,FOXF1,FGFR2,GATA6,NODAL,EOMES,WNT5A,POU5F1,SFRP2,GDF3,SOX17,ZIC3,BMP7,HAND1,CRB2,DACT1,SFRP1,SIX2,PRICKLE1,MMP15,MBP
GO:BP	forebrain regionalization	GO:0021871	FALSE	4.98265e-05	4.30254	24	1505	11	26856	LHX1,BMP4,WNT1,BMP2,EMX2,EMX1,PAX6,SHH,LHX2,EOMES,NKX2-1
GO:BP	embryonic skeletal system morphogenesis	GO:0048704	FALSE	5.33849e-05	4.27258	99	1505	22	26856	LHX1,HOXB5,GSC,HOXB6,HOXB3,HOXB7,OSR2,BMP4,HOXB4,HOXD10,ALX1,HOXD3,FGFR2,NODAL,PDGFRA,MYCN,BMP7,SIX2,HOXB9,GRHL2,MDFI,HOXB2
GO:BP	growth	GO:0040007	FALSE	5.51843e-05	4.25818	1038	1505	102	26856	FLRT3,HPN,TNFAIP6,LHX1,S1PR1,MSX2,TAF8,CCND2,FGF9,HOXB13,CSF1R,PTX3,AGR2,COL27A1,TNKS2,NRN1,MGLL,ADPRHL1,ERCC2,BNIPL,BMP4,NRP2,PPARA,PTK6,SMARCA2,NAT8F3,TMEM108,CDKN2A,SOX2,MDK,WT1,H2-Q2,HOXD13,NPPC,CYBA,BCL11A,POU3F2,CDKN1C,SALL4,DIO3,NKX6-1,BARHL2,HNF1B,EMX1,FGFR2,HEY2,NELL2,KLF2,GATA6,IHH,SHH,IGF2,ISLR2,PRKG1,WWC1,EPHA7,PRDM11,LHX2,PDGFRA,WNT5A,D1PAS1,POU5F1,NDN,MEG3,SFRP2,FGF13,APBA1,SOX17,AP…
GO:BP	response to BMP	GO:0071772	FALSE	5.53902e-05	4.25657	190	1505	32	26856	HES5,TNFAIP6,MSX2,ZCCHC12,FST,DAND5,HFE,AMHR2,BMP4,GATA5,FOXD1,NFIA,INHBE,WNT1,BMP2,SPINT1,DLX5,TFAP2B,GATA6,NODAL,WNT5A,SFRP2,GDF3,ZFP423,BMP7,CRB2,GDF7,SFRP1,GDF6,SOST,ENG,INHBB
GO:BP	cellular response to BMP stimulus	GO:0071773	FALSE	5.53902e-05	4.25657	190	1505	32	26856	HES5,TNFAIP6,MSX2,ZCCHC12,FST,DAND5,HFE,AMHR2,BMP4,GATA5,FOXD1,NFIA,INHBE,WNT1,BMP2,SPINT1,DLX5,TFAP2B,GATA6,NODAL,WNT5A,SFRP2,GDF3,ZFP423,BMP7,CRB2,GDF7,SFRP1,GDF6,SOST,ENG,INHBB
GO:BP	negative regulation of biosynthetic process	GO:0009890	FALSE	5.7155e-05	4.24295	2778	1505	222	26856	F2RL1,GFI1,HES5,PARP14,LHX1,PLA2G10,FFAR4,ZFP281,GSC,TRIB2,MSX2,GM27028,NMB,PRDM6,HOXB3,ZBTB41,BMYC,FGF9,PGLYRP1,HOXB13,FGF15,MOSPD1,RORC,HSF4,IL20RB,NUDT12,IL6,EMILIN1,FST,CD24A,CPB2,SOX7,NFATC4,BATF3,TLR6,MLXIPL,DHX58,TRIM2,TRUB1,BTK,HFE,NR4A3,DUSP5,OSR2,OTP,BMP4,NEUROG3,ZBTB21,GATA5,FOXD1,FASTKD1,PRR5L,HOXB4,SERPINB1A,LBP,STRN3,CDX2,ZFP354B,PARP9,PLA2G3,LHX9,PPARA,HBA-X,CX3CL1,SCRT1,SOX6,SMARC…
GO:BP	renal tubule development	GO:0061326	FALSE	6.04821e-05	4.21837	108	1505	23	26856	HES5,LHX1,CD24A,HOXB7,BMP4,FOXD1,JAG1,WT1,WNT1,IRX1,BMP2,POU3F3,HNF1B,TFAP2B,SHH,WNT6,TCF21,TACSTD2,DCHS1,SIX2,PAX8,PRICKLE1,AGTR1A
GO:BP	axonogenesis	GO:0007409	FALSE	6.1726e-05	4.20953	477	1505	58	26856	FLRT3,ATOH1,LHX1,PLA2G10,NKX2-9,CSF1R,NRN1,MGLL,MALT1,NR4A3,NOVA2,FOXD1,RET,NRP2,LHX9,SLITRK5,FOXG1,BCL11A,POU3F2,BCL11B,NKX6-1,BARHL2,PAX6,PCDHAC2,DLX5,SHH,ISLR2,PRKG1,TBR1,NECTIN1,EPHA7,UNC5C,NEFH,LHX2,WNT5A,NDN,ISL1,OTX2,FGF13,VAX2,BMP7,LHX3,DISC1,GDF7,SEMA5B,ARTN,EDN3,NKX2-1,PRICKLE1,RELN,GLI2,SHTN1,TRAK1,SCN1B,MBP,THY1,EFNA1,EPHA4
GO:BP	anatomical structure maturation	GO:0071695	FALSE	7.07574e-05	4.15023	285	1505	41	26856	HES5,CCL19,PLA2G10,S1PR1,MSX2,FEV,HOXB13,BTK,ERCC2,CCDC154,SLC26A6,RET,ROPN1L,PLA2G3,HBA-X,FARP2,ASCL1,WNT1,NPPC,BMP2,BCL11A,CDKN1C,TMEM79,ZBTB16,KLF2,IHH,TSSK3,SCARF1,EFCAB9,WNT5A,FOXA1,TDRD5,NRXN1,DCHS1,KCNQ3,C1QA,ZAR1,DMC1,PLD6,SOX18,LGI4
GO:BP	cell adhesion	GO:0007155	FALSE	8.24058e-05	4.08404	1448	1505	131	26856	LGALS2,FLRT3,CLDN10,HES5,MUC4,CCL19,CCDC80,TNFAIP6,S1PR1,H2-OA,CD40LG,H2-DMB2,ABI3BP,IL20RB,IL6,AGR2,EMILIN1,MADCAM1,CD24A,DLC1,LRFN3,ICAM5,MALT1,ATP4B,HFE,ALOX12,NR4A3,CCL5,BMP4,GATA5,ADAM8,PLPP3,PCDHGB1,RET,PPARA,HYAL3,CX3CL1,JAG1,FARP2,NAT8F3,CDKN2A,SOX2,MDK,PCDHGA2,MAGI1,EPCAM,WNT1,PCDH8,IZUMO1,BMP2,H2-AB1,ADAMTS9,AKIP1,DSP,HOXD3,ZBTB16,ACER2,FOXF1,DTX1,PCDHAC2,LIMCH1,PERP,FCHO1,IHH,SHH,NODAL…
GO:BP	mesonephros development	GO:0001823	FALSE	8.70031e-05	4.06047	110	1505	23	26856	LHX1,HOXB7,OSR2,BMP4,FOXD1,RET,EPCAM,WT1,WNT1,BMP2,HNF1B,ZBTB16,SHH,WNT6,TCF21,TACSTD2,BMP7,DCHS1,SFRP1,SIX2,PAX8,AGTR1A,SPRY1
GO:BP	epidermis development	GO:0008544	FALSE	9.30207e-05	4.03142	377	1505	49	26856	HES5,ATOH1,PLA2G10,MSX2,MADCAM1,FST,ALOX12,ERCC2,BMP4,NAGLU,MAFB,PPARA,JAG1,CYP26B1,CDKN2A,FOXE1,SOX21,POU3F2,BCL11B,TMEM79,OVOL2,KRT77,DSP,SPINT1,HEY2,PAX6,ESRP1,GATA6,TNFRSF19,SHH,LHX2,MANSC4,WNT5A,GDF3,MYCN,SLC44A4,LHFPL5,GAB1,TFAP2C,GRHL2,POU3F1,KAZN,SATB1,CLDN4,KRT78,SOX18,GLI2,ST14,EVPL
GO:BP	BMP signaling pathway	GO:0030509	FALSE	0.000113997	3.94311	176	1505	30	26856	HES5,TNFAIP6,MSX2,ZCCHC12,FST,DAND5,HFE,AMHR2,BMP4,FOXD1,NFIA,INHBE,WNT1,BMP2,DLX5,TFAP2B,GATA6,NODAL,WNT5A,SFRP2,GDF3,ZFP423,BMP7,CRB2,GDF7,SFRP1,GDF6,SOST,ENG,INHBB
GO:BP	neuron projection guidance	GO:0097485	FALSE	0.000114141	3.94256	247	1505	37	26856	FLRT3,ATOH1,LHX1,PLA2G10,CSF1R,MALT1,NR4A3,NOVA2,FOXD1,NRP2,LHX9,FOXG1,BCL11B,PAX6,PCDHAC2,DLX5,SHH,TBR1,NECTIN1,EPHA7,UNC5C,LHX2,WNT5A,ISL1,OTX2,BMP7,LHX3,GDF7,SEMA5B,ARTN,EDN3,NKX2-1,RELN,GLI2,SCN1B,EFNA1,EPHA4
GO:BP	axon guidance	GO:0007411	FALSE	0.000114141	3.94256	247	1505	37	26856	FLRT3,ATOH1,LHX1,PLA2G10,CSF1R,MALT1,NR4A3,NOVA2,FOXD1,NRP2,LHX9,FOXG1,BCL11B,PAX6,PCDHAC2,DLX5,SHH,TBR1,NECTIN1,EPHA7,UNC5C,LHX2,WNT5A,ISL1,OTX2,BMP7,LHX3,GDF7,SEMA5B,ARTN,EDN3,NKX2-1,RELN,GLI2,SCN1B,EFNA1,EPHA4
GO:BP	nephron tubule development	GO:0072080	FALSE	0.000114348	3.94177	103	1505	22	26856	HES5,LHX1,CD24A,HOXB7,BMP4,FOXD1,JAG1,WT1,WNT1,IRX1,BMP2,POU3F3,HNF1B,TFAP2B,SHH,WNT6,TCF21,TACSTD2,DCHS1,SIX2,PAX8,AGTR1A
GO:BP	regulation of DNA-binding transcription factor activity	GO:0051090	FALSE	0.000124136	3.9061	427	1505	53	26856	PLA2G10,TRIB2,MSX2,CD40LG,IL6,TSSK4,TLR6,MALT1,NEUROD2,ADAM8,PLPP3,TRIM12C,CX3CL1,SOX6,CDKN2A,BEX1,HAND2,WNT1,TRIM21,RIPK4,BMP2,NKX3-1,TRIM34B,POU4F1,TRIM62,SHH,NODAL,TRAF3,ADCY8,ARHGEF2,EOMES,WNT5A,NLRP12,4930447C04RIK,NDN,FOXA1,ZIC3,TRIM52,AIM2,CAMK2A,HAND1,BEX2,NR1H4,PROX1,LPAR5,DAB2IP,SFRP5,NEUROD1,RELN,GLI2,CLU,NOD1,NFKBID
GO:BP	nephron morphogenesis	GO:0072028	FALSE	0.000126089	3.89932	87	1505	20	26856	HES5,LHX1,HOXB7,BMP4,FOXD1,WT1,WNT1,IRX1,SALL1,BMP2,HNF1B,SHH,WNT6,TCF21,TACSTD2,BMP7,DCHS1,SIX2,PAX8,AGTR1A
GO:BP	forebrain generation of neurons	GO:0021872	FALSE	0.000135223	3.86895	57	1505	16	26856	HES5,CSF1R,OTP,NRP2,FOXG1,ASCL1,BCL11B,PAX6,TBR1,SHANK3,NHLH2,DISC1,ZMIZ1,TFAP2C,PROX1,NKX2-1
GO:BP	regulation of nervous system development	GO:0051960	FALSE	0.000144717	3.83948	562	1505	64	26856	FLRT3,HES5,ATOH1,HOXB3,CSF1R,IL6,CD24A,NFATC4,VSTM5,OTP,BMP4,CX3CL1,FIG4,NKX6-2,BEX1,SLITRK5,MDK,FOXG1,ASCL1,ASCL2,BMP2,BCL11A,CDKN2B,RASSF10,CTSC,NKX6-1,TLX2,MME,SPINT1,HEY2,PAX6,POU4F1,SHH,SPEN,ISLR2,EPHA7,PTPRF,ARHGEF2,LHX2,WNT5A,CYSLTR2,SHANK3,FGF13,MYCN,NKX2-2,NRXN1,BMP7,DISC1,SEMA5B,CLSTN3,LINGO1,OLIG2,PROX1,LIN28A,RELN,LGI4,TNFRSF21,SHTN1,ADGRB1,CASZ1,TRAK1,MBP,THY1,EPHA4
GO:BP	regulation of epithelial cell differentiation	GO:0030856	FALSE	0.000154773	3.8103	159	1505	28	26856	HES5,ATOH1,LHX1,MSX2,ETV2,CSF1R,FST,CD24A,BMP4,JAG1,ASCL1,BMP2,CDKN1C,CDKN2B,OVOL2,HEY2,PAX6,ESRP1,NODAL,GDF3,MYCN,NKX2-2,BMP7,SIX2,PAX8,GRHL2,STAT5B,SPRY1
GO:BP	Wnt signaling pathway	GO:0016055	FALSE	0.000158369	3.80033	442	1505	54	26856	GSC,ETV2,FGF9,TNKS2,SOX7,NFATC4,TMEM198,LBX2,FZD8,NPHP4,FOXD1,MCC,KREMEN2,PLPP3,FOXL1,SOX2,MDK,SOX30,WNT1,SALL1,BMP2,AMER2,HIC1,SHISA3,HNF1B,DKKL1,DLX5,PPM1N,SHH,WNT6,GRB10,WNT5A,D1PAS1,ISL1,SFRP2,SOX17,VAX2,CXXC4,SOX13,DISC1,DACT1,SFRP1,SHISA2,PLEKHA4,SHISA6,MDFI,DAB2IP,WWOX,SOST,SFRP5,PRICKLE1,BTRC,PRDM15,DKK3
GO:BP	developmental growth	GO:0048589	FALSE	0.000160188	3.79537	780	1505	81	26856	FLRT3,TNFAIP6,LHX1,S1PR1,MSX2,TAF8,CCND2,FGF9,CSF1R,PTX3,AGR2,COL27A1,TNKS2,NRN1,MGLL,ADPRHL1,ERCC2,BMP4,NRP2,PPARA,NAT8F3,TMEM108,SOX2,MDK,H2-Q2,HOXD13,NPPC,BCL11A,POU3F2,CDKN1C,SALL4,DIO3,NKX6-1,BARHL2,HNF1B,EMX1,FGFR2,HEY2,KLF2,GATA6,IHH,SHH,IGF2,ISLR2,PRKG1,WWC1,EPHA7,LHX2,PDGFRA,WNT5A,POU5F1,NDN,SFRP2,FGF13,APBA1,APOD,TEX19.1,DISC1,SEMA5B,CACNA2D2,2810429I04RIK,ZMIZ1,SFRP1,MATN1,EDN3,TFAP2C,…
GO:BP	columnar/cuboidal epithelial cell differentiation	GO:0002065	FALSE	0.000178686	3.74791	132	1505	25	26856	AGR2,FST,OTP,BMP4,GATA5,CDX2,JAG1,PTK6,NKX6-2,ASCL1,BMP2,POU3F2,NKX6-1,EMX1,INSM1,PAX6,GATA6,NODAL,WNT5A,FOXA1,NKX2-2,BMP7,LHX3,PROX1,NEUROD1
GO:BP	cell-cell signaling by wnt	GO:0198738	FALSE	0.000184027	3.73512	444	1505	54	26856	GSC,ETV2,FGF9,TNKS2,SOX7,NFATC4,TMEM198,LBX2,FZD8,NPHP4,FOXD1,MCC,KREMEN2,PLPP3,FOXL1,SOX2,MDK,SOX30,WNT1,SALL1,BMP2,AMER2,HIC1,SHISA3,HNF1B,DKKL1,DLX5,PPM1N,SHH,WNT6,GRB10,WNT5A,D1PAS1,ISL1,SFRP2,SOX17,VAX2,CXXC4,SOX13,DISC1,DACT1,SFRP1,SHISA2,PLEKHA4,SHISA6,MDFI,DAB2IP,WWOX,SOST,SFRP5,PRICKLE1,BTRC,PRDM15,DKK3
GO:BP	pancreas development	GO:0031016	FALSE	0.000189033	3.72346	89	1505	20	26856	IL6,BMP4,NKX6-2,NKX6-1,HNF1B,FOXF1,INSM1,PAX6,GATA6,IHH,SHH,IGF2,WNT5A,ISL1,ZIC3,NKX2-2,PROX1,ILDR2,NEUROD1,CLU
GO:BP	pituitary gland development	GO:0021983	FALSE	0.000218248	3.66105	45	1505	14	26856	OTP,BMP4,SOX2,SALL1,PITX1,BMP2,POU3F2,PAX6,WNT5A,ISL1,LHX3,NKX2-1,GLI2,INHBB
GO:BP	negative regulation of cellular metabolic process	GO:0031324	FALSE	0.000218388	3.66077	3180	1505	245	26856	HCRT,F2RL1,GFI1,HES5,HPN,PARP14,LHX1,PLA2G10,FFAR4,ZFP281,GSC,TRIB2,MSX2,GM27028,NMB,PRDM6,HOXB3,ZBTB41,BMYC,FGF9,PGLYRP1,HOXB13,FGF15,MOSPD1,RORC,HSF4,IL20RB,NUDT12,IL6,CLEC16A,TNKS2,EMILIN1,FST,CD24A,CPB2,SOX7,NFATC4,BATF3,TLR6,MLXIPL,DHX58,TRIM2,TRUB1,RAD17,BTK,HFE,NR4A3,DUSP5,OSR2,OTP,BMP4,NEUROG3,ZBTB21,GATA5,FOXD1,FASTKD1,PRR5L,HOXB4,SERPINB1A,PLPP3,LBP,STRN3,CDX2,ZFP354B,PARP9,PLA2G3,LHX9,…
GO:BP	telencephalon regionalization	GO:0021978	FALSE	0.0002272	3.64359	13	1505	8	26856	BMP4,BMP2,EMX2,EMX1,PAX6,SHH,LHX2,EOMES
GO:BP	telencephalon development	GO:0021537	FALSE	0.000246314	3.60851	309	1505	42	26856	HES5,ATOH1,LHX1,CSF1R,UNCX,NR4A3,BMP4,TMEM108,SLITRK5,MDK,FOXG1,ASCL1,SALL1,FUT10,BMP2,POU3F3,EMX2,POU3F2,JAKMIP1,BCL11B,EMX1,PAX6,DLX5,IGF2BP1,SHH,TBR1,LHX2,EOMES,WNT5A,SHANK3,CCDC85C,FGF13,ZIC3,DISC1,ZMIZ1,TFAP2C,PROX1,NKX2-1,DAB2IP,KIF26A,NEUROD1,RELN
GO:BP	positive regulation of signal transduction	GO:0009967	FALSE	0.00024772	3.60604	1562	1505	137	26856	F2RL1,GFI1,HES5,PARP14,CCL19,FFAR4,MSX2,BMYC,GPR3,FGF9,FGF15,CSF1R,IL6,AGR2,CLEC16A,TNKS2,CD24A,NFATC4,TLR6,DHX58,BTK,TMEM198,LBX2,ADRA2A,IRS1,NEUROD2,FZD8,GPR61,CCL5,BMP4,GATA5,FOXD1,ADAM8,LBP,RET,PARP9,TRIM12C,CX3CL1,JAG1,FGFBP3,ARMC9,ADAMTS20,NMNAT1,TMEM108,CDKN2A,SOX2,ZCCHC3,ASCL1,ADRA2C,HAND2,WNT1,NPPC,SALL1,CYBA,BMP2,NKX3-1,RASD2,CDKN1C,HIC1,CDKN2B,CTSC,FGFR2,DLX5,TRIM34B,PPM1N,KLF2,GATA6,T…
GO:BP	metanephric nephron development	GO:0072210	FALSE	0.000250722	3.60081	39	1505	13	26856	HES5,LHX1,BMP4,FOXD1,RET,WT1,IRX1,SALL1,TFAP2B,PDGFRA,TCF21,SIX2,PAX8
GO:BP	neuron migration	GO:0001764	FALSE	0.000278507	3.55516	193	1505	31	26856	ATOH1,LHX1,NRP2,SCRT1,MDK,FOXG1,ASCL1,EMX2,NKX6-1,BARHL2,SCRT2,PAX6,POU4F1,PRKG1,UNC5C,ARHGEF2,EOMES,NDN,FGF13,CCR4,CAMK2A,DISC1,SOX14,ZMIZ1,MDGA2,NKX2-1,DAB2IP,KIF26A,RELN,LRIG2,SHTN1
GO:BP	locomotion	GO:0040011	FALSE	0.000281598	3.55037	1267	1505	116	26856	ADAMTS1,FLRT3,F2RL1,CCL19,TNFAIP6,S1PR1,DUOXA2,CYP7B1,FGF9,FGF15,CSF1R,AGR2,EMILIN1,MADCAM1,DLC1,ALOX12,CCL17,NR4A3,ADRA2A,NOVA2,CCL5,BMP4,PRR5L,ADAM8,MCC,PLPP3,LBP,RET,NRP2,CX3CL1,JAG1,FBN2,JPH3,SCRT1,MDK,EPCAM,STK26,NPPC,BMP2,BEX4,CCL27A,ADAMTS9,NKX6-1,SCRT2,FOXF1,INSM1,PAX6,FGF16,LIMCH1,CARD10,SHH,NODAL,IGF2,PRKG1,TMEM102,TBR1,EPHA7,ACKR4,UNC5C,ARHGEF2,PDGFRA,WNT5A,PTPRR,CXCR3,SHANK3,SFRP2,CXC…
GO:BP	sensory system development	GO:0048880	FALSE	0.000307779	3.51176	439	1505	53	26856	HES5,MAB21L2,LHX1,MAB21L1,FGF9,HSF4,GNAT1,OSR2,BMP4,NPHP4,NAGLU,RET,JAG1,NFIA,FBN2,SOX2,PBX4,CDKN1C,BCL11B,DIO3,BARHL2,PAX6,SLC17A7,POU4F1,TFAP2B,IHH,SHH,NECTIN1,CELF4,LHX2,ROM1,PDGFRA,CRB1,ISL1,GDF3,VAX2,SLC44A4,BMP7,CRB2,BHLHE23,MFAP5,MEIS3,C1QA,GRHL2,PROX1,TMEM215,NEUROD1,PRICKLE1,CACNA1C,CASZ1,SPRY1,THY1,INHBB
GO:BP	response to growth factor	GO:0070848	FALSE	0.000311101	3.5071	753	1505	78	26856	FLRT3,HES5,TNFAIP6,LHX1,MSX2,ZCCHC12,FGF9,PENK,FGF15,IL6,EMILIN1,FST,DAND5,GFRA1,HFE,AMHR2,BMP4,GATA5,FOXD1,NRP2,PPARA,FGFBP3,NFIA,FBN2,SOX6,INHBE,TMEM108,SOX2,BEX1,ASCL1,WNT1,BMP2,PAX9,CDKN1C,CDKN2B,OVOL2,SPINT1,FGFR2,PAX6,PLK5,DLX5,FGF16,TFAP2B,GATA6,NODAL,GRB10,PTPRF,PDGFRA,WNT5A,FRS3,FGF3,NDN,SFRP2,GDF3,ZFP423,NRXN1,BMP7,CRB2,GDF7,ZMIZ1,KL,GAB1,NRROS,SFRP1,SHISA2,GDF6,STAT5B,NKX2-1,DAB2IP,WWO…
GO:BP	hemopoiesis	GO:0030097	FALSE	0.000342564	3.46526	1036	1505	99	26856	F2RL1,HES5,ISG15,CCL19,TNFAIP6,PLA2G10,ETV2,CD79B,HOXB3,H2-OA,CD40LG,BMYC,PGLYRP1,CSF1R,TMEM176B,RORC,IL6,FST,CD24A,BATF3,6030468B19RIK,HOXB7,GM13283,MALT1,BTK,ERCC2,FZD8,CCL5,BMP4,NAGLU,MAFB,ADAM8,HOXB4,DNASE2A,PLA2G3,HBA-X,JAG1,LBR,RABL3,TCAF2,CYP26B1,SOX6,FARP2,CDKN2A,MDK,WNT1,VPREB1,BMP2,BCL11A,H2-AB1,CDKN1C,CDKN2B,BCL11B,MLF1,ZBTB16,DTX1,TMEM176A,TSPO2,KLF2,POU4F1,UCP2,IHH,SHH,ANK1,IL1RL2,TR…
GO:BP	sex differentiation	GO:0007548	FALSE	0.000367012	3.43532	359	1505	46	26856	ADAMTS1,TNFAIP6,LHX1,FGF9,PTX3,FST,LHFPL2,GFRA1,BIK,AMHR2,BMP4,LHX9,HYAL3,VGF,DMRTA1,WT1,HOXD13,NPPC,SALL1,NKX3-1,HNF1B,DMRT1,GATA6,SHH,DHH,NEFH,PDGFRA,WNT5A,TCF21,ABCB1A,SFRP2,MIR124-2HG,ZFP42,TEX19.1,NHLH2,SFRP1,DMRTB1,DMRTC2,TFAP2C,STAT5B,NKX2-1,DMC1,ROR2,IMMP2L,ADAM30,INHBB
GO:BP	response to external stimulus	GO:0009605	FALSE	0.000410359	3.38684	2987	1505	231	26856	HP,HCRT,LGALS2,FLRT3,F2RL1,GFI1,ISG15,HPN,PARP14,CCL19,ANKRD23,FBXL21,CCDC80,TNFAIP6,TNFAIP8,PLA2G10,FFAR4,S1PR1,CYP26A1,DUOXA2,NMB,ULBP1,CYP7B1,CD79B,PGLYRP1,PENK,FGF15,CSF1R,PCSK1N,PTX3,IL20RB,IL6,AGR2,CLEC16A,EMILIN1,CD24A,CPB2,BATF3,TLR6,PADI4,MLXIPL,MGLL,DHX58,TMEM255A,GBP3,MCOLN2,GM13283,MALT1,ATP4B,BTK,HFE,GNAT1,PKD1L3,ALOX12,MKX,SCARB1,CCL17,NR4A3,TRIM7,PGC,TAP2,NOVA2,CCL5,BMP4,NAGLU,AHR,…
GO:BP	nephron epithelium morphogenesis	GO:0072088	FALSE	0.000434055	3.36246	85	1505	19	26856	HES5,LHX1,HOXB7,BMP4,FOXD1,WT1,WNT1,IRX1,SALL1,BMP2,HNF1B,SHH,WNT6,TCF21,TACSTD2,DCHS1,SIX2,PAX8,AGTR1A
GO:BP	ureteric bud development	GO:0001657	FALSE	0.000445442	3.35121	102	1505	21	26856	LHX1,HOXB7,BMP4,FOXD1,RET,EPCAM,WT1,WNT1,BMP2,HNF1B,SHH,WNT6,TCF21,TACSTD2,BMP7,DCHS1,SFRP1,SIX2,PAX8,AGTR1A,SPRY1
GO:BP	regulation of cell-cell adhesion	GO:0022407	FALSE	0.000464161	3.33333	481	1505	56	26856	CCL19,H2-OA,CD40LG,H2-DMB2,IL20RB,IL6,EMILIN1,CD24A,LRFN3,MALT1,HFE,ALOX12,NR4A3,CCL5,BMP4,ADAM8,PLPP3,PPARA,CX3CL1,JAG1,CDKN2A,SOX2,MDK,MAGI1,EPCAM,WNT1,PCDH8,BMP2,H2-AB1,ZBTB16,DTX1,FCHO1,IHH,SHH,NODAL,IGF2,IL1RL2,PRKG1,EPHA7,IL12RB2,WNT5A,LAX1,ZAP70,BMP7,SOX13,LAPTM5,ZMIZ1,RASAL3,MDGA2,STAT5B,ILDR2,CD37,TNFRSF21,NFKBID,MBP,THY1
GO:BP	cell maturation	GO:0048469	FALSE	0.000517493	3.2861	219	1505	33	26856	HES5,CCL19,PLA2G10,FEV,HOXB13,BTK,ERCC2,SLC26A6,RET,ROPN1L,PLA2G3,HBA-X,FARP2,ASCL1,NPPC,BCL11A,CDKN1C,TMEM79,KLF2,IHH,TSSK3,SCARF1,EFCAB9,FOXA1,TDRD5,NRXN1,KCNQ3,C1QA,ZAR1,DMC1,PLD6,SOX18,LGI4
GO:BP	regulation of morphogenesis of an epithelium	GO:1905330	FALSE	0.000533961	3.27249	70	1505	17	26856	LHX1,HOXB7,ALOX12,LBX2,BMP4,MDK,HOXD13,SHH,PDGFRA,WNT5A,TACSTD2,BMP7,SFRP1,SIX2,PAX8,AGTR1A,MMRN2
GO:BP	negative regulation of macromolecule metabolic process	GO:0010605	FALSE	0.000559075	3.25253	3326	1505	252	26856	HCRT,F2RL1,GFI1,HES5,ISG15,PARP14,LHX1,PLA2G10,FFAR4,ZFP281,GSC,TRIB2,MSX2,GM27028,NMB,PRDM6,HOXB3,ZBTB41,BMYC,FGF9,PGLYRP1,HOXB13,FGF15,MOSPD1,RORC,HSF4,PCSK1N,PTX3,IL20RB,NUDT12,IL6,CLEC16A,TNKS2,EMILIN1,FST,CD24A,CPB2,SOX7,NFATC4,BATF3,TLR6,MLXIPL,DHX58,TRIM2,TRUB1,RAD17,BTK,HFE,NR4A3,DUSP5,OSR2,OTP,BMP4,NEUROG3,ZBTB21,GATA5,FOXD1,FASTKD1,PRR5L,HOXB4,SERPINB1A,PLPP3,LBP,STRN3,CDX2,ZFP354B,PARP…
GO:BP	cellular response to growth factor stimulus	GO:0071363	FALSE	0.00057147	3.24301	725	1505	75	26856	FLRT3,HES5,TNFAIP6,LHX1,MSX2,ZCCHC12,FGF9,PENK,FGF15,IL6,EMILIN1,FST,DAND5,GFRA1,HFE,AMHR2,BMP4,GATA5,FOXD1,NRP2,PPARA,FGFBP3,NFIA,FBN2,SOX6,INHBE,TMEM108,BEX1,WNT1,BMP2,PAX9,CDKN1C,CDKN2B,OVOL2,SPINT1,FGFR2,PAX6,PLK5,DLX5,FGF16,TFAP2B,GATA6,NODAL,GRB10,PTPRF,PDGFRA,WNT5A,FRS3,FGF3,NDN,SFRP2,GDF3,ZFP423,NRXN1,BMP7,CRB2,GDF7,ZMIZ1,KL,GAB1,NRROS,SFRP1,SHISA2,GDF6,STAT5B,NKX2-1,DAB2IP,WWOX,SOST,MMRN…
GO:BP	branching involved in ureteric bud morphogenesis	GO:0001658	FALSE	0.000621872	3.2063	63	1505	16	26856	LHX1,HOXB7,BMP4,FOXD1,WT1,WNT1,BMP2,HNF1B,SHH,WNT6,TCF21,TACSTD2,DCHS1,SIX2,PAX8,AGTR1A
GO:BP	axis specification	GO:0009798	FALSE	0.000640412	3.19354	87	1505	19	26856	LHX1,BMP4,CDX2,WNT1,HEY2,PAX6,SHH,NODAL,WNT6,WNT5A,TDRD5,GDF3,ZIC3,VAX2,SFRP1,SIX2,MDFI,PLD6,PRICKLE1
GO:BP	cell communication	GO:0007154	FALSE	0.000667942	3.17526	7536	1505	509	26856	HP,HCRT,FLRT3,PTH2,F2RL1,GFI1,HES5,SCGN,ISG15,PRLHR,GJA4,MUC4,PARP14,CCL19,ATOH1,RXFP4,TNFAIP6,LIN7B,LHX1,PLA2G10,PGAM2,FFAR4,GSC,HTR5B,S1PR1,TNFRSF25,MSX2,NMB,GPR162,ZCCHC12,CYP7B1,ETV2,CD79B,ERC2,CD40LG,ASB14,BMYC,GPR3,FGF9,FCRLA,PGLYRP1,PENK,FGF15,CSF1R,ENPP5,CSF2RA,RORC,PCSK1N,PRAM1,IL20RB,IL6,AGR2,CLEC16A,TNKS2,EMILIN1,MADCAM1,FST,CD24A,NRN1,SOX7,DAND5,NFATC4,TSSK4,TLR6,MLXIPL,MGLL,6030468B1…
GO:BP	embryonic epithelial tube formation	GO:0001838	FALSE	0.000774966	3.11072	142	1505	25	26856	HES5,BMP4,RET,ALX1,IRX1,SALL4,OVOL2,HNF1B,SPINT1,SHH,NODAL,WNT6,LHX2,WNT5A,SHANK3,SFRP2,BMP7,HAND1,GDF7,SFRP1,PAX8,GRHL2,PRICKLE1,IPMK,ST14
GO:BP	prostate gland epithelium morphogenesis	GO:0060740	FALSE	0.000797889	3.09806	30	1505	11	26856	CYP7B1,HOXB13,BMP4,HOXD13,NKX3-1,SHH,WNT5A,FOXA1,BMP7,SFRP1,GLI2
GO:BP	circulatory system development	GO:0072359	FALSE	0.000858526	3.06625	1210	1505	110	26856	ADAMTS1,FLRT3,MYL7,GJA4,S1PR1,MSX2,CCND2,ETV2,HOXB3,FGF9,HOXB13,ABI3BP,FGF15,ANKS6,EMILIN1,DAND5,NFATC4,DZIP1,AMHR2,ADPRHL1,LRRC27,FZD8,CCL5,BMP4,NAGLU,GATA5,ADAM8,PLPP3,FOXL1,CDX2,NRP2,PPARA,CX3CL1,JAG1,SOX6,SLITRK5,MDK,ASCL1,WT1,HAND2,NPPC,SALL1,BMP2,NKX3-1,NKX2-6,SALL4,OVOL2,ADAMTS9,DSP,SPINT1,FOXF1,HEY2,PAX6,KLF2,POU4F1,TFAP2B,GATA6,IHH,CARD10,SHH,NODAL,IGF2,PRKG1,TRAF3IP2,ESX1,ROM1,EOMES,PDG…
GO:BP	formation of primary germ layer	GO:0001704	FALSE	0.000867018	3.06197	124	1505	23	26856	LHX1,ETV2,SOX7,NR4A3,DUSP5,BMP4,SOX2,TLX2,HNF1B,FOXF1,FGFR2,GATA6,NODAL,EOMES,WNT5A,POU5F1,SFRP2,SOX17,BMP7,HAND1,CRB2,SIX2,MMP15
GO:BP	localization	GO:0051179	FALSE	0.000881186	3.05493	5386	1505	379	26856	CEP19,AMN,HCRT,CLDN10,ZDHHC14,ARRDC5,F2RL1,ISG15,HPN,GJA4,CCL19,TOMM20L,TNFAIP6,ARL4D,LIN7B,SLC7A9,PLA2G10,ENDOU,FFAR4,DUOXA2,TAF8,NMB,MAP6D1,FEV,GULP1,ERC2,DUSP18,KLC3,FGF9,FGF15,PPP2R2B,SLC12A9,ASGR2,PTX3,PRAM1,IL6,AGR2,CLEC16A,TNKS2,TMPRSS5,MADCAM1,CD24A,CPB2,DAND5,ABCA3,DZIP1,EPN3,CACNG8,MAFA,MCOLN2,SLC22A18,ICAM5,MALT1,ATP4B,BTK,HFE,SLC31A2,PPFIA3,PKD1L3,SCARB1,NR4A3,ADRA2A,P2RX6,IRS1,RHOV,T…
GO:BP	mesonephric tubule development	GO:0072164	FALSE	0.000881456	3.0548	106	1505	21	26856	LHX1,HOXB7,BMP4,FOXD1,RET,EPCAM,WT1,WNT1,BMP2,HNF1B,SHH,WNT6,TCF21,TACSTD2,BMP7,DCHS1,SFRP1,SIX2,PAX8,AGTR1A,SPRY1
GO:BP	mesonephric epithelium development	GO:0072163	FALSE	0.000881456	3.0548	106	1505	21	26856	LHX1,HOXB7,BMP4,FOXD1,RET,EPCAM,WT1,WNT1,BMP2,HNF1B,SHH,WNT6,TCF21,TACSTD2,BMP7,DCHS1,SFRP1,SIX2,PAX8,AGTR1A,SPRY1
GO:BP	regulation of neurogenesis	GO:0050767	FALSE	0.000886601	3.05227	466	1505	54	26856	HES5,ATOH1,HOXB3,CSF1R,IL6,CD24A,NFATC4,OTP,BMP4,CX3CL1,NKX6-2,BEX1,MDK,FOXG1,ASCL1,ASCL2,BMP2,BCL11A,CDKN2B,RASSF10,NKX6-1,TLX2,MME,SPINT1,HEY2,PAX6,POU4F1,SHH,SPEN,ISLR2,EPHA7,PTPRF,ARHGEF2,LHX2,WNT5A,CYSLTR2,SHANK3,FGF13,MYCN,NKX2-2,BMP7,DISC1,SEMA5B,LINGO1,OLIG2,PROX1,LIN28A,RELN,SHTN1,CASZ1,TRAK1,MBP,THY1,EPHA4
GO:BP	signaling	GO:0023052	FALSE	0.000900286	3.04562	7418	1505	501	26856	HP,HCRT,FLRT3,PTH2,F2RL1,GFI1,HES5,SCGN,ISG15,PRLHR,GJA4,MUC4,PARP14,CCL19,ATOH1,RXFP4,TNFAIP6,LIN7B,LHX1,PLA2G10,PGAM2,FFAR4,GSC,HTR5B,S1PR1,TNFRSF25,MSX2,NMB,GPR162,ZCCHC12,CYP7B1,ETV2,CD79B,ERC2,CD40LG,ASB14,BMYC,GPR3,FGF9,FCRLA,PGLYRP1,PENK,FGF15,CSF1R,CSF2RA,RORC,PCSK1N,PRAM1,IL20RB,IL6,AGR2,CLEC16A,TNKS2,EMILIN1,MADCAM1,FST,CD24A,NRN1,SOX7,DAND5,NFATC4,TSSK4,TLR6,MLXIPL,MGLL,6030468B19RIK,D…
GO:BP	epithelial tube formation	GO:0072175	FALSE	0.000930934	3.03108	153	1505	26	26856	HES5,BMP4,RET,ALX1,IRX1,SALL4,OVOL2,HNF1B,SPINT1,SHH,NODAL,WNT6,LHX2,WNT5A,SHANK3,SFRP2,BMP7,HAND1,GDF7,SFRP1,PAX8,GRHL2,PRICKLE1,IPMK,ST14,MMRN2
GO:BP	negative regulation of metabolic process	GO:0009892	FALSE	0.000964169	3.01585	3553	1505	265	26856	HCRT,F2RL1,GFI1,HES5,ISG15,HPN,PARP14,LHX1,PLA2G10,FFAR4,ZFP281,GSC,TRIB2,MSX2,GM27028,NMB,PRDM6,HOXB3,ZBTB41,BMYC,FGF9,PGLYRP1,HOXB13,FGF15,MOSPD1,RORC,HSF4,PCSK1N,PTX3,IL20RB,NUDT12,IL6,CLEC16A,TNKS2,EMILIN1,FST,CD24A,CPB2,SOX7,NFATC4,BATF3,TLR6,MLXIPL,DHX58,TRIM2,TRUB1,RAD17,BTK,HFE,NR4A3,ADRA2A,DUSP5,OSR2,OTP,NOVA2,BMP4,NEUROG3,ZBTB21,GATA5,FOXD1,FASTKD1,PRR5L,HOXB4,SERPINB1A,PLPP3,LBP,STRN3,…
GO:BP	ossification	GO:0001503	FALSE	0.000986899	3.00573	419	1505	50	26856	ISG15,TNFAIP6,FFAR4,S1PR1,MSX2,FGF9,PENK,CSF1R,ASGR2,IL6,MKX,OSR2,ERCC2,CCDC154,BMP4,KREMEN2,BGLAP3,JAG1,FBN2,SOX2,MDK,HAND2,NPPC,BMP2,ZBTB16,DLX5,GLIS1,IHH,SHH,DHH,IGF2,WNT5A,SFRP2,BMP7,DCHS1,KL,FGR,SFRP1,SIX2,MATN1,LRP3,WWOX,SOST,ROR2,PRICKLE1,GLI2,SRGN,MN1,ALPL,IGFBP3
GO:BP	heart morphogenesis	GO:0003007	FALSE	0.00113196	2.94617	270	1505	37	26856	ADAMTS1,S1PR1,MSX2,FGF9,ADPRHL1,BMP4,NAGLU,GATA5,NRP2,JAG1,HAND2,BMP2,OVOL2,DSP,FOXF1,HEY2,POU4F1,GATA6,IHH,SHH,NODAL,WNT5A,ISL1,SFRP2,SOX17,ZIC3,BMP7,HAND1,DCHS1,ZMIZ1,GRHL2,PROX1,MDM4,PRICKLE1,ENG,SPRY1,EFNA1
GO:BP	negative regulation of cell population proliferation	GO:0008285	FALSE	0.00114029	2.94298	885	1505	86	26856	GFI1,HPN,NKX2-9,MSX2,BMYC,ABI3BP,CSF1R,IL20RB,IL6,CD24A,CPB2,SOX7,NFATC4,DLC1,BTK,BNIPL,BMP4,MCC,C1QL4,SMARCA2,ZFP296,CDKN2A,SOX2,WT1,NPPC,ASCL2,BMP2,BCL11A,NKX3-1,CDKN1C,CDKN2B,BCL11B,OVOL2,TLX2,ZBTB16,SPINT1,FGFR2,INSM1,PAX6,PLK5,TFAP2B,GATA6,IHH,SHH,NODAL,PRKG1,EPHA7,PTPRF,WNT5A,TESCL,CYSLTR2,CXCR3,ISL1,SFRP2,FGF13,APOD,DRD4,TACSTD2,NRXN1,BMP7,LAPTM5,RBM38,SEMA5B,SFRP1,TYROBP,HSPA1A,PROX1,DAB2…
GO:BP	transmembrane transport	GO:0055085	FALSE	0.00115762	2.93643	1605	1505	137	26856	HPN,GJA4,CCL19,TOMM20L,SLC7A9,FFAR4,FGF15,SLC12A9,ABCA3,CACNG8,MCOLN2,SLC22A18,ATP4B,HFE,SLC31A2,PKD1L3,SCARB1,NR4A3,P2RX6,IRS1,TAP2,SLC29A4,BMP4,TRPM3,SPNS3,SLC5A7,SLC45A3,SLC26A6,CX3CL1,KCNA10,TCAF2,JPH3,SLCO2A1,ABCB9,PID1,SLC35D3,CYBA,POU3F3,KCNG3,KCNK12,ATP4A,SLC35G1,TSPAN13,KCNC4,KCNJ11,SLC30A2,SLC17A7,TSPO2,SLC13A2,GP5,UCP2,GJB5,CNNM1,GJB2,ANK1,PANX2,SLC16A6,PRKG1,GRB10,PLCH1,SLC11A1,SLC1A3…
GO:BP	nephron epithelium development	GO:0072009	FALSE	0.00116699	2.93293	126	1505	23	26856	HES5,LHX1,CD24A,HOXB7,BMP4,FOXD1,JAG1,WT1,WNT1,IRX1,SALL1,BMP2,POU3F3,HNF1B,TFAP2B,SHH,WNT6,TCF21,TACSTD2,DCHS1,SIX2,PAX8,AGTR1A
GO:BP	prostate gland morphogenesis	GO:0060512	FALSE	0.00117408	2.9303	31	1505	11	26856	CYP7B1,HOXB13,BMP4,HOXD13,NKX3-1,SHH,WNT5A,FOXA1,BMP7,SFRP1,GLI2
GO:BP	nephron tubule morphogenesis	GO:0072078	FALSE	0.0012108	2.91693	82	1505	18	26856	HES5,LHX1,HOXB7,BMP4,FOXD1,WT1,WNT1,IRX1,BMP2,HNF1B,SHH,WNT6,TCF21,TACSTD2,DCHS1,SIX2,PAX8,AGTR1A
GO:BP	tube formation	GO:0035148	FALSE	0.00122315	2.91252	165	1505	27	26856	HES5,BMP4,RET,ALX1,IRX1,SALL4,OVOL2,HNF1B,SPINT1,SHH,NODAL,WNT6,LHX2,WNT5A,SHANK3,SFRP2,BMP7,HAND1,GDF7,SFRP1,PAX8,GRHL2,DAB2IP,PRICKLE1,IPMK,ST14,MMRN2
GO:BP	positive regulation of programmed cell death	GO:0043068	FALSE	0.00123493	2.90836	635	1505	67	26856	LGALS2,F2RL1,TNFAIP8,MSX2,CD40LG,BMYC,PPP2R2B,IL6,EMILIN1,CD24A,NFATC4,TLR6,DLC1,LTK,GBP3,ALOX12,NR4A3,RNF122,CCL5,BMP4,ADAM8,BCL2L10,RET,CDKN2A,ASCL1,BMP2,NKX3-1,CTSC,ZBTB16,DKKL1,POU4F1,TFAP2B,GATA6,EPHA7,MAP3K5,UNC5C,PRDM11,PTPRF,WNT5A,D1PAS1,CXCR3,4930486L24RIK,SFRP2,FOXA1,MYCN,CAMK2A,BMP7,LAPTM5,SFRP1,RASSF6,GRIN2A,TYROBP,DAB2IP,WWOX,SCIN,CNR1,NEUROD1,CLU,MLLT11,MAP3K9,NOD1,NFKBID,CHEK2,PHLD…
GO:BP	embryonic digit morphogenesis	GO:0042733	FALSE	0.00123794	2.9073	66	1505	16	26856	MSX2,OSR2,BMP4,HOXD12,HAND2,HOXD13,SALL1,ZBTB16,IHH,SHH,WNT5A,SFRP2,MYCN,GRHL2,PRICKLE1,GLI2
GO:BP	oligodendrocyte cell fate commitment	GO:0021779	FALSE	0.00130767	2.8835	5	1505	5	26856	SOX6,ASCL1,PAX6,NKX2-2,OLIG2
GO:BP	spinal cord oligodendrocyte cell differentiation	GO:0021529	FALSE	0.00130767	2.8835	5	1505	5	26856	SOX6,ASCL1,NKX2-2,SOX13,OLIG2
GO:BP	oligodendrocyte cell fate specification	GO:0021778	FALSE	0.00130767	2.8835	5	1505	5	26856	SOX6,ASCL1,PAX6,NKX2-2,OLIG2
GO:BP	mesoderm development	GO:0007498	FALSE	0.00140992	2.85081	118	1505	22	26856	LHX1,ETV2,DAND5,NR4A3,BMP4,TLX2,FOXF1,FGFR2,POU4F1,SHH,NODAL,LHX2,EOMES,WNT5A,POU5F1,SFRP2,GDF3,ZIC3,BMP7,HAND1,CRB2,SIX2
GO:BP	regulation of hormone levels	GO:0010817	FALSE	0.00146232	2.83496	638	1505	67	26856	CYP26C1,F2RL1,GFI1,PRLHR,HPN,FFAR4,CYP26A1,DUOXA2,NMB,PCSK1N,IL6,MAFA,BTK,HFE,SCARB1,ADRA2A,IRS1,CYP2C55,CCL5,NAGLU,FOXD1,PLA2G3,GNB3,VGF,CYP26B1,FOXE1,SIRT4,BMP2,NKX3-1,DIO3,NKX6-1,CYP17A1,HNF1B,MME,PAX6,KCNJ11,NELL2,TFAP2B,UCP2,CHST8,SHH,IGF2,GPR27,ADCY8,SLC16A10,PDGFRA,ABCB1A,ISL1,FOXA1,SSTR5,ADCY5,NR1H4,SFRP1,PAX8,EDN3,TUNAR,STAT5B,ILDR2,ILDR1,CNR1,NEUROD1,TRPV6,CACNA1C,AGTR1A,DKK3,IGFBP3,INH…
GO:BP	gland morphogenesis	GO:0022612	FALSE	0.00152394	2.81703	147	1505	25	26856	HPN,MSX2,CYP7B1,HOXB13,IL6,CPB2,BMP4,CDKN2A,MDK,HOXD13,ESRP2,NKX3-1,PAX6,ESRP1,SHH,WNT5A,FOXA1,BMP7,ELF3,GDF7,SFRP1,TFAP2C,PROX1,BTRC,GLI2
GO:BP	positive regulation of cell communication	GO:0010647	FALSE	0.00167768	2.77529	1941	1505	159	26856	HCRT,F2RL1,GFI1,HES5,SCGN,PARP14,CCL19,FFAR4,MSX2,NMB,BMYC,GPR3,FGF9,FGF15,CSF1R,IL6,AGR2,CLEC16A,TNKS2,CD24A,NFATC4,TLR6,DHX58,BTK,HFE,TMEM198,LBX2,ADRA2A,IRS1,NEUROD2,FZD8,GPR61,CCL5,BMP4,GATA5,FOXD1,ADAM8,LBP,RET,PARP9,PLA2G3,TRIM12C,CX3CL1,JAG1,FGFBP3,ARMC9,ADAMTS20,NMNAT1,TMEM108,CDKN2A,SOX2,ZCCHC3,ASCL1,ADRA2C,HAND2,WNT1,NPPC,SALL1,CYBA,BMP2,NKX3-1,RASD2,CDKN1C,HIC1,CDKN2B,CTSC,NKX6-1,MME,F…
GO:BP	nephron development	GO:0072006	FALSE	0.001765	2.75326	168	1505	27	26856	HES5,LHX1,CD24A,HOXB7,BMP4,FOXD1,RET,JAG1,WT1,WNT1,IRX1,SALL1,BMP2,POU3F3,HNF1B,TFAP2B,SHH,WNT6,PDGFRA,TCF21,TACSTD2,BMP7,DCHS1,DCHS2,SIX2,PAX8,AGTR1A
GO:BP	regulation of cell migration	GO:0030334	FALSE	0.00180583	2.74332	977	1505	92	26856	ADAMTS1,F2RL1,CCL19,TNFAIP6,S1PR1,FGF9,FGF15,CSF1R,EMILIN1,MADCAM1,DLC1,ALOX12,NR4A3,ADRA2A,CCL5,BMP4,PRR5L,ADAM8,MCC,PLPP3,LBP,RET,CX3CL1,JAG1,FBN2,SCRT1,MDK,STK26,BMP2,BEX4,ADAMTS9,NKX6-1,SCRT2,FOXF1,INSM1,PAX6,FGF16,LIMCH1,CARD10,SHH,NODAL,IGF2,PRKG1,TMEM102,UNC5C,ARHGEF2,PDGFRA,WNT5A,PTPRR,CXCR3,SFRP2,CXCL14,APOD,SSH1,ABHD6,DRD4,TACSTD2,CAMK2A,BMP7,SEMA5B,SOX14,GAB1,FGR,SFRP1,EDN3,PROX1,STAT5…
GO:BP	regulation of morphogenesis of a branching structure	GO:0060688	FALSE	0.00182625	2.73844	60	1505	15	26856	LHX1,HOXB7,BMP4,MDK,HOXD13,BCL11A,SHH,PDGFRA,WNT5A,TACSTD2,BMP7,SFRP1,SIX2,PAX8,AGTR1A
GO:BP	regulation of molecular function	GO:0065009	FALSE	0.00185098	2.7326	2535	1505	198	26856	F2RL1,GFI1,HPN,MUC4,CCL19,PLA2G10,TRIB2,S1PR1,MSX2,CCND2,CD40LG,BMYC,CSF1R,PPP2R2B,PCSK1N,PTX3,IL6,CD24A,SOX7,NFATC4,TSSK4,TLR6,DLC1,LTK,DZIP1,CACNG8,MALT1,HFE,GNAT1,GNAL,TBC1D21,ALOX12,SCARB1,ADRA2A,ERCC2,NEUROD2,FZD8,CCL5,BMP4,ADAM8,SERPINB1A,PLPP3,TRAPPC6A,RET,PARP9,PPARA,TRIM12C,CX3CL1,DTX3L,DUSP16,TCAF2,JPH3,PTK6,SOX6,CDKN2A,SOX2,BEX1,ADRA2C,HAND2,WNT1,TRIM21,SIRT4,RIPK4,CYBA,BMP2,RALGAPA1,N…
GO:BP	neuroendocrine cell differentiation	GO:0061101	FALSE	0.0019518	2.70956	16	1505	8	26856	OTP,JAG1,ASCL1,BMP2,POU3F2,INSM1,NKX2-2,LHX3
GO:BP	morphogenesis of embryonic epithelium	GO:0016331	FALSE	0.00198996	2.70116	169	1505	27	26856	HES5,BMP4,RET,ALX1,IRX1,PCDH8,SALL4,OVOL2,HNF1B,SPINT1,SHH,NODAL,WNT6,LHX2,WNT5A,SHANK3,SFRP2,BMP7,HAND1,GDF7,SFRP1,PAX8,GRHL2,PRICKLE1,GLI2,IPMK,ST14
GO:BP	transport	GO:0006810	FALSE	0.00201649	2.6954	4547	1505	325	26856	CEP19,AMN,HCRT,CLDN10,ZDHHC14,ARRDC5,F2RL1,HPN,GJA4,CCL19,TOMM20L,ARL4D,LIN7B,SLC7A9,PLA2G10,ENDOU,FFAR4,DUOXA2,NMB,MAP6D1,FEV,GULP1,ERC2,DUSP18,KLC3,FGF9,FGF15,PPP2R2B,SLC12A9,ASGR2,PTX3,PRAM1,IL6,AGR2,CLEC16A,TMPRSS5,CD24A,CPB2,ABCA3,EPN3,CACNG8,MAFA,MCOLN2,SLC22A18,ICAM5,MALT1,ATP4B,BTK,HFE,SLC31A2,PPFIA3,PKD1L3,SCARB1,NR4A3,ADRA2A,P2RX6,IRS1,RHOV,TAP2,SLC29A4,CCL5,ANP32A,BMP4,GRAMD1C,HOOK2,TR…
GO:BP	negative regulation of signal transduction	GO:0009968	FALSE	0.00203536	2.69136	1303	1505	115	26856	F2RL1,ISG15,PARP14,TNFAIP6,GSC,CYP7B1,FGF9,IL6,EMILIN1,FST,DAND5,NFATC4,TLR6,DLC1,DHX58,DUSP5,CCL5,BMP4,NPHP4,PRR5L,MCC,BCL2L10,STRN3,PPARA,CX3CL1,DUSP16,FBN2,C1QL4,CYP26B1,SOX2,MDK,PID1,SOX30,WNT1,BMP2,NKX3-1,AMER2,HIC1,PLIN5,ZFP536,SHISA3,OVOL2,DDIT4L,DKKL1,HEY2,PPM1N,SHH,NLRP6,TSSK3,NODAL,GPRASP1,DUSP13,GRB10,WWC1,SHANK2,PTPRF,PALM3,WNT5A,D1PAS1,NLRP12,TCF21,PTPRR,ISL1,SFRP2,GDF3,SOX17,APOD,CX…
GO:BP	renal tubule morphogenesis	GO:0061333	FALSE	0.00212698	2.67224	85	1505	18	26856	HES5,LHX1,HOXB7,BMP4,FOXD1,WT1,WNT1,IRX1,BMP2,HNF1B,SHH,WNT6,TCF21,TACSTD2,DCHS1,SIX2,PAX8,AGTR1A
GO:BP	segmentation	GO:0035282	FALSE	0.00232075	2.63437	103	1505	20	26856	HES5,LHX1,BMP4,MAFB,CDX2,NRP2,IRX1,PCDH8,NKX3-1,FOXF1,SHH,WNT5A,SFRP2,TDRD5,GDF3,ZIC3,CRB2,SFRP1,PLD6,PAX1
GO:BP	MAPK cascade	GO:0000165	TRUE	0.00238992	2.62162	806	1505	79	26856	F2RL1,CCL19,FFAR4,BMYC,FGF9,FGF15,CSF1R,IL6,EMILIN1,CD24A,TLR6,ADRA2A,DUSP5,PPM1L,FZD8,CCL5,BMP4,ADAM8,RET,TRIM12C,CX3CL1,FGFBP3,DUSP16,C1QL4,NMNAT1,SOX2,ADRA2C,HAND2,BMP2,MAPK13,FGFR2,TNFRSF19,NLRP6,NODAL,IGF2,DUSP13,GRB10,WWC1,TRAF3,ARHGAP8,EPHA7,SLC11A1,MAP3K5,PRDM11,PDGFRA,WNT5A,NLRP12,CYSLTR2,PTPRR,SHANK3,SFRP2,FGF13,SSTR4,DRD4,LAX1,NRXN1,BMP7,LAPTM5,KL,GAB1,DACT1,SFRP1,FGF12,EDN3,GDF6,MDFI,…
GO:BP	axis elongation	GO:0003401	FALSE	0.00241874	2.61641	33	1505	11	26856	BMP4,NAT8F3,HOXD13,HNF1B,SHH,WNT5A,SFRP2,SFRP1,TFAP2C,PRICKLE1,SPRY1
GO:BP	negative regulation of epithelial to mesenchymal transition	GO:0010719	FALSE	0.00241874	2.61641	33	1505	11	26856	HPN,OVOL2,TRIM62,SFRP2,FOXA1,SFRP1,NKX2-1,DAB2IP,SPRY1,EFNA1,EPHA4
GO:BP	cardiac chamber morphogenesis	GO:0003206	FALSE	0.00249561	2.60282	141	1505	24	26856	ADAMTS1,MSX2,FGF9,ADPRHL1,BMP4,NAGLU,NRP2,JAG1,HAND2,BMP2,OVOL2,DSP,FOXF1,HEY2,POU4F1,GATA6,WNT5A,ISL1,SFRP2,BMP7,HAND1,GRHL2,PROX1,ENG
GO:BP	pancreatic A cell differentiation	GO:0003310	TRUE	0.00251596	2.5993	12	1505	7	26856	NKX6-2,NKX6-1,INSM1,PAX6,GATA6,NKX2-2,NEUROD1
GO:BP	negative regulation of neurogenesis	GO:0050768	FALSE	0.00252116	2.5984	171	1505	27	26856	HES5,ATOH1,CD24A,NFATC4,BMP4,NKX6-2,ASCL2,BCL11A,CDKN2B,NKX6-1,TLX2,PAX6,EPHA7,ARHGEF2,LHX2,WNT5A,CYSLTR2,FGF13,MYCN,BMP7,SEMA5B,LINGO1,PROX1,LIN28A,CASZ1,MBP,THY1
GO:BP	positive regulation of signaling	GO:0023056	FALSE	0.00257149	2.58982	1940	1505	158	26856	F2RL1,GFI1,HES5,SCGN,PARP14,CCL19,FFAR4,MSX2,NMB,BMYC,GPR3,FGF9,FGF15,CSF1R,IL6,AGR2,CLEC16A,TNKS2,CD24A,NFATC4,TLR6,DHX58,BTK,HFE,TMEM198,LBX2,ADRA2A,IRS1,NEUROD2,FZD8,GPR61,CCL5,BMP4,GATA5,FOXD1,ADAM8,LBP,RET,PARP9,PLA2G3,TRIM12C,CX3CL1,JAG1,FGFBP3,ARMC9,ADAMTS20,NMNAT1,TMEM108,CDKN2A,SOX2,ZCCHC3,ASCL1,ADRA2C,HAND2,WNT1,NPPC,SALL1,CYBA,BMP2,NKX3-1,RASD2,CDKN1C,HIC1,CDKN2B,CTSC,NKX6-1,MME,FGFR2,…
GO:BP	regulation of neuron migration	GO:2001222	FALSE	0.00263952	2.57847	54	1505	14	26856	SCRT1,MDK,NKX6-1,SCRT2,PAX6,UNC5C,ARHGEF2,CAMK2A,SOX14,DAB2IP,KIF26A,RELN,LRIG2,SHTN1
GO:BP	ventral spinal cord development	GO:0021517	FALSE	0.00263952	2.57847	54	1505	14	26856	LHX1,VSTM5,HOXD10,ASCL1,PHOX2A,PAX6,SHH,ISL1,NKX2-2,LHX3,OLIG2,RELN,GLI2,VLDLR
GO:BP	development of primary sexual characteristics	GO:0045137	FALSE	0.00269049	2.57017	291	1505	38	26856	ADAMTS1,TNFAIP6,FGF9,PTX3,FST,LHFPL2,GFRA1,BIK,AMHR2,BMP4,LHX9,HYAL3,VGF,DMRTA1,WT1,NPPC,SALL1,NKX3-1,DMRT1,GATA6,DHH,NEFH,PDGFRA,WNT5A,TCF21,ABCB1A,SFRP2,ZFP42,TEX19.1,NHLH2,SFRP1,TFAP2C,STAT5B,NKX2-1,DMC1,IMMP2L,ADAM30,INHBB
GO:BP	kidney morphogenesis	GO:0060993	FALSE	0.0027234	2.56489	104	1505	20	26856	HES5,LHX1,HOXB7,BMP4,FOXD1,WT1,WNT1,IRX1,SALL1,BMP2,HNF1B,SHH,WNT6,TCF21,TACSTD2,BMP7,DCHS1,SIX2,PAX8,AGTR1A
GO:BP	regulation of locomotion	GO:0040012	FALSE	0.00273033	2.56378	1084	1505	99	26856	ADAMTS1,F2RL1,CCL19,TNFAIP6,S1PR1,DUOXA2,FGF9,FGF15,CSF1R,EMILIN1,MADCAM1,DLC1,ALOX12,NR4A3,ADRA2A,NOVA2,CCL5,BMP4,PRR5L,ADAM8,MCC,PLPP3,LBP,RET,CX3CL1,JAG1,FBN2,SCRT1,MDK,EPCAM,STK26,BMP2,BEX4,ADAMTS9,NKX6-1,SCRT2,FOXF1,INSM1,PAX6,FGF16,LIMCH1,CARD10,SHH,NODAL,IGF2,PRKG1,TMEM102,TBR1,UNC5C,ARHGEF2,PDGFRA,WNT5A,PTPRR,CXCR3,SFRP2,CXCL14,CCR4,APOD,CHRM4,SSH1,ABHD6,DRD4,TACSTD2,CAMK2A,BMP7,SEMA5B,SO…
GO:BP	visual system development	GO:0150063	FALSE	0.00281434	2.55062	434	1505	50	26856	HES5,MAB21L2,LHX1,MAB21L1,FGF9,HSF4,GNAT1,OSR2,BMP4,NPHP4,NAGLU,RET,JAG1,NFIA,FBN2,SOX2,PBX4,CDKN1C,BCL11B,DIO3,BARHL2,PAX6,SLC17A7,TFAP2B,IHH,SHH,NECTIN1,CELF4,LHX2,ROM1,PDGFRA,CRB1,GDF3,VAX2,BMP7,CRB2,BHLHE23,MFAP5,MEIS3,C1QA,GRHL2,PROX1,TMEM215,NEUROD1,PRICKLE1,CACNA1C,CASZ1,SPRY1,THY1,INHBB
GO:BP	ureteric bud morphogenesis	GO:0060675	FALSE	0.00290234	2.53725	70	1505	16	26856	LHX1,HOXB7,BMP4,FOXD1,WT1,WNT1,BMP2,HNF1B,SHH,WNT6,TCF21,TACSTD2,DCHS1,SIX2,PAX8,AGTR1A
GO:BP	labyrinthine layer development	GO:0060711	FALSE	0.00335903	2.47379	55	1505	14	26856	CDX2,OVOL2,SPINT1,HEY2,GJB5,ESX1,BMP7,GAB1,GCM1,GRHL2,RTL1,VASH1,ST14,PCDH12
GO:BP	embryonic pattern specification	GO:0009880	FALSE	0.00355303	2.4494	71	1505	16	26856	LHX1,BMP4,NRP2,WNT1,ZBTB16,IHH,SHH,NODAL,WNT5A,TDRD5,GDF3,ZIC3,BMP7,MEIS3,PLD6,SIM2
GO:BP	regulation of monoatomic ion transmembrane transport	GO:0034765	FALSE	0.00362033	2.44125	475	1505	53	26856	CACNG8,ATP4B,SLC31A2,BMP4,CX3CL1,KCNA10,TCAF2,JPH3,CYBA,KCNG3,KCNK12,ATP4A,TSPAN13,KCNC4,KCNJ11,PRKG1,TESCL,CXCR3,ABCB1A,SHANK3,FGF13,KCND2,DRD4,DPP6,KCNS2,KCNJ9,CACNA2D2,KCNN2,KCNS3,FGF12,GRIN2A,EDN3,KCNQ3,CACNA1B,SCN4B,SCN2B,KCNC3,OPRL1,KCNK3,CACNG7,RELN,CACNA1C,CABP1,CACNA1I,WNK3,AGTR1A,KCNS1,OXSR1,SCN8A,SCN1B,GRIN2D,THY1,KCNH6
GO:BP	anterior/posterior axis specification	GO:0009948	FALSE	0.00371121	2.43048	48	1505	13	26856	LHX1,BMP4,CDX2,HEY2,SHH,NODAL,WNT5A,TDRD5,GDF3,ZIC3,SIX2,PLD6,PRICKLE1
GO:BP	hindbrain development	GO:0030902	FALSE	0.00382229	2.41768	185	1505	28	26856	LHX1,HOXB3,NEUROD2,NAGLU,NEUROG3,MAFB,MDK,ASCL1,WNT1,EN2,HNF1B,PHOX2A,PAX6,POU4F1,SEZ6L2,SHH,PRKG1,TBR1,ZFP423,NRXN1,BMP7,NHLH2,PROX1,KNDC1,NEUROD1,HOXB2,GLI2,OPHN1
GO:BP	spinal cord development	GO:0021510	FALSE	0.00415941	2.38097	116	1505	21	26856	LHX1,UNCX,VSTM5,ERCC2,NEUROG3,SOX6,HOXD10,ASCL1,WNT1,PHOX2A,PAX6,SHH,ISL1,NKX2-2,SOX13,LHX3,GDF7,OLIG2,RELN,GLI2,VLDLR
GO:BP	cardiac chamber development	GO:0003205	FALSE	0.00426259	2.37033	186	1505	28	26856	ADAMTS1,MSX2,FGF9,DAND5,ADPRHL1,BMP4,NAGLU,NRP2,JAG1,HAND2,BMP2,SALL4,OVOL2,DSP,FOXF1,HEY2,POU4F1,GATA6,WNT5A,ISL1,SFRP2,BMP7,HAND1,PAX8,GRHL2,PROX1,MDM4,ENG
GO:BP	negative regulation of nervous system development	GO:0051961	FALSE	0.00447046	2.34965	176	1505	27	26856	HES5,ATOH1,CD24A,NFATC4,BMP4,NKX6-2,ASCL2,BCL11A,CDKN2B,NKX6-1,TLX2,PAX6,EPHA7,ARHGEF2,LHX2,WNT5A,CYSLTR2,FGF13,MYCN,BMP7,SEMA5B,LINGO1,PROX1,LIN28A,CASZ1,MBP,THY1
GO:BP	neural precursor cell proliferation	GO:0061351	FALSE	0.00460827	2.33646	208	1505	30	26856	LHX1,CD24A,OTP,CX3CL1,NFIA,BEX1,MDK,FOXG1,ASCL1,WNT1,POU3F3,EMX2,POU3F2,BCL11B,RASSF10,EMX1,SPINT1,INSM1,PAX6,IGF2BP1,SHH,ARHGEF2,LHX2,WNT5A,SHANK3,FGF13,ZFP423,DISC1,PROX1,GLI2
GO:BP	gonad development	GO:0008406	FALSE	0.00463667	2.33379	286	1505	37	26856	ADAMTS1,TNFAIP6,FGF9,PTX3,FST,GFRA1,BIK,AMHR2,BMP4,LHX9,HYAL3,VGF,DMRTA1,WT1,NPPC,SALL1,NKX3-1,DMRT1,GATA6,DHH,NEFH,PDGFRA,WNT5A,TCF21,ABCB1A,SFRP2,ZFP42,TEX19.1,NHLH2,SFRP1,TFAP2C,STAT5B,NKX2-1,DMC1,IMMP2L,ADAM30,INHBB
GO:BP	cell-cell adhesion via plasma-membrane adhesion molecules	GO:0098742	FALSE	0.00480946	2.3179	275	1505	36	26856	FLRT3,CLDN10,CD24A,LRFN3,GATA5,PCDHGB1,RET,CX3CL1,PCDHGA2,EPCAM,PCDH8,BMP2,PCDHAC2,NECTIN1,PCDHGA5,SCARF1,PTPRF,CRB1,CLDN9,PCDHGA3,PCDHGA12,PCDHGA7,PCDHGB2,CLDN6,NRXN1,CRB2,DCHS1,CLSTN3,DCHS2,MDGA2,CDHR2,CLDN4,CDH7,PCDHGA11,MBP,PCDH12
GO:BP	signal release	GO:0023061	FALSE	0.00491903	2.30812	582	1505	61	26856	HCRT,F2RL1,LIN7B,PLA2G10,FFAR4,NMB,ERC2,IL6,MAFA,BTK,HFE,PPFIA3,ADRA2A,IRS1,CCL5,FOXD1,PLA2G3,VGF,SIRT4,NKX3-1,GRM8,NKX6-1,HNF1B,KCNC4,SYP,PAX6,KCNJ11,NELL2,TFAP2B,UCP2,GPR27,ADCY8,NRXN2,SLC16A10,ISL1,DRD4,SSTR5,CAMK2A,NRXN1,SLC44A4,ADCY5,NR1H4,SFRP1,TRIM9,PAX8,EDN3,TUNAR,SNCAIP,CACNA1B,HRH3,ILDR2,ILDR1,KCNC3,CNR1,NEUROD1,TRPV6,CACNA1C,CADPS2,AGTR1A,IGFBP3,INHBB
GO:BP	branching involved in prostate gland morphogenesis	GO:0060442	FALSE	0.00518618	2.28515	13	1505	7	26856	HOXB13,BMP4,HOXD13,NKX3-1,SHH,BMP7,SFRP1
GO:BP	positive regulation of epithelial cell proliferation	GO:0050679	FALSE	0.00518907	2.28491	231	1505	32	26856	HPN,CCND2,CYP7B1,BMYC,FGF9,IL6,BTK,NR4A3,OSR2,CCL5,BMP4,MDK,CYBA,BMP2,DLX6,ESRP2,NKX2-6,ESRP1,DLX5,IHH,SHH,NODAL,IGF2,HMX2,WNT5A,MYCN,SFRP1,PROX1,HRH3,DAB2IP,GLI2,AGTR1A
GO:BP	eye development	GO:0001654	FALSE	0.00523977	2.28069	431	1505	49	26856	HES5,MAB21L2,LHX1,MAB21L1,FGF9,HSF4,GNAT1,OSR2,BMP4,NPHP4,NAGLU,RET,JAG1,NFIA,FBN2,SOX2,PBX4,CDKN1C,BCL11B,DIO3,BARHL2,PAX6,SLC17A7,TFAP2B,IHH,SHH,NECTIN1,CELF4,LHX2,ROM1,PDGFRA,CRB1,GDF3,VAX2,BMP7,CRB2,BHLHE23,MFAP5,MEIS3,GRHL2,PROX1,TMEM215,NEUROD1,PRICKLE1,CACNA1C,CASZ1,SPRY1,THY1,INHBB
GO:BP	glial cell fate specification	GO:0021780	FALSE	0.00529771	2.27591	9	1505	6	26856	NFIA,SOX6,ASCL1,PAX6,NKX2-2,OLIG2
GO:BP	forebrain neuron fate commitment	GO:0021877	FALSE	0.00529771	2.27591	9	1505	6	26856	ASCL1,BCL11B,PAX6,TBR1,TFAP2C,NKX2-1
GO:BP	regulation of response to external stimulus	GO:0032101	FALSE	0.00540317	2.26735	1101	1505	99	26856	LGALS2,F2RL1,GFI1,ISG15,PARP14,CCL19,TNFAIP6,PLA2G10,FFAR4,S1PR1,DUOXA2,ULBP1,PGLYRP1,CSF1R,IL20RB,IL6,EMILIN1,CD24A,CPB2,TLR6,MGLL,DHX58,GBP3,BTK,ALOX12,PGC,TAP2,NOVA2,CCL5,NAGLU,AHR,ADAM8,SERPINB1A,LBP,PARP9,PLA2G3,PPARA,TRIM12C,CX3CL1,DTX3L,ZCCHC3,MDK,MAPKAPK3,TRIM21,CYBA,CTSC,FOXF1,FGF16,GATA6,TRIM62,SHH,NLRP6,IGF2,IL1RL2,PRKG1,TMEM102,TBR1,TRAF3,CFI,SCARF1,TRAF3IP2,TBC1D23,PTPRF,PDGFRA,WNT5A…
GO:BP	transmembrane receptor protein tyrosine kinase signaling pathway	GO:0007169	FALSE	0.00549958	2.25967	597	1505	62	26856	FLRT3,FGF9,FGF15,CSF1R,AGR2,EMILIN1,NFATC4,LTK,GFRA1,NR4A3,MZB1,ERCC2,IRS1,BMP4,RET,NRP2,FGFBP3,PTK6,TMEM108,BEX1,PID1,WNT1,BMP2,NKX3-1,FGFR2,FGF16,IGF2,IRS4,GRB10,EPHA7,PTPRF,PDGFRA,WNT5A,FRS3,PTPRR,FGF3,OBP2A,NDN,APOD,ZAP70,NRXN1,NR1H4,KL,AFAP1L2,GAB1,FGR,SHISA2,TRIM72,STAT5B,DAB2IP,ROR2,PRICKLE1,LRIG2,ZFP950,MMRN2,ADAMTS3,IGFBP3,FGF17,SPRY1,GFRA2,EFNA1,EPHA4
GO:BP	regulation of cell activation	GO:0050865	FALSE	0.00598017	2.22329	651	1505	66	26856	F2RL1,CCL19,PLA2G10,ULBP1,H2-OA,CD40LG,H2-DMB2,PGLYRP1,CSF1R,RORC,PRAM1,IL20RB,IL6,EMILIN1,CD24A,TLR6,MALT1,BTK,HFE,ALOX12,NR4A3,MZB1,CCL5,BMP4,AHR,ADAM8,LBP,PLA2G3,CX3CL1,CYP26B1,CDKN2A,MDK,NPPC,H2-AB1,CTSC,ZBTB16,FOXF1,DTX1,FCHO1,GP5,IHH,SHH,IGF2,IL1RL2,PRKG1,IL12RB2,PDGFRA,WNT5A,LAX1,ZAP70,SOX13,LAPTM5,ZMIZ1,FGR,SFRP1,RASAL3,TYROBP,STAT5B,TNFRSF13B,ILDR2,CNR1,CD37,TNFRSF21,NFKBID,RIAN,THY1
GO:BP	ureter development	GO:0072189	FALSE	0.00599802	2.22199	18	1505	8	26856	LHX1,BMP4,RET,NFIA,EMX2,FOXF1,SHH,SOX17
GO:BP	glial cell fate commitment	GO:0021781	FALSE	0.00599802	2.22199	18	1505	8	26856	HES5,NFIA,SOX6,ASCL1,PAX6,NKX2-2,GCM1,OLIG2
GO:BP	regulation of transmembrane transport	GO:0034762	FALSE	0.00611378	2.21369	612	1505	63	26856	FFAR4,FGF15,CACNG8,ATP4B,SLC31A2,NR4A3,IRS1,BMP4,SLC26A6,CX3CL1,KCNA10,TCAF2,JPH3,PID1,CYBA,KCNG3,KCNK12,ATP4A,TSPAN13,KCNC4,KCNJ11,PRKG1,GRB10,TESCL,CXCR3,ABCB1A,SHANK3,FGF13,KCND2,DRD4,DPP6,KCNS2,NRXN1,KCNJ9,CACNA2D2,KCNN2,KCNS3,FGF12,GRIN2A,EDN3,KCNQ3,SHISA6,CACNA1B,SHISA8,SCN4B,SCN2B,KCNC3,OPRL1,KCNK3,CACNG7,RELN,CACNA1C,CABP1,CACNA1I,WNK3,AGTR1A,KCNS1,OXSR1,SCN8A,SCN1B,GRIN2D,THY1,KCNH6
GO:BP	mesenchymal cell proliferation	GO:0010463	FALSE	0.00614634	2.21138	50	1505	13	26856	FGF9,BMP4,HAND2,BMP2,FOXF1,IHH,SHH,WNT5A,MYCN,BMP7,DCHS1,DCHS2,SIX2
GO:BP	mesonephric tubule morphogenesis	GO:0072171	FALSE	0.00636634	2.19611	74	1505	16	26856	LHX1,HOXB7,BMP4,FOXD1,WT1,WNT1,BMP2,HNF1B,SHH,WNT6,TCF21,TACSTD2,DCHS1,SIX2,PAX8,AGTR1A
GO:BP	embryonic digestive tract development	GO:0048566	FALSE	0.00642598	2.19206	36	1505	11	26856	FGF9,SALL1,OVOL2,HNF1B,FOXF1,IHH,SHH,PDGFRA,TCF21,SIX2,GLI2
GO:BP	regulation of cell motility	GO:2000145	FALSE	0.0067124	2.17312	1036	1505	94	26856	ADAMTS1,F2RL1,CCL19,TNFAIP6,S1PR1,DUOXA2,FGF9,FGF15,CSF1R,EMILIN1,MADCAM1,DLC1,ALOX12,NR4A3,ADRA2A,CCL5,BMP4,PRR5L,ADAM8,MCC,PLPP3,LBP,RET,CX3CL1,JAG1,FBN2,SCRT1,MDK,EPCAM,STK26,BMP2,BEX4,ADAMTS9,NKX6-1,SCRT2,FOXF1,INSM1,PAX6,FGF16,LIMCH1,CARD10,SHH,NODAL,IGF2,PRKG1,TMEM102,UNC5C,ARHGEF2,PDGFRA,WNT5A,PTPRR,CXCR3,SFRP2,CXCL14,APOD,SSH1,ABHD6,DRD4,TACSTD2,CAMK2A,BMP7,SEMA5B,SOX14,GAB1,FGR,SFRP1,EDN…
GO:BP	positive regulation of apoptotic process	GO:0043065	FALSE	0.00680539	2.16715	614	1505	63	26856	LGALS2,TNFAIP8,MSX2,CD40LG,BMYC,PPP2R2B,IL6,EMILIN1,CD24A,NFATC4,TLR6,DLC1,LTK,ALOX12,NR4A3,RNF122,CCL5,BMP4,ADAM8,BCL2L10,RET,CDKN2A,ASCL1,BMP2,NKX3-1,CTSC,ZBTB16,DKKL1,POU4F1,TFAP2B,GATA6,EPHA7,MAP3K5,UNC5C,PRDM11,PTPRF,WNT5A,D1PAS1,CXCR3,4930486L24RIK,SFRP2,FOXA1,CAMK2A,BMP7,SFRP1,RASSF6,GRIN2A,TYROBP,DAB2IP,WWOX,SCIN,CNR1,NEUROD1,CLU,MLLT11,MAP3K9,NOD1,NFKBID,CHEK2,PHLDA2,IGFBP3,SPRY1,INHBB
GO:BP	establishment of localization	GO:0051234	FALSE	0.00691053	2.16049	4723	1505	332	26856	CEP19,AMN,HCRT,CLDN10,ZDHHC14,ARRDC5,F2RL1,HPN,GJA4,CCL19,TOMM20L,ARL4D,LIN7B,SLC7A9,PLA2G10,ENDOU,FFAR4,DUOXA2,NMB,MAP6D1,FEV,GULP1,ERC2,DUSP18,KLC3,FGF9,FGF15,PPP2R2B,SLC12A9,ASGR2,PTX3,PRAM1,IL6,AGR2,CLEC16A,TMPRSS5,CD24A,CPB2,ABCA3,DZIP1,EPN3,CACNG8,MAFA,MCOLN2,SLC22A18,ICAM5,MALT1,ATP4B,BTK,HFE,SLC31A2,PPFIA3,PKD1L3,SCARB1,NR4A3,ADRA2A,P2RX6,IRS1,RHOV,TAP2,SLC29A4,CCL5,ANP32A,BMP4,GRAMD1C,HO…
GO:BP	cell fate commitment involved in formation of primary germ layer	GO:0060795	FALSE	0.00754812	2.12216	30	1505	10	26856	BMP4,SOX2,HNF1B,GATA6,NODAL,EOMES,POU5F1,SFRP2,SOX17,SIX2
GO:BP	cartilage development	GO:0051216	FALSE	0.00756632	2.12112	213	1505	30	26856	HES5,MSX2,HOXB3,FGF9,COL27A1,UNCX,MKX,OSR2,BMP4,HYAL3,NFIA,SOX6,MDK,HAND2,NPPC,PITX1,BMP2,HOXD3,ZBTB16,IHH,WNT5A,SFRP2,MYCN,BMP7,HAND1,SIX2,MATN1,GDF6,SCIN,GLI2
GO:BP	ear morphogenesis	GO:0042471	FALSE	0.00764503	2.11662	130	1505	22	26856	HPN,ATOH1,GSC,FGF9,NR4A3,OSR2,NAGLU,MAFB,FOXG1,WNT1,DLX6,HMX3,DLX5,HMX2,WNT5A,ZIC3,SLC44A4,LHFPL5,SIX2,PAX8,GLI2,TMIE
GO:BP	negative regulation of neuron differentiation	GO:0045665	FALSE	0.00821862	2.0852	84	1505	17	26856	HES5,CD24A,JAG1,BEX1,FOXG1,ASCL1,ZFP536,PAX6,DTX1,SHH,FUOM,ISL1,NKX2-2,BMP7,OLIG2,TUNAR,CASZ1
GO:BP	cell differentiation in spinal cord	GO:0021515	FALSE	0.00831146	2.08032	59	1505	14	26856	LHX1,SOX6,HOXD10,ASCL1,WNT1,PHOX2A,SHH,ISL1,NKX2-2,SOX13,LHX3,GDF7,OLIG2,GLI2
GO:BP	positive regulation of cytokine production	GO:0001819	FALSE	0.00981147	2.00827	504	1505	54	26856	F2RL1,ISG15,CCL19,NMB,ULBP1,CD40LG,CSF1R,IL20RB,IL6,NFATC4,TLR6,DHX58,MCOLN2,MALT1,BTK,NR4A3,ADRA2A,CCL5,ADAM8,LBP,IFNGR1,PLA2G3,CX3CL1,ZCCHC3,MDK,CYBA,MAPK13,GATA6,NODAL,PANX2,IL1RL2,TRAF3,SLC11A1,IL12RB2,TBC1D23,ARHGEF2,WNT5A,D1PAS1,ISL1,OAS1E,AIM2,LAPTM5,NR1H4,AFAP1L2,FGR,TYROBP,STAT5B,AIRE,CLU,NOD1,AGTR1A,IL17RC,GPSM3,MBP
GO:BP	regulation of glial cell differentiation	GO:0045685	FALSE	0.00982742	2.00756	94	1505	18	26856	HES5,CSF1R,BMP4,SLC45A3,NKX6-2,MDK,BMP2,NKX6-1,SPINT1,SHH,MYCN,NKX2-2,LINGO1,OLIG2,LIN28A,TNFRSF21,CASZ1,EPHA4
GO:BP	intracellular signal transduction	GO:0035556	FALSE	0.0103223	1.98623	2555	1505	195	26856	F2RL1,CCL19,FFAR4,ASB14,BMYC,GPR3,FGF9,FGF15,CSF1R,IL6,CLEC16A,EMILIN1,CD24A,NFATC4,TSSK4,TLR6,DLC1,MAFA,MALT1,RAD17,BTK,NR4A3,ADRA2A,DUSP5,ERCC2,PPM1L,RHOV,NEUROD2,FZD8,GPR61,CCL5,RHOF,BMP4,AHR,PRR5L,ADAM8,SAMD14,BCL2L10,SLC26A6,RET,PARP9,PPARA,TRIM12C,CX3CL1,FGFBP3,DTX3L,DUSP16,RABL3,C1QL4,INHBE,RFXANK,FARP2,NMNAT1,PSD2,CDKN2A,SOX2,MDK,ADRA2C,RPS6KA6,HAND2,STK26,WNT1,MAPKAPK3,NPPC,BMP2,RALGAPA1…
GO:BP	export from cell	GO:0140352	FALSE	0.0105458	1.97692	977	1505	89	26856	HCRT,F2RL1,LIN7B,PLA2G10,FFAR4,NMB,ERC2,PRAM1,IL6,CPB2,ABCA3,MAFA,SLC22A18,ATP4B,BTK,HFE,PPFIA3,NR4A3,ADRA2A,IRS1,SLC29A4,CCL5,FOXD1,PLA2G3,HYAL3,VGF,NPPC,SIRT4,BMP2,NKX3-1,GRM8,ATP4A,SLC35G1,TMEM79,NKX6-1,HNF1B,KCNC4,SYP,FOXF1,PAX6,KCNJ11,SLC30A2,NELL2,TFAP2B,UCP2,PRKG1,GPR27,ADCY8,NRXN2,SLC16A10,POU5F1,ABCB1A,ISL1,APBA1,DRD4,SYTL3,SSTR5,CAMK2A,NRXN1,SLC44A4,ADCY5,NR1H4,FGR,SFRP1,TRIM72,TRIM9,PA…
GO:BP	developmental growth involved in morphogenesis	GO:0060560	FALSE	0.0106574	1.97235	273	1505	35	26856	FLRT3,LHX1,S1PR1,CSF1R,NRN1,MGLL,ADPRHL1,BMP4,NRP2,NAT8F3,TMEM108,HOXD13,BCL11A,NKX6-1,BARHL2,HNF1B,EMX1,SHH,ISLR2,PRKG1,EPHA7,LHX2,WNT5A,NDN,SFRP2,FGF13,DISC1,SEMA5B,SFRP1,EDN3,TFAP2C,CACNG7,PRICKLE1,SHTN1,SPRY1
GO:BP	chemical synaptic transmission	GO:0007268	FALSE	0.0112364	1.94937	881	1505	82	26856	HCRT,SCGN,LIN7B,ERC2,PENK,CD24A,NRN1,NFATC4,MGLL,PPFIA3,GNAL,ADRA2A,P2RX6,NEUROD2,SLC5A7,CX3CL1,JPH3,VGF,TMEM108,SLITRK5,PCDH8,RASD2,GRM8,KCNC4,SYP,MME,SLC17A7,JPH4,EPHA7,SHANK2,ADCY8,SLC1A3,NEFH,CELF4,NRXN2,WNT5A,SHANK3,APBA1,MIR124-2HG,PTCHD1,CHRM4,SSH1,ABHD6,DRD4,2610042L04RIK,BEGAIN,CAMK2A,NRXN1,DISC1,CACNA2D2,SNCB,KCNN2,CLSTN3,FGF12,GRIN2A,TRIM9,EDN3,KCNQ3,SNCAIP,SHISA6,TYROBP,SYNGR1,CACNA1B…
GO:BP	anterograde trans-synaptic signaling	GO:0098916	FALSE	0.0112364	1.94937	881	1505	82	26856	HCRT,SCGN,LIN7B,ERC2,PENK,CD24A,NRN1,NFATC4,MGLL,PPFIA3,GNAL,ADRA2A,P2RX6,NEUROD2,SLC5A7,CX3CL1,JPH3,VGF,TMEM108,SLITRK5,PCDH8,RASD2,GRM8,KCNC4,SYP,MME,SLC17A7,JPH4,EPHA7,SHANK2,ADCY8,SLC1A3,NEFH,CELF4,NRXN2,WNT5A,SHANK3,APBA1,MIR124-2HG,PTCHD1,CHRM4,SSH1,ABHD6,DRD4,2610042L04RIK,BEGAIN,CAMK2A,NRXN1,DISC1,CACNA2D2,SNCB,KCNN2,CLSTN3,FGF12,GRIN2A,TRIM9,EDN3,KCNQ3,SNCAIP,SHISA6,TYROBP,SYNGR1,CACNA1B…
GO:BP	negative regulation of canonical Wnt signaling pathway	GO:0090090	FALSE	0.0112456	1.94902	133	1505	22	26856	NPHP4,MCC,SOX2,MDK,BMP2,AMER2,SHISA3,DKKL1,SHH,WNT5A,ISL1,SFRP2,SOX17,SOX13,DACT1,SFRP1,SHISA6,DAB2IP,SOST,SFRP5,PRICKLE1,DKK3
GO:BP	canonical Wnt signaling pathway	GO:0060070	FALSE	0.0113125	1.94644	297	1505	37	26856	FGF9,TNKS2,SOX7,TMEM198,FZD8,NPHP4,FOXD1,MCC,SOX2,MDK,WNT1,BMP2,AMER2,SHISA3,DKKL1,DLX5,PPM1N,SHH,WNT6,WNT5A,D1PAS1,ISL1,SFRP2,SOX17,SOX13,DISC1,DACT1,SFRP1,PLEKHA4,SHISA6,DAB2IP,SOST,SFRP5,PRICKLE1,BTRC,PRDM15,DKK3
GO:BP	positive regulation of DNA-binding transcription factor activity	GO:0051091	FALSE	0.0120776	1.91802	263	1505	34	26856	CD40LG,IL6,TSSK4,TLR6,MALT1,NEUROD2,ADAM8,PLPP3,TRIM12C,CX3CL1,CDKN2A,BEX1,WNT1,TRIM21,RIPK4,BMP2,NKX3-1,TRIM34B,TRIM62,SHH,NODAL,ADCY8,ARHGEF2,WNT5A,FOXA1,TRIM52,AIM2,CAMK2A,BEX2,LPAR5,NEUROD1,RELN,CLU,NOD1
GO:BP	regulation of cell adhesion	GO:0030155	FALSE	0.0124234	1.90576	787	1505	75	26856	CCL19,CCDC80,S1PR1,H2-OA,CD40LG,H2-DMB2,ABI3BP,IL20RB,IL6,AGR2,EMILIN1,CD24A,DLC1,LRFN3,MALT1,HFE,ALOX12,NR4A3,CCL5,BMP4,ADAM8,PLPP3,RET,PPARA,CX3CL1,JAG1,NAT8F3,CDKN2A,SOX2,MDK,MAGI1,EPCAM,WNT1,PCDH8,BMP2,H2-AB1,ZBTB16,ACER2,FOXF1,DTX1,LIMCH1,FCHO1,IHH,SHH,NODAL,IGF2,IL1RL2,PRKG1,TMEM102,EPHA7,IL12RB2,WNT5A,TESCL,CXCR3,APOD,TACSTD2,LAX1,ZAP70,BMP7,SOX13,LAPTM5,DISC1,ZMIZ1,RASAL3,MDGA2,STAT5B,ILD…
GO:BP	positive regulation of cell population proliferation	GO:0008284	FALSE	0.0125611	1.90097	1427	1505	120	26856	ADAMTS1,F2RL1,HES5,MAB21L2,HPN,CCL19,LHX1,S1PR1,NMB,CCND2,CYP7B1,CD40LG,BMYC,MAB21L1,FGF9,H2-DMB2,FGF15,CSF1R,CSF2RA,IL6,CD24A,MLXIPL,LTK,DZIP1,BTK,ALOX12,NR4A3,MZB1,OSR2,ESPN,OTP,CCL5,BMP4,RET,CDX2,PLA2G3,CX3CL1,PTK6,FIG4,BEX1,MDK,FOXG1,ASCL1,PID1,EPCAM,WNT1,CYBA,BMP2,POU3F3,BCL11A,DLX6,ESRP2,POU3F2,NKX3-1,NKX2-6,RASSF10,ACER2,FOXF1,FGFR2,HEY2,INSM1,PAX6,ESRP1,PLK5,DLX5,FGF16,CROCC,TFAP2B,GATA6,…
GO:BP	primitive streak formation	GO:0090009	FALSE	0.0126124	1.8992	10	1505	6	26856	LHX1,NODAL,WNT5A,GDF3,ZIC3,PRICKLE1
GO:BP	positive regulation of neural precursor cell proliferation	GO:2000179	FALSE	0.0131693	1.88044	78	1505	16	26856	LHX1,OTP,CX3CL1,BEX1,MDK,FOXG1,ASCL1,RASSF10,INSM1,PAX6,SHH,LHX2,ZFP423,DISC1,PROX1,GLI2
GO:BP	regulation of defense response	GO:0031347	TRUE	0.0135973	1.86655	789	1505	75	26856	LGALS2,F2RL1,GFI1,ISG15,PARP14,TNFAIP6,PLA2G10,FFAR4,DUOXA2,ULBP1,PGLYRP1,PENK,CSF1R,IL20RB,IL6,EMILIN1,CD24A,TLR6,MGLL,DHX58,GBP3,BTK,PGC,TAP2,CCL5,NAGLU,AHR,ADAM8,SERPINB1A,LBP,PARP9,PLA2G3,PPARA,TRIM12C,CX3CL1,DTX3L,ZCCHC3,MDK,MAPKAPK3,TRIM21,CYBA,CTSC,FOXF1,GATA6,TRIM62,NLRP6,IGF2,IL1RL2,TRAF3,CFI,TRAF3IP2,TBC1D23,WNT5A,D1PAS1,NLRP12,SHANK3,ISL1,OAS1E,NLRP9C,AIM2,NR1H4,FGR,TYROBP,STAT5B,DAB2I…
GO:BP	metal ion transport	GO:0030001	TRUE	0.0140248	1.8531	928	1505	85	26856	HCRT,HPN,GJA4,CCL19,SLC12A9,CACNG8,MCOLN2,ATP4B,HFE,SLC31A2,PKD1L3,CCL5,BMP4,TRPM3,SLC5A7,CX3CL1,KCNA10,JPH3,CYBA,KCNG3,KCNK12,ATP4A,SLC35G1,TSPAN13,KCNC4,KCNJ11,SLC30A2,SLC17A7,SLC13A2,GP5,JPH4,PRKG1,NECTIN1,PLCH1,SLC11A1,SLC1A3,REP15,TESCL,CXCR3,FGF13,KCND2,KCNK10,DRD4,DPP6,KCNS2,CAMK2A,KCNJ9,HCN4,SLC6A21,CACNA2D2,KCNN2,SLC5A10,KCNS3,FGF12,GRIN2A,EDN3,KCNQ3,CACNA1B,SLC6A15,GRIN2B,SCN4B,SCN2B,KC…
GO:BP	synaptic signaling	GO:0099536	FALSE	0.0140248	1.8531	928	1505	85	26856	HCRT,SCGN,LIN7B,ERC2,PENK,CD24A,NRN1,NFATC4,MGLL,PPFIA3,GNAL,ADRA2A,P2RX6,NEUROD2,SLC5A7,CX3CL1,JPH3,VGF,TMEM108,SLITRK5,PCDH8,RASD2,GRM8,LY6H,KCNC4,SYP,MME,SLC17A7,JPH4,EPHA7,SHANK2,ADCY8,SLC1A3,NEFH,CELF4,NRXN2,WNT5A,SHANK3,APBA1,MIR124-2HG,LY6G6D,PTCHD1,CHRM4,SSH1,ABHD6,DRD4,2610042L04RIK,BEGAIN,CAMK2A,NRXN1,DISC1,CACNA2D2,SNCB,KCNN2,CLSTN3,FGF12,GRIN2A,TRIM9,EDN3,KCNQ3,SNCAIP,SHISA6,TYROBP,SY…
GO:BP	monoatomic ion transport	GO:0006811	FALSE	0.014075	1.85155	1299	1505	111	26856	HCRT,CLDN10,HPN,GJA4,CCL19,SLC12A9,CACNG8,MCOLN2,ATP4B,HFE,SLC31A2,PKD1L3,P2RX6,SLC29A4,CCL5,BMP4,TRPM3,SLC5A7,SLC26A6,CX3CL1,KCNA10,TCAF2,JPH3,SLCO2A1,CYBA,KCNG3,KCNK12,ATP4A,SLC35G1,TSPAN13,KCNC4,KCNJ11,SLC30A2,SLC17A7,SLC13A2,GP5,UCP2,CNNM1,JPH4,PANX2,PRKG1,NECTIN1,PLCH1,SLC11A1,SLC1A3,REP15,TMC7,TESCL,SLC9B1,CXCR3,ABCB1A,SHANK3,SLC18A3,FGF13,CLCA3B,KCND2,KCNK10,DRD4,SLC15A2,DPP6,KCNS2,CAMK2A,…
GO:BP	inorganic cation transmembrane transport	GO:0098662	FALSE	0.0142255	1.84693	845	1505	79	26856	HPN,CCL19,SLC12A9,CACNG8,MCOLN2,ATP4B,HFE,SLC31A2,PKD1L3,BMP4,TRPM3,CX3CL1,KCNA10,JPH3,CYBA,KCNG3,KCNK12,ATP4A,SLC35G1,TSPAN13,KCNC4,KCNJ11,SLC30A2,SLC17A7,SLC13A2,GP5,UCP2,ANK1,PRKG1,PLCH1,SLC11A1,SLC1A3,TESCL,CXCR3,SLC18A3,FGF13,KCND2,KCNK10,DRD4,SLC15A2,DPP6,KCNS2,KCNJ9,HCN4,SLC6A21,CACNA2D2,KCNN2,KCNS3,FGF12,GRIN2A,EDN3,KCNQ3,CACNA1B,SLC6A15,GRIN2B,SCN4B,SCN2B,KCNC3,OPRL1,KCNK3,MMGT2,CACNG7,T…
GO:BP	cerebral cortex development	GO:0021987	FALSE	0.0144379	1.8405	135	1505	22	26856	ATOH1,MDK,FOXG1,ASCL1,FUT10,POU3F3,EMX2,POU3F2,EMX1,PAX6,TBR1,LHX2,EOMES,CCDC85C,FGF13,DISC1,ZMIZ1,TFAP2C,NKX2-1,DAB2IP,KIF26A,RELN
GO:BP	regulation of cellular response to growth factor stimulus	GO:0090287	FALSE	0.0144615	1.83979	312	1505	38	26856	HES5,TNFAIP6,MSX2,FGF9,EMILIN1,FST,DAND5,BMP4,FOXD1,PPARA,FGFBP3,FBN2,TMEM108,WNT1,BMP2,CDKN1C,CDKN2B,FGF16,TFAP2B,GATA6,GRB10,PTPRF,WNT5A,SFRP2,GDF3,ZFP423,NRXN1,CRB2,NRROS,SFRP1,SHISA2,NKX2-1,DAB2IP,SOST,MMRN2,ENG,ADAMTS3,SPRY1
GO:BP	trans-synaptic signaling	GO:0099537	FALSE	0.014498	1.83869	887	1505	82	26856	HCRT,SCGN,LIN7B,ERC2,PENK,CD24A,NRN1,NFATC4,MGLL,PPFIA3,GNAL,ADRA2A,P2RX6,NEUROD2,SLC5A7,CX3CL1,JPH3,VGF,TMEM108,SLITRK5,PCDH8,RASD2,GRM8,KCNC4,SYP,MME,SLC17A7,JPH4,EPHA7,SHANK2,ADCY8,SLC1A3,NEFH,CELF4,NRXN2,WNT5A,SHANK3,APBA1,MIR124-2HG,PTCHD1,CHRM4,SSH1,ABHD6,DRD4,2610042L04RIK,BEGAIN,CAMK2A,NRXN1,DISC1,CACNA2D2,SNCB,KCNN2,CLSTN3,FGF12,GRIN2A,TRIM9,EDN3,KCNQ3,SNCAIP,SHISA6,TYROBP,SYNGR1,CACNA1B…
GO:BP	immune system process	GO:0002376	FALSE	0.0147677	1.83069	2663	1505	201	26856	HP,LGALS2,F2RL1,GFI1,ISG15,PARP14,CCL19,TNFAIP6,PLA2G10,ENDOU,S1PR1,NMB,ULBP1,CYP7B1,HOXB6,ETV2,CD79B,H2-OA,CD40LG,BMYC,H2-DMB2,PGLYRP1,CSF1R,TMEM176B,RORC,PTX3,PRAM1,IL20RB,IL6,H2-Q4,EMILIN1,MADCAM1,CD24A,BATF3,TLR6,PADI4,6030468B19RIK,DHX58,GBP3,MCOLN2,GM13283,MALT1,BTK,HFE,CCL17,NR4A3,MZB1,ERCC2,TRIM7,PGC,TAP2,FZD8,CCL5,BMP4,NAGLU,MAFB,AHR,ADAM8,HOXB4,DNASE2A,SERPINB1A,FOXL1,LBP,IFNGR1,SLC26A6…
GO:BP	pallium development	GO:0021543	FALSE	0.0147685	1.83066	209	1505	29	26856	ATOH1,CSF1R,NR4A3,TMEM108,MDK,FOXG1,ASCL1,FUT10,POU3F3,EMX2,POU3F2,EMX1,PAX6,IGF2BP1,TBR1,LHX2,EOMES,CCDC85C,FGF13,ZIC3,DISC1,ZMIZ1,TFAP2C,PROX1,NKX2-1,DAB2IP,KIF26A,NEUROD1,RELN
GO:BP	monoatomic cation transmembrane transport	GO:0098655	FALSE	0.0150507	1.82244	874	1505	81	26856	HPN,CCL19,SLC12A9,CACNG8,MCOLN2,ATP4B,HFE,SLC31A2,PKD1L3,P2RX6,SLC29A4,BMP4,TRPM3,CX3CL1,KCNA10,JPH3,CYBA,KCNG3,KCNK12,ATP4A,SLC35G1,TSPAN13,KCNC4,KCNJ11,SLC30A2,SLC17A7,SLC13A2,GP5,UCP2,PRKG1,PLCH1,SLC11A1,SLC1A3,TESCL,CXCR3,SLC18A3,FGF13,KCND2,KCNK10,DRD4,SLC15A2,DPP6,KCNS2,KCNJ9,HCN4,SLC6A21,CACNA2D2,KCNN2,KCNS3,FGF12,GRIN2A,EDN3,KCNQ3,CACNA1B,SLC6A15,GRIN2B,SCN4B,SCN2B,KCNC3,TMEM63C,OPRL1,KCN…
GO:BP	embryonic digestive tract morphogenesis	GO:0048557	FALSE	0.0156089	1.80663	20	1505	8	26856	OVOL2,HNF1B,FOXF1,IHH,SHH,PDGFRA,TCF21,SIX2
GO:BP	behavior	GO:0007610	FALSE	0.0158049	1.80121	765	1505	73	26856	HCRT,PRLHR,RXFP4,CCND2,CYP7B1,PENK,IL6,NFATC4,NR4A3,ESPN,NEUROD2,NAGLU,PPARA,FGFBP3,JPH3,FIG4,VGF,HOXD10,SLITRK5,MDK,DMRTA1,HAND2,RASD2,MME,PAX6,SLC17A7,POU4F1,SEZ6L2,PREX2,SHH,IGF2,JPH4,TBR1,SHANK2,FUOM,ADCY8,SLC1A3,NRXN2,SHANK3,FGF13,APBA1,PTCHD1,KCND2,KCNK10,DRD4,GNG8,AIM2,NRXN1,FOXO6,NHLH2,ADCY5,FGF12,GRIN2A,KCNQ3,CACNA1B,MORC1,NEGR1,HRH3,NKX2-1,LPAR5,CNR1,OPRL1,UNC79,RELN,CACNA1C,SHISA7,NAPE…
GO:BP	signal transduction involved in regulation of gene expression	GO:0023019	FALSE	0.016593	1.78008	26	1505	9	26856	GSC,MSX2,DAND5,EPCAM,PAX6,TRAF3IP2,PDGFRA,SOX17,NEUROD1
GO:BP	regulation of canonical Wnt signaling pathway	GO:0060828	FALSE	0.0167582	1.77577	244	1505	32	26856	FGF9,TNKS2,SOX7,TMEM198,NPHP4,MCC,SOX2,MDK,BMP2,AMER2,SHISA3,DKKL1,DLX5,PPM1N,SHH,WNT5A,D1PAS1,ISL1,SFRP2,SOX17,SOX13,DACT1,SFRP1,PLEKHA4,SHISA6,DAB2IP,SOST,SFRP5,PRICKLE1,BTRC,PRDM15,DKK3
GO:BP	mesoderm formation	GO:0001707	FALSE	0.0175588	1.75551	71	1505	15	26856	ETV2,NR4A3,BMP4,TLX2,FOXF1,FGFR2,NODAL,EOMES,WNT5A,POU5F1,SFRP2,BMP7,HAND1,CRB2,SIX2
GO:BP	regulation of reproductive process	GO:2000241	FALSE	0.0178278	1.7489	211	1505	29	26856	PLA2G10,MSX2,GPR3,FGF9,LHFPL2,BMP4,HYAL3,JAG1,FBN2,HOXD13,NPPC,NKX3-1,DMRT1,FBXO43,SHH,PRSS37,NODAL,UNC5C,PIWIL2,WNT5A,MEIOC,ABCB1A,DRD4,BMP7,SFRP1,GCM1,CNR1,PSMA8,INHBB
GO:BP	regulation of immune system process	GO:0002682	FALSE	0.0201088	1.69661	1545	1505	127	26856	F2RL1,GFI1,ISG15,PARP14,CCL19,TNFAIP6,PLA2G10,ULBP1,CD79B,H2-OA,CD40LG,BMYC,H2-DMB2,PGLYRP1,CSF1R,TMEM176B,RORC,PRAM1,IL20RB,IL6,H2-Q4,EMILIN1,MADCAM1,CD24A,TLR6,6030468B19RIK,DHX58,GBP3,MALT1,BTK,HFE,NR4A3,MZB1,PGC,TAP2,CCL5,BMP4,NAGLU,MAFB,AHR,ADAM8,DNASE2A,SERPINB1A,LBP,PARP9,PLA2G3,TRIM12C,CX3CL1,JAG1,CYP26B1,CDKN2A,ZCCHC3,MDK,H2-Q7,MAPKAPK3,H2-Q2,TRIM21,NPPC,CYBA,H2-AB1,ZFP131,CTSC,ZBTB16,FO…
GO:BP	monoatomic ion transmembrane transport	GO:0034220	FALSE	0.0201492	1.69574	1050	1505	93	26856	HPN,CCL19,SLC12A9,CACNG8,MCOLN2,ATP4B,HFE,SLC31A2,PKD1L3,P2RX6,SLC29A4,BMP4,TRPM3,SLC26A6,CX3CL1,KCNA10,TCAF2,JPH3,CYBA,KCNG3,KCNK12,ATP4A,SLC35G1,TSPAN13,KCNC4,KCNJ11,SLC30A2,SLC17A7,SLC13A2,GP5,UCP2,PRKG1,PLCH1,SLC11A1,SLC1A3,TMC7,TESCL,CXCR3,ABCB1A,SHANK3,SLC18A3,FGF13,CLCA3B,KCND2,KCNK10,DRD4,SLC15A2,DPP6,KCNS2,KCNJ9,HCN4,SLC6A21,CACNA2D2,KCNN2,KCNS3,FGF12,CLCA3A2,GRIN2A,EDN3,KCNQ3,CACNA1B,CL…
GO:BP	astrocyte differentiation	GO:0048708	FALSE	0.0218559	1.66043	90	1505	17	26856	HES5,CSF1R,NAGLU,PLPP3,IFNGR1,SOX6,BMP2,POU3F2,PAX6,SHH,EOMES,MYCN,NKX2-2,GCM1,C1QA,ROR2,EPHA4
GO:BP	regulation of leukocyte activation	GO:0002694	FALSE	0.0220887	1.65583	597	1505	60	26856	F2RL1,CCL19,PLA2G10,ULBP1,H2-OA,CD40LG,H2-DMB2,PGLYRP1,CSF1R,RORC,PRAM1,IL20RB,IL6,CD24A,TLR6,MALT1,BTK,HFE,NR4A3,MZB1,CCL5,BMP4,AHR,ADAM8,LBP,PLA2G3,CX3CL1,CYP26B1,CDKN2A,MDK,NPPC,H2-AB1,CTSC,ZBTB16,FOXF1,DTX1,FCHO1,IHH,SHH,IGF2,IL1RL2,IL12RB2,WNT5A,LAX1,ZAP70,SOX13,LAPTM5,ZMIZ1,FGR,SFRP1,RASAL3,TYROBP,STAT5B,TNFRSF13B,ILDR2,CNR1,CD37,TNFRSF21,NFKBID,THY1
GO:BP	regulation of monoatomic ion transport	GO:0043269	FALSE	0.0229143	1.63989	611	1505	61	26856	HCRT,CLDN10,CACNG8,ATP4B,HFE,SLC31A2,CCL5,BMP4,CX3CL1,KCNA10,TCAF2,JPH3,CYBA,KCNG3,KCNK12,ATP4A,TSPAN13,KCNC4,KCNJ11,JPH4,PRKG1,TESCL,CXCR3,ABCB1A,SHANK3,FGF13,KCND2,DRD4,DPP6,KCNS2,CAMK2A,KCNJ9,CACNA2D2,KCNN2,KCNS3,FGF12,GRIN2A,EDN3,KCNQ3,CACNA1B,HRH3,SCN4B,SCN2B,KCNC3,CNR1,OPRL1,KCNK3,CACNG7,RELN,CACNA1C,CABP1,CACNA1I,WNK3,AGTR1A,KCNS1,OXSR1,SCN8A,SCN1B,GRIN2D,THY1,KCNH6
GO:BP	endocardium formation	GO:0060214	FALSE	0.0233935	1.6309	4	1505	4	26856	OVOL2,SOX17,PROX1,SOX18
GO:BP	negative regulation of cell activation	GO:0050866	FALSE	0.0235134	1.62869	214	1505	29	26856	PGLYRP1,IL20RB,EMILIN1,CD24A,BTK,HFE,ALOX12,BMP4,CX3CL1,CDKN2A,MDK,FOXF1,DTX1,IHH,SHH,PRKG1,PDGFRA,LAX1,LAPTM5,FGR,SFRP1,TYROBP,TNFRSF13B,ILDR2,CNR1,CD37,TNFRSF21,NFKBID,RIAN
GO:BP	morphogenesis of an epithelial fold	GO:0060571	FALSE	0.0236526	1.62612	27	1505	9	26856	BMP4,HOXD13,OVOL2,SHH,NODAL,WNT5A,BMP7,GDF7,GLI2
GO:BP	S-shaped body morphogenesis	GO:0072050	FALSE	0.0249655	1.60266	7	1505	5	26856	HES5,LHX1,BMP4,WT1,PAX8
GO:BP	peripheral nervous system neuron differentiation	GO:0048934	FALSE	0.026425	1.57798	11	1505	6	26856	HOXD10,ASCL1,HAND2,POU4F1,NEFH,ISL1
GO:BP	peripheral nervous system neuron development	GO:0048935	FALSE	0.026425	1.57798	11	1505	6	26856	HOXD10,ASCL1,HAND2,POU4F1,NEFH,ISL1
GO:BP	gastrulation with mouth forming second	GO:0001702	FALSE	0.0268165	1.5716	34	1505	10	26856	LHX1,PLPP3,NAT8F3,NODAL,WNT5A,GDF3,ZIC3,CRB2,DACT1,PRICKLE1
GO:BP	dorsal/ventral pattern formation	GO:0009953	FALSE	0.0280458	1.55213	101	1505	18	26856	LHX1,GSC,BMP4,FOXG1,ASCL1,OVOL2,PAX6,SHH,LHX2,FOXA1,VAX2,NKX2-2,LHX3,SFRP1,NKX2-1,MDFI,HOXB2,GLI2
GO:BP	potassium ion transmembrane transport	GO:0071805	FALSE	0.0281762	1.55012	216	1505	29	26856	HPN,SLC12A9,ATP4B,KCNA10,KCNG3,KCNK12,ATP4A,KCNC4,KCNJ11,SLC17A7,PRKG1,SLC1A3,KCND2,KCNK10,DPP6,KCNS2,KCNJ9,HCN4,KCNN2,KCNS3,EDN3,KCNQ3,KCNC3,KCNK3,WNK3,KCNK6,KCNS1,OXSR1,KCNH6
GO:BP	leukocyte differentiation	GO:0002521	FALSE	0.0283797	1.54699	669	1505	65	26856	F2RL1,CCL19,TNFAIP6,CD79B,H2-OA,CD40LG,BMYC,PGLYRP1,CSF1R,TMEM176B,RORC,IL6,CD24A,BATF3,6030468B19RIK,GM13283,MALT1,BTK,FZD8,CCL5,BMP4,NAGLU,MAFB,ADAM8,PLA2G3,LBR,RABL3,CYP26B1,FARP2,CDKN2A,MDK,WNT1,BMP2,BCL11A,H2-AB1,BCL11B,ZBTB16,DTX1,TMEM176A,POU4F1,UCP2,IHH,SHH,IL1RL2,TRAF3IP2,EOMES,TESCL,ZAP70,SOX13,LAPTM5,ZMIZ1,NRROS,SFRP1,TYROBP,STAT5B,SPIB,AIRE,SATB1,TMEM178,IFNK,LILRA6,ROR2,PAX1,PREX1,NF…
GO:BP	neural tube development	GO:0021915	FALSE	0.0285651	1.54416	183	1505	26	26856	HES5,GSC,BMP4,ALX1,WNT1,SALL4,OVOL2,SPINT1,PAX6,SHH,NODAL,LHX2,WNT5A,SFRP2,FOXA1,SOX17,BMP7,DCHS1,GDF7,DACT1,SFRP1,GRHL2,PRICKLE1,GLI2,IPMK,ST14
GO:BP	negative regulation of response to stimulus	GO:0048585	FALSE	0.0292578	1.53376	1707	1505	137	26856	F2RL1,ISG15,PARP14,TNFAIP6,PLA2G10,FFAR4,GSC,CYP7B1,FGF9,PGLYRP1,IL20RB,IL6,EMILIN1,FST,CD24A,CPB2,DAND5,NFATC4,TLR6,DLC1,DHX58,HFE,ALOX12,ADRA2A,DUSP5,TAP2,CCL5,BMP4,NPHP4,AHR,PRR5L,MCC,BCL2L10,STRN3,PPARA,CX3CL1,DUSP16,FBN2,C1QL4,CYP26B1,SOX2,MDK,PID1,SOX30,WNT1,TRIM21,BMP2,NKX3-1,AMER2,HIC1,PLIN5,ZFP536,SHISA3,OVOL2,DDIT4L,DKKL1,FOXF1,HEY2,PPM1N,UCP2,SHH,NLRP6,TSSK3,NODAL,GPRASP1,IGF2,DUSP13,P…
GO:BP	mesoderm morphogenesis	GO:0048332	FALSE	0.0298878	1.52451	74	1505	15	26856	ETV2,NR4A3,BMP4,TLX2,FOXF1,FGFR2,NODAL,EOMES,WNT5A,POU5F1,SFRP2,BMP7,HAND1,CRB2,SIX2
GO:BP	cell junction organization	GO:0034330	TRUE	0.0354686	1.45016	811	1505	75	26856	FLRT3,CLDN10,F2RL1,ERC2,ABI3BP,CSF1R,NFATC4,DLC1,LRFN3,ICAM5,VSTM5,PPFIA3,NEUROD2,NPHP4,NRP2,NFIA,TMEM108,SLITRK5,PCDH8,DSP,LIMCH1,PERP,SEZ6L2,GJB2,NECTIN1,EPHA7,SHANK2,NEFH,PTPRF,NRXN2,WNT5A,LRFN1,SHANK3,CLDN9,FGF13,MARVELD2,APOD,SSH1,2610042L04RIK,CLDN6,NRXN1,ELAVL2,DISC1,NR1H4,CRB3,CACNA2D2,SNCB,CLSTN3,DACT1,GRIN2A,MDGA2,C1QA,SHISA6,GRHL2,NEGR1,SRCIN1,DAB2IP,ARHGAP33,CLDN4,CDH7,ILDR1,ROR2,PRIC…
GO:BP	regulation of kidney development	GO:0090183	FALSE	0.0356631	1.44778	35	1505	10	26856	LHX1,HOXB7,BMP4,FOXD1,RET,HNF1B,TACSTD2,SIX2,PAX8,AGTR1A
GO:BP	inorganic ion transmembrane transport	GO:0098660	FALSE	0.0379907	1.42032	953	1505	85	26856	HPN,CCL19,SLC12A9,CACNG8,MCOLN2,ATP4B,HFE,SLC31A2,PKD1L3,BMP4,TRPM3,SLC26A6,CX3CL1,KCNA10,JPH3,CYBA,KCNG3,KCNK12,ATP4A,SLC35G1,TSPAN13,KCNC4,KCNJ11,SLC30A2,SLC17A7,SLC13A2,GP5,UCP2,ANK1,PRKG1,PLCH1,SLC11A1,SLC1A3,TESCL,CXCR3,SLC18A3,FGF13,CLCA3B,KCND2,KCNK10,DRD4,SLC15A2,DPP6,KCNS2,KCNJ9,HCN4,SLC6A21,CACNA2D2,KCNN2,KCNS3,FGF12,CLCA3A2,GRIN2A,EDN3,KCNQ3,CACNA1B,CLCA3A1,SLC6A15,GABRA4,GRIN2B,CLDN4,…
GO:BP	regulation of anatomical structure morphogenesis	GO:0022603	FALSE	0.0384171	1.41548	925	1505	83	26856	ADAMTS1,HPN,LHX1,COCH,ABI3BP,CSF1R,IL6,EMILIN1,NFATC4,DLC1,HOXB7,ALOX12,LBX2,OSR2,CCL5,BMP4,NEUROG3,GATA5,RET,CDX2,JAG1,MDK,HOXD13,BMP2,BCL11A,POU3F2,PAX9,ZMYM6,ADAMTS9,TLX2,KLF2,GATA6,SHH,NODAL,IGF2,ISLR2,EPHA7,PTPRF,PDGFRA,PALM3,WNT5A,CYSLTR2,CXCR3,SHANK3,ISL1,SFRP2,FGF13,TACSTD2,BMP7,CRB2,DISC1,SEMA5B,GAB1,DACT1,FGR,SFRP1,SIX2,PAX8,PLEKHA4,SRCIN1,DAB2IP,ARHGAP33,DNMBP,CLDN4,KNDC1,SARM1,PLD6,CA…
GO:BP	regulation of neuron projection development	GO:0010975	FALSE	0.0387329	1.41192	555	1505	56	26856	ADAMTS1,GFI1,ABI3BP,IL6,CD24A,NFATC4,LTK,NOVA2,BMP4,NEUROG3,RET,PLA2G3,CX3CL1,PTK6,FIG4,ZFP296,MDK,BCL11A,POU3F2,TLX2,PAX6,PLK5,ISLR2,TBR1,EPHA7,SCARF1,PTPRF,WNT5A,SHANK3,SFRP2,FGF13,NRXN1,BMP7,DISC1,SEMA5B,SFRP1,NEGR1,SRCIN1,DAB2IP,ARHGAP33,KNDC1,SARM1,CNR1,KIF26A,RELN,LRIG2,VLDLR,PREX1,SHTN1,TRAK1,SCN1B,MBP,TRIM67,THY1,EFNA1,EPHA4
GO:BP	regulation of fat cell differentiation	GO:0045598	FALSE	0.0415323	1.38161	144	1505	22	26856	FFAR4,TRIB2,MSX2,TAF8,RORC,MKX,JAG1,GNB3,C1QL4,WNT1,BMP2,ZBTB16,DKKL1,WNT5A,SFRP2,GDF3,BMP7,SOX13,DACT1,SFRP1,LRP3,NAPEPLD
GO:BP	secretion	GO:0046903	FALSE	0.0416218	1.38068	1084	1505	94	26856	HCRT,F2RL1,LIN7B,PLA2G10,FFAR4,NMB,ERC2,PRAM1,IL6,AGR2,CPB2,MAFA,BTK,HFE,PPFIA3,NR4A3,ADRA2A,IRS1,CCL5,CAR9,FOXD1,SLC26A6,PLA2G3,HYAL3,VGF,NPPC,SIRT4,CYBA,BMP2,NKX3-1,GRM8,TMEM79,NKX6-1,HNF1B,KCNC4,SYP,FOXF1,PAX6,KCNJ11,NELL2,TFAP2B,UCP2,NLRP6,PRKG1,GPR27,ADCY8,TRAF3IP2,NRXN2,SLC16A10,SLC51B,POU5F1,ABCB1A,ISL1,APBA1,SSTR4,DRD4,SYTL3,SSTR5,CAMK2A,NRXN1,SLC44A4,ADCY5,NR1H4,FGR,SFRP1,TRIM72,TRIM9,PA…
GO:BP	embryonic placenta morphogenesis	GO:0060669	FALSE	0.0456475	1.34058	29	1505	9	26856	CDKN1C,SPINT1,GJB5,IGF2,ESX1,BMP7,GCM1,GRHL2,ST14
GO:BP	positive regulation of molecular function	GO:0044093	FALSE	0.0464364	1.33314	1498	1505	122	26856	F2RL1,CCL19,TRIB2,S1PR1,CCND2,CD40LG,BMYC,CSF1R,IL6,CD24A,SOX7,TSSK4,TLR6,DLC1,LTK,MALT1,HFE,GNAT1,GNAL,TBC1D21,ALOX12,SCARB1,ADRA2A,ERCC2,NEUROD2,FZD8,CCL5,BMP4,ADAM8,PLPP3,RET,PARP9,TRIM12C,CX3CL1,DTX3L,CDKN2A,BEX1,ADRA2C,HAND2,WNT1,TRIM21,RIPK4,CYBA,BMP2,RALGAPA1,NKX3-1,ARAP2,TBC1D2,PLIN5,ACER2,FGFR2,PAX6,KCNJ11,TRIM34B,POU4F1,PERP,TRIM62,PREX2,CARD10,SHH,NLRP6,NODAL,IGF2,PRKG1,ARHGEF10,ADCY8,…
GO:BP	regulation of transmembrane receptor protein serine/threonine kinase signaling pathway	GO:0090092	FALSE	0.0475503	1.32285	245	1505	31	26856	HES5,TNFAIP6,MSX2,FGF9,EMILIN1,FST,DAND5,BMP4,FOXD1,PPARA,FBN2,WNT1,BMP2,CDKN1C,CDKN2B,DMRT1,TFAP2B,GATA6,NODAL,WNT5A,SFRP2,GDF3,ZFP423,BMP7,CRB2,NRROS,SFRP1,NKX2-1,SOST,ENG,SPRY1
GO:BP	regulation of BMP signaling pathway	GO:0030510	FALSE	0.0486899	1.31256	105	1505	18	26856	HES5,TNFAIP6,MSX2,FST,DAND5,BMP4,FOXD1,WNT1,TFAP2B,GATA6,WNT5A,SFRP2,GDF3,ZFP423,CRB2,SFRP1,SOST,ENG
GO:BP	epidermal cell differentiation	GO:0009913	FALSE	0.048799	1.31159	257	1505	32	26856	HES5,ATOH1,MSX2,MADCAM1,ERCC2,BMP4,MAFB,JAG1,CYP26B1,CDKN2A,BCL11B,TMEM79,OVOL2,KRT77,DSP,HEY2,PAX6,ESRP1,GATA6,WNT5A,GDF3,MYCN,SLC44A4,LHFPL5,TFAP2C,GRHL2,POU3F1,KAZN,KRT78,GLI2,ST14,EVPL
GO:CC	transcription regulator complex	GO:0005667	TRUE	1.56254e-07	6.80617	528	1517	67	26959	TAF13,GFI1,LHX1,GSC,MSX2,TAF8,BMYC,HOXB13,NFATC4,BATF3,MLXIPL,NR4A3,ERCC2,MAFB,CDX2,MED16,SOX6,RFXANK,HOXD12,BEX1,ALX1,ASCL1,HAND2,ASCL3,ASCL2,PITX1,POU3F2,PAX9,SALL4,HNF1B,ZBTB16,HEY2,INSM1,PAX6,POU4F1,GATA6,MED17,INSM2,SPEN,TFEB,TCF21,POU5F1,ISL1,PRDM10,SOX17,LMO2,OLIG1,HAND1,LHX3,BEX2,SOX14,SIX2,GCM1,OLIG2,HOXB9,PAX8,POU3F1,NKX2-1,SPIB,WWOX,ZFHX3,MDM4,SOX18,NEUROD1,PAX1,SIM2,TFCP2
GO:CC	plasma membrane protein complex	GO:0098797	TRUE	6.50973e-07	6.18644	582	1517	70	26959	GJA4,LIN7B,CD79B,H2-OA,H2-DMB2,CSF2RA,IL6,H2-Q4,EMILIN1,NRN1,TLR6,GFRA1,ATP4B,HFE,GNAT1,GNAL,FZD8,ADAM8,RET,KCNA10,GNB3,H2-DMB1,H2-Q7,H2-Q2,CYBA,BMP2,H2-AB1,KCNG3,GNG3,KCNC4,KCNJ11,GP5,H2-Q1,GJB5,GJB2,TRAF3,EFCAB9,CRB1,TRAV18,KCND2,ABHD6,GNG8,DPP6,KCNS2,ZAP70,HCN4,CRB2,DCHS1,CRB3,CACNA2D2,KCNS3,GRIN2A,KCNQ3,SHISA6,CACNA1B,SHISA8,GRIN2B,CDH7,SCN4B,SCN2B,KCNC3,LILRA6,CACNG7,GRIA3,CACNA1C,CACNA1I,KC…
GO:CC	somatodendritic compartment	GO:0036477	TRUE	2.16538e-06	5.66447	1100	1517	109	26959	MYL7,SCGN,HPN,FEV,ERC2,PENK,ABI3BP,CSF1R,TMPRSS5,LRFN3,GFRA1,VSTM5,GNAT1,ADRA2A,P2RX6,ESPN,TUBB4A,SLC5A7,SAMD14,STRN3,IFNGR1,RET,BGLAP3,CX3CL1,GNB3,VGF,TMEM108,PSD2,ASCL1,ADRA2C,CYBA,PCDH8,GRM8,GNG3,CYP17A1,KCNC4,MME,KCNJ11,NELL2,SEZ6L2,IGF2BP1,CNNM1,SHH,JPH4,NECTIN1,EPHA7,SHANK2,ADCY8,SLC1A3,UNC5C,NEFH,PTPRF,ARHGEF2,SHANK3,FGF13,APBA1,SLC2A3,CCR4,APOD,KCND2,CHRM4,DRD4,DPP6,BEGAIN,OMP,CAMK2A,NRXN…
GO:CC	cell body	GO:0044297	FALSE	0.00035412	3.45085	829	1517	81	26959	HPN,FEV,ERC2,CD40LG,PENK,CSF1R,TMPRSS5,GFRA1,GNAT1,ADRA2A,P2RX6,TUBB4A,SLC5A7,STRN3,RET,BGLAP3,CX3CL1,GNB3,VGF,PSD2,ASCL1,ADRA2C,CYBA,GRM8,GNG3,CYP17A1,KCNC4,MME,KCNJ11,NELL2,SEZ6L2,IGF2BP1,CNNM1,GJB2,SHH,EPHA7,SHANK2,ADCY8,SLC1A3,UNC5C,NEFH,PTPRF,ARHGEF2,SLC2A3,CCR4,APOD,KCND2,CHRM4,DRD4,DPP6,BEGAIN,OMP,CAMK2A,NRXN1,DISC1,SLC2A13,SNCB,KCNN2,ZPBP2,KCNQ3,CACNA1B,NEGR1,DAB2IP,KNDC1,KCNC3,CACNG7,ROR…
GO:CC	dendrite	GO:0030425	FALSE	0.000443729	3.35288	780	1517	77	26959	MYL7,SCGN,PENK,ABI3BP,LRFN3,VSTM5,P2RX6,ESPN,SLC5A7,SAMD14,STRN3,IFNGR1,RET,BGLAP3,GNB3,TMEM108,PSD2,CYBA,PCDH8,GNG3,KCNC4,MME,NELL2,IGF2BP1,CNNM1,SHH,JPH4,NECTIN1,EPHA7,SHANK2,ADCY8,SLC1A3,UNC5C,NEFH,ARHGEF2,SHANK3,FGF13,APBA1,APOD,KCND2,CHRM4,DRD4,BEGAIN,CAMK2A,KCNN2,CLSTN3,GRIN2A,TRIM9,KCNQ3,SHISA6,CACNA1B,NEGR1,HRH3,DAB2IP,GABRA4,SHISA8,ARHGAP33,KNDC1,SARM1,GRID2IP,KCNC3,ROR2,GRIA3,RELN,CACNA…
GO:CC	dendritic tree	GO:0097447	FALSE	0.000489097	3.31061	782	1517	77	26959	MYL7,SCGN,PENK,ABI3BP,LRFN3,VSTM5,P2RX6,ESPN,SLC5A7,SAMD14,STRN3,IFNGR1,RET,BGLAP3,GNB3,TMEM108,PSD2,CYBA,PCDH8,GNG3,KCNC4,MME,NELL2,IGF2BP1,CNNM1,SHH,JPH4,NECTIN1,EPHA7,SHANK2,ADCY8,SLC1A3,UNC5C,NEFH,ARHGEF2,SHANK3,FGF13,APBA1,APOD,KCND2,CHRM4,DRD4,BEGAIN,CAMK2A,KCNN2,CLSTN3,GRIN2A,TRIM9,KCNQ3,SHISA6,CACNA1B,NEGR1,HRH3,DAB2IP,GABRA4,SHISA8,ARHGAP33,KNDC1,SARM1,GRID2IP,KCNC3,ROR2,GRIA3,RELN,CACNA…
GO:CC	neuron projection	GO:0043005	FALSE	0.000495564	3.3049	1585	1517	134	26959	FLRT3,MYL7,SCGN,PRLHR,NMB,ERC2,KLC3,PENK,ABI3BP,MGLL,LRFN3,GFRA1,VSTM5,GNAT1,ADRA2A,P2RX6,ESPN,NPHP4,TUBB4A,SLC5A7,SAMD14,STRN3,IFNGR1,PCDHGB1,RET,CEP250,NRP2,BGLAP3,CX3CL1,GNB3,VGF,TMEM108,PSD2,ADRA2C,CYBA,PCDH8,GRM8,GPRIN1,BCL11B,GNG3,CYP17A1,KCNC4,SYP,MME,KCNJ11,SLC17A7,NELL2,POU4F1,IGF2BP1,CNNM1,SHH,ANK1,JPH4,NECTIN1,EPHA7,SHANK2,ADCY8,SLC1A3,UNC5C,NEFH,PTPRF,ARHGEF2,ROM1,MAP9,AP3M2,PDGFRA,CR…
GO:CC	neuronal cell body	GO:0043025	FALSE	0.000515273	3.28796	743	1517	74	26959	HPN,FEV,ERC2,PENK,CSF1R,TMPRSS5,GFRA1,GNAT1,ADRA2A,P2RX6,TUBB4A,SLC5A7,STRN3,RET,BGLAP3,CX3CL1,VGF,PSD2,ASCL1,ADRA2C,CYBA,GRM8,CYP17A1,KCNC4,MME,KCNJ11,NELL2,SEZ6L2,IGF2BP1,CNNM1,SHH,EPHA7,SHANK2,ADCY8,SLC1A3,UNC5C,NEFH,PTPRF,ARHGEF2,SLC2A3,CCR4,APOD,KCND2,CHRM4,DRD4,DPP6,BEGAIN,OMP,CAMK2A,NRXN1,SNCB,KCNN2,KCNQ3,CACNA1B,NEGR1,DAB2IP,KNDC1,KCNC3,CACNG7,ROR2,GRIA3,RELN,CACNA1C,RESP18,CABP1,GRK4,CKM…
GO:CC	plasma membrane region	GO:0098590	TRUE	0.000586925	3.23142	1430	1517	123	26959	AMN,FLRT3,HPN,LIN7B,SLC7A9,FFAR4,S1PR1,ERC2,CD24A,DLC1,EPN3,LRFN3,SLC22A18,ATP4B,GNAT1,SCARB1,ADRA2A,P2RX6,IRS1,SLC29A4,CAR9,SLC5A7,PLPP3,SLC26A6,BBS9,NRP2,JAG1,SLCO2A1,PSD2,ADRA2C,EPCAM,STK26,CYBA,PCDH8,GRM8,ATP4A,DSP,KCNC4,SYP,KCNJ11,SLC13A2,FCHO1,KATNBL1,ANK1,WWC1,NECTIN1,EPHA7,SHANK2,ADCY8,SLC1A3,CD300LG,PTPRF,ARHGEF2,NRXN2,SLC16A10,ROM1,SLC51B,CRB1,ABCB1A,LRFN1,SHANK3,KCTD8,APBA1,SLC2A3,MARV…
GO:CC	synaptic membrane	GO:0097060	FALSE	0.00102393	2.98973	483	1517	53	26959	FLRT3,LIN7B,ERC2,LRFN3,ADRA2A,P2RX6,NRP2,ADRA2C,PCDH8,GRM8,KCNC4,SYP,KCNJ11,ANK1,NECTIN1,EPHA7,SHANK2,ADCY8,PTPRF,NRXN2,LRFN1,SHANK3,KCTD8,APBA1,SLC2A3,KCND2,CHRM4,ABHD6,DRD4,CAMK2A,NRXN1,KCNJ9,GAD2,KCNN2,CLSTN3,GRIN2A,SHISA6,GABRA4,SHISA8,GRIN2B,GRID2IP,KCNC3,CNR1,CACNG7,GRIA3,CACNA1C,SHISA7,CADPS2,NBEA,ADGRB1,SCN8A,GRIN2D,EPHA4
GO:CC	postsynaptic membrane	GO:0045211	FALSE	0.00169595	2.77059	331	1517	40	26959	FLRT3,LIN7B,LRFN3,ADRA2A,P2RX6,NRP2,ADRA2C,PCDH8,KCNC4,ANK1,EPHA7,SHANK2,PTPRF,LRFN1,SHANK3,KCTD8,KCND2,CHRM4,ABHD6,DRD4,CAMK2A,KCNN2,CLSTN3,GRIN2A,SHISA6,GABRA4,SHISA8,GRIN2B,GRID2IP,KCNC3,CACNG7,GRIA3,CACNA1C,SHISA7,CADPS2,NBEA,ADGRB1,SCN8A,GRIN2D,EPHA4
GO:CC	excitatory synapse	GO:0060076	TRUE	0.00256247	2.59134	88	1517	17	26959	P2RX6,SYP,SLC17A7,ADCY8,PTPRF,SHANK3,NRXN1,KCNJ9,ELAVL2,GRIN2A,SHISA6,GRID2IP,GRIA3,SHISA7,CADPS2,PPFIA4,SCN8A
GO:CC	glutamatergic synapse	GO:0098978	TRUE	0.00415609	2.38131	612	1517	61	26959	FLRT3,ERC2,NRN1,LRFN3,ICAM5,PPFIA3,ADRA2A,P2RX6,NRP2,VGF,PSD2,ADRA2C,PCDH8,GRM8,KCNC4,KCNJ11,EPHA7,SHANK2,ADCY8,ARHGEF2,NRXN2,WNT5A,SHANK3,CALY,APBA1,SLC2A3,KCND2,CHRM4,ABHD6,DRD4,BEGAIN,CAMK2A,NRXN1,ELAVL2,DISC1,KCNN2,CLSTN3,DACT1,GRIN2A,MDGA2,SHISA6,CACNA1B,SRCIN1,GRID2IP,KCNC3,CNR1,CACNG7,ROR2,GRIA3,CACNA1C,SRGN,SHISA7,CADPS2,CABP1,PPFIA4,NBEA,ADGRB1,SCN8A,OPHN1,GRIN2D,EPHA4
GO:CC	cell junction	GO:0030054	TRUE	0.00418799	2.37799	2275	1517	175	26959	HCRT,FLRT3,CLDN10,MYL7,SCGN,HPN,GJA4,ANKRD23,LIN7B,ERC2,PENK,ABI3BP,CD24A,NRN1,MCMBP,MGLL,DLC1,LRFN3,ICAM5,PPFIA3,ADRA2A,P2RX6,ESPN,SLC29A4,NPHP4,SLC5A7,SAMD14,IFNGR1,NRP2,CX3CL1,JAG1,NFIA,TCAF2,VGF,TMEM108,PSD2,SLITRK5,MAGI1,ADRA2C,SLC35D3,EPCAM,CYBA,PCDH8,BCL11A,RASD2,GRM8,TBC1D2,GNG3,LY6H,DSP,SYNM,KCNC4,SYP,MME,KCNJ11,SLC17A7,TDRD1,PERP,IGF2BP1,GJB5,GJB2,SHH,ANK1,PANX2,NECTIN1,HOXC5,EPHA7,SHAN…
GO:CC	cell projection	GO:0042995	FALSE	0.00471469	2.32655	2574	1517	194	26959	CEP19,AMN,FLRT3,MYL7,F2RL1,SPACA9,SCGN,PRLHR,SLC7A9,FFAR4,NMB,ERC2,CD40LG,KLC3,PENK,ABI3BP,ANKS6,CD24A,FAM166B,TSSK4,MGLL,DLC1,DZIP1,LRFN3,GFRA1,VSTM5,GNAT1,TBC1D21,SCARB1,ADRA2A,P2RX6,ESPN,NPHP4,TUBB4A,CAR9,SLC5A7,SAMD14,STRN3,IFNGR1,SLC26A6,BBS9,PCDHGB1,RET,ROPN1L,CEP250,NRP2,BGLAP3,HYAL3,CX3CL1,ARMC9,GNB3,PTK6,VGF,TMEM108,PSD2,MDK,MAGI1,ADRA2C,AKAP14,CYBA,PCDH8,GRM8,GPRIN1,BCL11B,GNG3,LCA5L,CY…
GO:CC	monoatomic ion channel complex	GO:0034702	TRUE	0.00579868	2.23667	300	1517	36	26959	NRN1,PKD1L3,SLC26A6,KCNA10,KCNG3,KCNC4,KCNJ11,SLC17A7,EFCAB9,KCND2,ABHD6,DPP6,KCNS2,HCN4,CACNA2D2,KCNS3,GRIN2A,KCNQ3,SHISA6,CACNA1B,GABRA4,SHISA8,GRIN2B,CLDN4,SCN4B,SCN2B,KCNC3,CACNG7,GRIA3,TRPV6,CACNA1C,CACNA1I,KCNS1,SCN8A,SCN1B,GRIN2D
GO:CC	plasma membrane bounded cell projection	GO:0120025	FALSE	0.012577	1.90042	2476	1517	185	26959	CEP19,AMN,FLRT3,MYL7,F2RL1,SPACA9,SCGN,PRLHR,SLC7A9,FFAR4,NMB,ERC2,KLC3,PENK,ABI3BP,ANKS6,CD24A,FAM166B,TSSK4,MGLL,DLC1,DZIP1,LRFN3,GFRA1,VSTM5,GNAT1,TBC1D21,SCARB1,ADRA2A,P2RX6,ESPN,NPHP4,TUBB4A,CAR9,SLC5A7,SAMD14,STRN3,IFNGR1,SLC26A6,BBS9,PCDHGB1,RET,ROPN1L,CEP250,NRP2,BGLAP3,HYAL3,CX3CL1,ARMC9,GNB3,PTK6,VGF,TMEM108,PSD2,ADRA2C,AKAP14,CYBA,PCDH8,GRM8,GPRIN1,BCL11B,GNG3,LCA5L,CYP17A1,MLF1,KCNC4,…
GO:CC	receptor complex	GO:0043235	TRUE	0.0137522	1.86163	387	1517	42	26959	AMN,CD79B,CSF1R,CSF2RA,IL6,EMILIN1,NRN1,TLR6,LTK,GFRA1,HFE,PKD1L3,AMHR2,ADRA2A,P2RX6,GPR61,AHR,RET,SLITRK5,BMP2,GP5,TRAF3,IL12RB2,PDGFRA,KCTD8,TRAV18,ABHD6,ZAP70,NR1H4,GRIN2A,SHISA6,GABRA4,SHISA8,GRIN2B,CACNG7,GRIA3,GPR160,VLDLR,ENG,ADRB3,GRIN2D,GFRA2
GO:CC	axon	GO:0030424	FALSE	0.0158154	1.80092	792	1517	72	26959	FLRT3,SCGN,ERC2,PENK,MGLL,LRFN3,GFRA1,VSTM5,ADRA2A,TUBB4A,SLC5A7,PCDHGB1,RET,NRP2,TMEM108,ADRA2C,GPRIN1,CYP17A1,KCNC4,SYP,MME,KCNJ11,SLC17A7,IGF2BP1,SHH,ANK1,NECTIN1,SHANK2,ADCY8,UNC5C,NEFH,PTPRF,MAP9,AP3M2,PDGFRA,OTX2,FGF13,CALY,CHRM4,SSH1,DRD4,OMP,CAMK2A,NRXN1,DISC1,SLC2A13,GAD2,SNCB,GRIN2A,KCNQ3,CACNA1B,DAB2IP,SARM1,KCNC3,CNR1,CACNG7,GRIA3,RELN,CACNA1C,LRIG2,CLU,CABP1,TNFRSF21,PREX1,SHTN1,SCN8…
GO:CC	postsynaptic specialization membrane	GO:0099634	FALSE	0.0285905	1.54378	158	1517	22	26959	LIN7B,LRFN3,ADRA2A,P2RX6,ADRA2C,EPHA7,PTPRF,LRFN1,KCND2,CHRM4,CAMK2A,CLSTN3,GRIN2A,SHISA6,GABRA4,CACNG7,GRIA3,CACNA1C,SHISA7,SCN8A,GRIN2D,EPHA4
GO:CC	postsynaptic density membrane	GO:0098839	FALSE	0.0427885	1.36867	119	1517	18	26959	LIN7B,LRFN3,ADRA2A,ADRA2C,EPHA7,PTPRF,LRFN1,CHRM4,CLSTN3,GRIN2A,SHISA6,CACNG7,GRIA3,CACNA1C,SHISA7,SCN8A,GRIN2D,EPHA4
KEGG	Cytokine-cytokine receptor interaction	KEGG:04060	FALSE	0.000571081	3.2433	287	526	37	8947	CCL19,TNFRSF25,CD40LG,CSF1R,CSF2RA,IL20RB,IL6,CCL17,AMHR2,CCL5,BMP4,IFNGR1,CX3CL1,INHBE,GM20878,BMP2,CCL27A,TNFRSF19,NODAL,IL1RL2,IL12RB2,ACKR4,CXCR3,CXCL14,GDF3,CCR4,BMP7,GDF7,GDF6,IFNK,TNFRSF13B,CRLF2,CXCL16,TNFRSF21,IL17C,IL17RC,INHBB
KEGG	Herpes simplex virus 1 infection	KEGG:05168	FALSE	0.00312351	2.50536	444	526	48	8947	ZFP53,ZFP65,ZFP39,ZFP92,BIRC3,ZFP7,H2-OA,H2-DMB2,ZFP938,ZFP788,IL6,H2-Q4,ZFP324,ZFP677,TAP2,CCL5,ZFP607A,IFNGR1,ZFP354B,H2-T3,ZFP30,H2-DMB1,H2-Q7,ZFP641,H2-Q2,H2-AB1,ZFP74,ZFP708,ZFP61,H2-Q1,PILRA,ZFP747,NECTIN1,TRAF3,ZFP82,ZFP433,ZFP984,ZFP420,ZFP809,ZFP988,ZFP982,ZFP101,ZFP169,ZFP870,ZFP558,ZFP950,GM12258,H2-BL
KEGG	Signaling pathways regulating pluripotency of stem cells	KEGG:04550	FALSE	0.0224795	1.64821	140	526	20	8947	FZD8,BMP4,INHBE,SOX2,WNT1,MAPK13,FGFR2,PAX6,DLX5,NODAL,WNT6,ESX1,WNT5A,POU5F1,ISL1,ZIC3,HAND1,ZFHX3,JAK3,INHBB
KEGG	Graft-versus-host disease	KEGG:05332	FALSE	0.0416319	1.38057	56	526	11	8947	H2-OA,H2-DMB2,IL6,H2-Q4,H2-T3,H2-DMB1,H2-Q7,H2-Q2,H2-AB1,H2-Q1,H2-BL
KEGG	Allograft rejection	KEGG:05330	FALSE	0.0416319	1.38057	56	526	11	8947	H2-OA,CD40LG,H2-DMB2,H2-Q4,H2-T3,H2-DMB1,H2-Q7,H2-Q2,H2-AB1,H2-Q1,H2-BL
REAC	Neuronal System	REAC:R-MMU-112316	FALSE	1.31897e-06	5.87977	308	497	46	8412	LIN7B,LRFN3,PPFIA3,GNAL,SLC5A7,KCNA10,GNB3,SLITRK5,KCNG3,GNG3,KCNC4,KCNJ11,SLC17A7,PANX2,SHANK2,ADCY8,SLC1A3,PTPRF,NRXN2,LRFN1,SHANK3,APBA1,KCND2,KCNK10,GNG8,KCNS2,CAMK2A,NRXN1,KCNJ9,ADCY5,GAD2,CACNA2D2,KCNN2,KCNS3,GRIN2A,CACNA1B,GABRA4,KCNC3,KCNK3,GRIA3,KCNK6,KCNS1,PPFIA4,CAMKK1,GRIN2D,KCNH6
REAC	Potassium Channels	REAC:R-MMU-1296071	FALSE	0.00122191	2.91296	89	497	18	8412	KCNA10,GNB3,KCNG3,GNG3,KCNC4,KCNJ11,KCND2,KCNK10,GNG8,KCNS2,KCNJ9,KCNN2,KCNS3,KCNC3,KCNK3,KCNK6,KCNS1,KCNH6
REAC	Protein-protein interactions at synapses	REAC:R-MMU-6794362	FALSE	0.0267534	1.57262	64	497	13	8412	LRFN3,PPFIA3,SLITRK5,SHANK2,PTPRF,NRXN2,LRFN1,SHANK3,NRXN1,GRIN2A,GRIA3,PPFIA4,GRIN2D
WP	Dopaminergic neurogenesis	WP:WP1498	FALSE	2.28693e-05	4.64075	30	324	12	4529	RET,SOX2,ASCL1,WNT1,CDKN1C,EN2,NKX6-1,SHH,OTX2,NKX2-2,NEUROD1,GLI2
WP	Neural crest differentiation	WP:WP2074	FALSE	6.41773e-05	4.19262	99	324	22	4529	HES5,LHX1,BMYC,FGF15,BMP4,ASCL1,WNT1,ZIC5,TLX2,FGFR2,HEY2,DLX5,TFAP2B,TFAP2A,LHX2,MSX3,ISL1,OLIG1,BMP7,HAND1,OLIG2,MBP
WP	Dravet syndrome: Scn1a-A1783V point mutation model	WP:WP5298	FALSE	0.00752013	2.12377	72	324	15	4529	PRR5L,SLC17A7,SLC1A3,FGF13,SLC2A3,CAMK2A,KCNJ9,GAD2,GRIN2A,CACNA1B,GABRA4,SCN4B,SCN2B,GRIA3,SCN1B
WP	GDNF/RET signaling axis	WP:WP4820	FALSE	0.0348817	1.4574	22	324	7	4529	LHX1,GFRA1,BMP4,RET,SALL1,SOX17,SPRY1
TF	Factor: GKLF; motif: NNNRGGNGNGGSN; match class: 1	TF:M07289_1	FALSE	3.83376e-26	25.4164	10990	1418	918	21787	ADAMTS1,AMN,C2CD4D,ZFP65,GM15217,HCRT,CYP26C1,CLDN10,MYL7,MYADML2,PTH2,NKX1-2,ARRDC5,ZFP92,SPACA9,GFI1,H2-Q5,1700016H13RIK,HES5,MAB21L2,ISG15,HPN,MUC4,PARP14,MRPL24,ERICH6,ATOH1,PXYLP1,FAM90A1B,IQCF5,HOXA4,TNFAIP6,ARL4D,PROCR,NKX1-1,LIN7B,SLC7A9,LHX1,HOXB5,PLA2G10,ENDOU,PGAM2,FFAR4,ZFP281,EPHX4,GSC,BIRC3,TRIB2,S1PR1,CYP26A1,TNFRSF25,DUOXA2,GM17657,RNF212,CTRL,ZFP7,GPR162,ULBP1,MAP6D1,LRRC23,FEV,Z…
TF	Factor: ZF5; motif: GSGCGCGR	TF:M00716	FALSE	9.08246e-25	24.0418	14843	1418	1144	21787	CEP19,ADAMTS1,AMN,C2CD4D,ZFP65,CYP26C1,FLRT3,ZFP39,CLDN10,ZDHHC14,MYADML2,PTH2,NKX1-2,F2RL1,ZFP92,EVX2,GM12216,SPACA9,GFI1,H2-Q5,1700016H13RIK,PHGR1,HES5,MAB21L2,ISG15,PRLHR,HPN,GJA4,PARP14,ANKRD23,MRPL24,ATOH1,FBXL21,RXFP4,PXYLP1,FAM90A1B,WDR31,IQCF5,TOMM20L,HOXA4,ARL4D,PROCR,NKX1-1,LIN7B,SLC7A9,LHX1,HOXB5,TNFAIP8,PLA2G10,ENDOU,ARL9,FFAR4,ZFP281,CFAP77,SRMS,TCEANC,EPHX4,GSC,TRIB2,HTR5B,S1PR1,CYP…
TF	Factor: Pax-4; motif: NNNNNYCACCCB; match class: 1	TF:M00378_1	FALSE	6.94012e-24	23.1586	14437	1418	1118	21787	CEP19,ADAMTS1,AMN,C2CD4D,HP,GM15217,HCRT,LGALS2,CYP26C1,FLRT3,CLDN10,ZDHHC14,MYL7,MYADML2,PTH2,ARRDC5,F2RL1,ZFP92,EVX2,GM12216,SPACA9,GFI1,H2-Q5,1700016H13RIK,PHGR1,MAB21L2,ISG15,PRLHR,HPN,GJA4,MUC4,PARP14,CCL19,ANKRD23,MRPL24,ERICH6,ATOH1,RXFP4,PXYLP1,FAM90A1B,IQCF5,TOMM20L,HOXA4,TNFAIP6,ARL4D,PROCR,LIN7B,SLC7A9,LHX1,PLA2G10,ENDOU,PGAM2,FFAR4,SRMS,TCEANC,EPHX4,GSC,BIRC3,TRIB2,HTR5B,S1PR1,TNFRSF2…
TF	Factor: CTCF; motif: NAGGGGGCGCNNKNNNN; match class: 1	TF:M08995_1	FALSE	1.70492e-21	20.7683	9366	1418	795	21787	ADAMTS1,AMN,ZFP65,HCRT,CYP26C1,FLRT3,ZFP39,CLDN10,ZDHHC14,PTH2,NKX1-2,F2RL1,EVX2,GFI1,H2-Q5,1700016H13RIK,HES5,MAB21L2,PRLHR,HPN,ANKRD23,MRPL24,ERICH6,ATOH1,FBXL21,PXYLP1,FAM90A1B,IQCF5,HOXA4,CCDC80,ARL4D,PROCR,NKX1-1,LIN7B,LHX1,HOXB5,PLA2G10,ENDOU,FFAR4,ZFP281,EPHX4,GSC,BIRC3,TRIB2,HTR5B,CYP26A1,TNFRSF25,GM17657,NKX2-9,DNAJC4,ZFP7,NMB,GPR162,MAP6D1,FEV,ZCCHC12,CCND2,CYP7B1,HOXB6,GULP1,ETV2,CD79B…
TF	Factor: Pax-4; motif: NNNNNYCACCCB	TF:M00378	FALSE	7.94444e-21	20.0999	18695	1418	1333	21787	CEP19,ADAMTS1,ZFP53,AMN,C2CD4D,HP,GM15217,HCRT,LGALS2,CYP26C1,FLRT3,CLDN10,ZDHHC14,MYL7,MYADML2,PTH2,NKX1-2,ARRDC5,F2RL1,ZFP92,EVX2,GM12216,SPACA9,GFI1,H2-Q5,1700016H13RIK,PHGR1,HES5,SCGN,MAB21L2,ISG15,PRLHR,HPN,GJA4,MUC4,PARP14,CCL19,ANKRD23,MRPL24,ERICH6,ATOH1,RXFP4,TMEM267,PXYLP1,FAM90A1B,WDR31,IQCF5,TOMM20L,HOXA4,CCDC80,TNFAIP6,ARL4D,PROCR,NKX1-1,LIN7B,SLC7A9,LHX1,HOXB5,TNFAIP8,PLA2G10,ENDOU,…
TF	Factor: GKLF; motif: NNNRGGNGNGGSN	TF:M07289	FALSE	8.896e-21	20.0508	15310	1418	1157	21787	CEP19,ADAMTS1,ZFP53,AMN,C2CD4D,ZFP65,GM15217,HCRT,LGALS2,CYP26C1,FLRT3,CLDN10,ZDHHC14,MYL7,MYADML2,PTH2,NKX1-2,ARRDC5,ZFP92,EVX2,GM12216,SPACA9,GFI1,H2-Q5,1700016H13RIK,PHGR1,HES5,MAB21L2,ISG15,PRLHR,HPN,GJA4,MUC4,PARP14,CCL19,MRPL24,ERICH6,ATOH1,RXFP4,TMEM267,PXYLP1,FAM90A1B,IQCF5,HOXA4,TNFAIP6,ARL4D,PROCR,NKX1-1,LIN7B,SLC7A9,LHX1,HOXB5,TNFAIP8,PLA2G10,ENDOU,PGAM2,FFAR4,ZFP281,SRMS,TCEANC,EPHX4,…
TF	Factor: Sp1; motif: GGNGGGGGNGGGGGMGGGGCNGGG	TF:M10375	FALSE	1.38663e-20	19.858	10761	1418	882	21787	CEP19,ADAMTS1,AMN,C2CD4D,HP,ZFP65,HCRT,CYP26C1,CLDN10,ZDHHC14,MYADML2,NKX1-2,GM12216,GFI1,H2-Q5,1700016H13RIK,SCGN,ISG15,HPN,GJA4,MUC4,ERICH6,ATOH1,FBXL21,PXYLP1,FAM90A1B,HOXA4,TNFAIP6,NKX1-1,LIN7B,SLC7A9,LHX1,TNFAIP8,PLA2G10,ENDOU,FFAR4,ZFP281,CFAP77,EPHX4,GSC,BIRC3,TRIB2,S1PR1,CYP26A1,TNFRSF25,DUOXA2,GM17657,NKX2-9,DNAJC4,TAF8,ZFP7,GPR162,MAP6D1,LRRC23,FEV,ZCCHC12,CCND2,CYP7B1,HOXB6,ETV2,CD79B,…
TF	Factor: GKLF; motif: NNRRGRRNGNSNNN; match class: 1	TF:M07040_1	FALSE	2.11354e-20	19.675	8461	1418	730	21787	AMN,ZFP65,CYP26C1,PTH2,NKX1-2,EVX2,H2-Q5,1700016H13RIK,HES5,MAB21L2,ISG15,HPN,GJA4,ANKRD23,ATOH1,FAM90A1B,HOXA4,TNFAIP6,ARL4D,LIN7B,LHX1,TNFAIP8,PLA2G10,ENDOU,FFAR4,ZFP281,SRMS,EPHX4,GSC,BIRC3,S1PR1,CYP26A1,TNFRSF25,DUOXA2,GM17657,GPR162,ULBP1,FEV,ZCCHC12,CCND2,CYP7B1,HOXB6,GULP1,ETV2,CD79B,COCH,PRDM6,HOXB3,DUSP18,MESP2,KLC3,BMYC,GPR3,FGF9,PHYHD1,HOXB13,FGF15,ENPP5,CSF2RA,SUGCT,MOSPD1,RORC,SUSD3,…
TF	Factor: BEN; motif: CAGCGRNV	TF:M01240	FALSE	5.30839e-20	19.275	16242	1418	1206	21787	CEP19,ADAMTS1,AMN,C2CD4D,HP,GM15217,TAF13,CYP26C1,FLRT3,CLDN10,ZDHHC14,MYL7,MYADML2,PTH2,NKX1-2,F2RL1,ZFP92,EVX2,GM12216,SPACA9,GFI1,H2-Q5,1700016H13RIK,PHGR1,HES5,SCGN,MAB21L2,ISG15,PRLHR,HPN,GJA4,PARP14,ANKRD23,MRPL24,ERICH6,ATOH1,RXFP4,PXYLP1,FAM90A1B,WDR31,TOMM20L,HOXA4,CCDC80,TNFAIP6,ARL4D,PROCR,NKX1-1,LIN7B,SLC7A9,LHX1,HOXB5,TNFAIP8,PLA2G10,ENDOU,ARL9,PGAM2,FFAR4,ZFP281,CFAP77,SRMS,EPHX4,GS…
TF	Factor: CTCF; motif: NAGGGGGCGCNNKNNNN	TF:M08995	FALSE	5.3319e-20	19.2731	14346	1418	1099	21787	CEP19,ADAMTS1,AMN,ZFP65,HCRT,CYP26C1,FLRT3,ZFP39,CLDN10,ZDHHC14,MYADML2,PTH2,NKX1-2,ARRDC5,F2RL1,ZFP92,EVX2,GM12216,SPACA9,GFI1,H2-Q5,1700016H13RIK,HES5,MAB21L2,ISG15,PRLHR,HPN,MUC4,ANKRD23,MRPL24,ERICH6,ATOH1,FBXL21,PXYLP1,FAM90A1B,IQCF5,TOMM20L,HOXA4,CCDC80,ARL4D,PROCR,NKX1-1,LIN7B,LHX1,HOXB5,TNFAIP8,PLA2G10,ENDOU,FFAR4,ZFP281,CFAP77,TCEANC,EPHX4,GSC,BIRC3,TRIB2,HTR5B,S1PR1,CYP26A1,TNFRSF25,DUO…
TF	Factor: BEN; motif: CAGCGRNV; match class: 1	TF:M01240_1	FALSE	1.13027e-19	18.9468	12010	1418	957	21787	CEP19,ADAMTS1,AMN,CYP26C1,CLDN10,ZDHHC14,MYADML2,PTH2,NKX1-2,F2RL1,ZFP92,EVX2,GM12216,SPACA9,GFI1,H2-Q5,1700016H13RIK,PHGR1,HES5,SCGN,MAB21L2,HPN,ANKRD23,MRPL24,ERICH6,ATOH1,RXFP4,PXYLP1,FAM90A1B,WDR31,TOMM20L,HOXA4,TNFAIP6,ARL4D,PROCR,NKX1-1,LIN7B,SLC7A9,LHX1,HOXB5,TNFAIP8,ARL9,FFAR4,ZFP281,SRMS,TRIB2,HTR5B,S1PR1,CYP26A1,TNFRSF25,DUOXA2,GM17657,MSX2,DNAJC4,RNF212,TAF8,ZFP7,MAP6D1,LRRC23,FEV,CYP7…
TF	Factor: E2F-1; motif: GNGGGCGGGRMN	TF:M10209	FALSE	2.76583e-19	18.5582	14255	1418	1091	21787	CEP19,ZFP53,AMN,ZFP65,TAF13,CYP26C1,ZFP39,CLDN10,ZDHHC14,MYL7,PTH2,NKX1-2,ARRDC5,F2RL1,ZFP92,EVX2,GM12216,SPACA9,GFI1,H2-Q5,HES5,SCGN,ISG15,PRLHR,HPN,GJA4,MUC4,PARP14,ANKRD23,ERICH6,ATOH1,FBXL21,RXFP4,PXYLP1,FAM90A1B,WDR31,IQCF5,TOMM20L,HOXA4,CCDC80,TNFAIP6,ARL4D,NKX1-1,LIN7B,LHX1,TNFAIP8,PLA2G10,PGAM2,FFAR4,ZFP281,CFAP77,TCEANC,EPHX4,GSC,TRIB2,S1PR1,CYP26A1,TNFRSF25,GM17657,NKX2-9,MSX2,DNAJC4,RN…
TF	Factor: Sp1; motif: GGNGGGGGNGGGGGMGGGGCNGGG; match class: 1	TF:M10375_1	FALSE	1.01018e-18	17.9956	7410	1418	651	21787	CEP19,ADAMTS1,C2CD4D,HP,ZFP65,CYP26C1,NKX1-2,H2-Q5,1700016H13RIK,ISG15,HPN,ERICH6,FBXL21,PXYLP1,FAM90A1B,HOXA4,TNFAIP6,LIN7B,LHX1,TNFAIP8,PLA2G10,ENDOU,FFAR4,ZFP281,CFAP77,EPHX4,GSC,BIRC3,CYP26A1,TNFRSF25,GM17657,NKX2-9,TAF8,GPR162,FEV,ZCCHC12,CCND2,CYP7B1,ETV2,COCH,PRDM6,DUSP18,CLDND2,KLC3,GPR3,PHYHD1,HOXB13,ENPP5,CSF2RA,SUGCT,MOSPD1,RORC,HSF4,PCSK1N,SUSD3,SLC12A9,ACAD12,A3GALT2,PRR22,ZFP788,SP9…
TF	Factor: CPBP; motif: SNCCCNN; match class: 1	TF:M01822_1	FALSE	1.06845e-18	17.9712	19901	1418	1381	21787	CEP19,ADAMTS1,ZFP53,AMN,C2CD4D,HP,ZFP65,GM15217,TAF13,HCRT,LGALS2,CYP26C1,FLRT3,ZFP39,CLDN10,ZDHHC14,MYL7,MYADML2,PTH2,NKX1-2,ARRDC5,F2RL1,ZFP92,EVX2,GM12216,SPACA9,GFI1,H2-Q5,1700016H13RIK,PHGR1,HES5,SCGN,MAB21L2,ISG15,PRLHR,HPN,GJA4,MUC4,PARP14,CCL19,ANKRD23,MRPL24,ERICH6,ATOH1,FBXL21,RXFP4,PXYLP1,FAM90A1B,WDR31,IQCF5,TOMM20L,HOXA4,CCDC80,TNFAIP6,ARL4D,PROCR,NKX1-1,LIN7B,SLC7A9,LHX1,HOXB5,TNFAI…
TF	Factor: ZF5; motif: NRNGNGCGCGCWN	TF:M00333	FALSE	6.98067e-18	17.1561	14484	1418	1099	21787	CEP19,ADAMTS1,AMN,HP,TAF13,HCRT,FLRT3,ZFP39,CLDN10,ZDHHC14,MYL7,MYADML2,PTH2,NKX1-2,ARRDC5,F2RL1,EVX2,GM12216,GFI1,H2-Q5,1700016H13RIK,HES5,MAB21L2,ISG15,PRLHR,HPN,GJA4,PARP14,CCL19,ATOH1,FBXL21,RXFP4,PXYLP1,FAM90A1B,TOMM20L,HOXA4,PROCR,NKX1-1,LIN7B,LHX1,HOXB5,TNFAIP8,ENDOU,FFAR4,ZFP281,CFAP77,SRMS,TCEANC,EPHX4,GSC,SMCO2,BIRC3,TRIB2,HTR5B,S1PR1,CYP26A1,TNFRSF25,DUOXA2,GM17657,NKX2-9,MSX2,DNAJC4,T…
TF	Factor: ZF5; motif: GSGCGCGR; match class: 1	TF:M00716_1	FALSE	7.20005e-18	17.1427	12083	1418	954	21787	ADAMTS1,AMN,C2CD4D,CYP26C1,FLRT3,ZFP39,CLDN10,ZDHHC14,PTH2,NKX1-2,F2RL1,ZFP92,EVX2,GM12216,SPACA9,GFI1,H2-Q5,1700016H13RIK,HES5,MAB21L2,PRLHR,GJA4,PARP14,MRPL24,ATOH1,FBXL21,PXYLP1,FAM90A1B,TOMM20L,HOXA4,NKX1-1,LIN7B,LHX1,HOXB5,TNFAIP8,ARL9,FFAR4,ZFP281,CFAP77,SRMS,TCEANC,EPHX4,GSC,TRIB2,HTR5B,S1PR1,CYP26A1,TNFRSF25,GM17657,NKX2-9,MSX2,DNAJC4,TAF8,ZFP7,GPR162,MAP6D1,LRRC23,FEV,ZCCHC12,CCND2,CYP7B…
TF	Factor: WT1; motif: NNGGGNGGGSGN	TF:M07436	FALSE	2.37722e-17	16.6239	7743	1418	668	21787	ADAMTS1,AMN,C2CD4D,ZFP65,CYP26C1,CLDN10,MYL7,NKX1-2,SPACA9,H2-Q5,1700016H13RIK,ISG15,HPN,MRPL24,ERICH6,FAM90A1B,HOXA4,TNFAIP6,ARL4D,SLC7A9,LHX1,HOXB5,PLA2G10,ENDOU,FFAR4,EPHX4,GSC,BIRC3,TRIB2,CYP26A1,TNFRSF25,DUOXA2,GM17657,RNF212,GPR162,MAP6D1,FEV,ZCCHC12,CCND2,CYP7B1,HOXB6,ETV2,CD79B,COCH,ERC2,HOXB3,DUSP18,TMEM86B,CLDND2,GPR3,PHYHD1,HOXB13,ENPP5,CSF2RA,SUGCT,MOSPD1,RORC,HSF4,PCSK1N,SUSD3,SLC12A…
TF	Factor: Zic1; motif: NNCCCCCGGGGGGG	TF:M02835	FALSE	4.02048e-17	16.3957	9543	1418	788	21787	ADAMTS1,AMN,HCRT,CLDN10,ZDHHC14,MYADML2,PTH2,F2RL1,ZFP92,EVX2,SPACA9,GFI1,1700016H13RIK,HES5,ISG15,HPN,GJA4,PARP14,ANKRD23,ERICH6,ATOH1,FBXL21,PXYLP1,HOXA4,NKX1-1,LIN7B,SLC7A9,HOXB5,TNFAIP8,ENDOU,ARL9,PGAM2,TCEANC,EPHX4,GSC,TRIB2,HTR5B,CYP26A1,TNFRSF25,GM17657,NKX2-9,MSX2,ZFP7,NMB,ULBP1,FEV,CCND2,HOXB6,GULP1,ETV2,CD79B,COCH,HOXB3,TMEM86B,ZBTB41,KLC3,BMYC,GPR3,MAB21L1,PDZD9,H2-DMB2,PENK,HOXB13,CSF…
TF	Factor: Hes1; motif: NNCACGYGNN	TF:M07991	FALSE	1.07255e-16	15.9696	15237	1418	1138	21787	ADAMTS1,ZFP53,AMN,C2CD4D,HP,TAF13,HCRT,CYP26C1,FLRT3,ZFP39,CLDN10,ZDHHC14,MYL7,MYADML2,PTH2,NKX1-2,ARRDC5,F2RL1,EVX2,GM12216,GFI1,1700016H13RIK,PHGR1,HES5,SCGN,PRLHR,HPN,GJA4,PARP14,CCL19,MRPL24,ERICH6,ATOH1,RXFP4,TMEM267,PXYLP1,FAM90A1B,WDR31,IQCF5,TOMM20L,HOXA4,CCDC80,PROCR,NKX1-1,LIN7B,SLC7A9,LHX1,HOXB5,TNFAIP8,PLA2G10,ENDOU,ARL9,PGAM2,FFAR4,ZFP281,CFAP77,SRMS,TCEANC,EPHX4,GSC,SMCO2,BIRC3,TRIB…
TF	Factor: WT1; motif: SMCNCCNSC	TF:M01118	FALSE	4.01266e-16	15.3966	8117	1418	688	21787	ADAMTS1,AMN,ZFP65,HCRT,CYP26C1,FLRT3,MYL7,MYADML2,NKX1-2,GFI1,H2-Q5,1700016H13RIK,HES5,MAB21L2,ISG15,HPN,GJA4,ANKRD23,MRPL24,ERICH6,ATOH1,FAM90A1B,TOMM20L,HOXA4,TNFAIP6,ARL4D,NKX1-1,LIN7B,PLA2G10,ENDOU,PGAM2,FFAR4,ZFP281,SRMS,EPHX4,GSC,BIRC3,TRIB2,S1PR1,CYP26A1,TNFRSF25,DUOXA2,GPR162,ULBP1,LRRC23,FEV,ZCCHC12,CCND2,CYP7B1,HOXB6,GULP1,ETV2,COCH,PRDM6,ERC2,DUSP18,TMEM86B,CLDND2,ZBTB41,GPR3,PGLYRP1,P…
TF	Factor: GKLF; motif: NNRRGRRNGNSNNN	TF:M07040	FALSE	7.86635e-16	15.1042	12956	1418	999	21787	CEP19,AMN,ZFP65,GM15217,HCRT,CYP26C1,CLDN10,MYL7,MYADML2,PTH2,NKX1-2,F2RL1,ZFP92,EVX2,GM12216,GFI1,H2-Q5,1700016H13RIK,HES5,MAB21L2,ISG15,HPN,GJA4,ANKRD23,ERICH6,ATOH1,FAM90A1B,TOMM20L,HOXA4,CCDC80,TNFAIP6,ARL4D,PROCR,LIN7B,LHX1,TNFAIP8,PLA2G10,ENDOU,PGAM2,FFAR4,ZFP281,SRMS,EPHX4,GSC,SMCO2,BIRC3,TRIB2,S1PR1,CYP26A1,TNFRSF25,DUOXA2,GM17657,NKX2-9,MSX2,ZFP7,GPR162,ULBP1,MAP6D1,LRRC23,FEV,ZCCHC12,CC…
TF	Factor: ZBP89; motif: CCCCKCCCCCNN	TF:M07397	FALSE	1.00461e-15	14.998	8100	1418	685	21787	ADAMTS1,AMN,C2CD4D,ZFP65,GM15217,CYP26C1,CLDN10,MYL7,MYADML2,NKX1-2,SPACA9,GFI1,H2-Q5,1700016H13RIK,ISG15,HPN,MRPL24,ERICH6,FBXL21,FAM90A1B,IQCF5,HOXA4,TNFAIP6,LIN7B,LHX1,PLA2G10,ENDOU,FFAR4,ZFP281,EPHX4,GSC,BIRC3,TRIB2,S1PR1,CYP26A1,TNFRSF25,GM17657,ZFP7,ULBP1,MAP6D1,FEV,ZCCHC12,CCND2,CYP7B1,HOXB6,GULP1,ETV2,CD79B,COCH,ERC2,HOXB3,DUSP18,TMEM86B,CLDND2,GPR3,PHYHD1,HOXB13,ENPP5,CSF2RA,SUGCT,MOSPD1…
TF	Factor: BCL6B; motif: NNNNCCGCCCCWNNNN	TF:M02844	FALSE	1.10766e-15	14.9556	13692	1418	1043	21787	CEP19,ADAMTS1,ZFP53,C2CD4D,ZFP65,GM15217,CYP26C1,ZFP39,PTH2,NKX1-2,F2RL1,ZFP92,EVX2,GFI1,H2-Q5,1700016H13RIK,PHGR1,SCGN,MAB21L2,ISG15,PRLHR,HPN,GJA4,MUC4,PARP14,ANKRD23,FBXL21,PXYLP1,FAM90A1B,WDR31,IQCF5,HOXA4,CCDC80,NKX1-1,LIN7B,LHX1,HOXB5,TNFAIP8,PLA2G10,ENDOU,PGAM2,FFAR4,ZFP281,CFAP77,SRMS,EPHX4,GSC,SMCO2,BIRC3,TRIB2,HTR5B,S1PR1,CYP26A1,TNFRSF25,DUOXA2,NKX2-9,MSX2,DNAJC4,TAF8,ZFP7,NMB,GPR162,U…
TF	Factor: MAZ; motif: GGGGAGGG	TF:M00649	FALSE	2.28757e-15	14.6406	8420	1418	705	21787	ADAMTS1,AMN,CYP26C1,FLRT3,CLDN10,MYL7,MYADML2,PTH2,NKX1-2,EVX2,SPACA9,HES5,MAB21L2,ISG15,PARP14,ANKRD23,MRPL24,ERICH6,ATOH1,PXYLP1,FAM90A1B,HOXA4,TNFAIP6,NKX1-1,LIN7B,LHX1,TNFAIP8,PLA2G10,ENDOU,PGAM2,FFAR4,ZFP281,SRMS,EPHX4,GSC,SMCO2,BIRC3,TRIB2,S1PR1,CYP26A1,TNFRSF25,GM17657,NKX2-9,NMB,GPR162,ULBP1,FEV,ZCCHC12,CCND2,CYP7B1,HOXB6,GULP1,ETV2,COCH,PRDM6,ERC2,HOXB3,DUSP18,TMEM86B,CLDND2,FAM209,KLC3,…
TF	Factor: FOXN4; motif: NNWANNCGWMCGCGTCNNNNMT	TF:M04662	FALSE	8.29961e-15	14.0809	15998	1418	1174	21787	CEP19,ADAMTS1,ZFP53,AMN,HP,ZFP65,GM15217,TAF13,CYP26C1,FLRT3,ZFP39,CLDN10,ZDHHC14,MYL7,MYADML2,PTH2,NKX1-2,ARRDC5,F2RL1,ZFP92,EVX2,GM12216,SPACA9,GFI1,H2-Q5,1700016H13RIK,PHGR1,HES5,SCGN,MAB21L2,PRLHR,HPN,GJA4,PARP14,CCL19,ERICH6,ATOH1,FBXL21,RXFP4,PXYLP1,FAM90A1B,WDR31,TOMM20L,HOXA4,CCDC80,TNFAIP6,ARL4D,PROCR,NKX1-1,LIN7B,LHX1,HOXB5,TNFAIP8,PLA2G10,ARL9,PGAM2,FFAR4,ZFP281,CFAP77,SRMS,TCEANC,EPHX…
TF	Factor: KLF; motif: GGGNGGGG	TF:M07461	FALSE	1.03568e-14	13.9848	8496	1418	707	21787	ADAMTS1,ZFP53,C2CD4D,GM15217,HCRT,CYP26C1,CLDN10,ZDHHC14,MYL7,PTH2,NKX1-2,F2RL1,ZFP92,SPACA9,GFI1,H2-Q5,1700016H13RIK,PHGR1,ISG15,PRLHR,GJA4,MUC4,MRPL24,ERICH6,ATOH1,RXFP4,PXYLP1,FAM90A1B,HOXA4,TNFAIP6,ARL4D,PROCR,LIN7B,SLC7A9,LHX1,HOXB5,PLA2G10,ENDOU,PGAM2,FFAR4,TCEANC,EPHX4,GSC,BIRC3,TRIB2,HTR5B,TNFRSF25,GM17657,NKX2-9,RNF212,CTRL,TAF8,ZFP7,GPR162,ULBP1,MAP6D1,ZCCHC12,CCND2,CYP7B1,HOXB6,GULP1,E…
TF	Factor: LKLF; motif: GGGGTGGKSN	TF:M07261	FALSE	1.03745e-14	13.984	9199	1418	754	21787	ADAMTS1,C2CD4D,GM15217,HCRT,CYP26C1,CLDN10,ZDHHC14,PTH2,NKX1-2,ZFP92,GM12216,SPACA9,GFI1,1700016H13RIK,PHGR1,MAB21L2,ISG15,PRLHR,GJA4,MUC4,ANKRD23,ERICH6,PXYLP1,IQCF5,HOXA4,TNFAIP6,ARL4D,PROCR,LIN7B,SLC7A9,LHX1,HOXB5,PLA2G10,ENDOU,PGAM2,FFAR4,EPHX4,GSC,BIRC3,TRIB2,HTR5B,S1PR1,GM17657,NKX2-9,RNF212,TAF8,ZFP7,GPR162,ULBP1,MAP6D1,LRRC23,FEV,ZCCHC12,CCND2,HOXB6,ETV2,PRDM6,HOXB3,H2-OA,TMEM86B,CLDND2,K…
TF	Factor: BTEB3; motif: BNRNGGGAGGNGT	TF:M01865	FALSE	1.35679e-14	13.8675	8952	1418	737	21787	AMN,HP,CYP26C1,CLDN10,MYL7,MYADML2,NKX1-2,ZFP92,EVX2,H2-Q5,HES5,ISG15,PRLHR,HPN,GJA4,MUC4,PARP14,ANKRD23,MRPL24,ERICH6,ATOH1,FAM90A1B,WDR31,HOXA4,CCDC80,TNFAIP6,PROCR,SLC7A9,LHX1,PLA2G10,ENDOU,FFAR4,ZFP281,CFAP77,TCEANC,EPHX4,GSC,TRIB2,CYP26A1,TNFRSF25,NKX2-9,MSX2,TAF8,NMB,GPR162,ULBP1,MAP6D1,LRRC23,FEV,CCND2,CYP7B1,HOXB6,GULP1,ETV2,COCH,PRDM6,ERC2,HOXB3,DUSP18,MESP2,TMEM86B,ZBTB41,ASB14,FAM209,K…
TF	Factor: LKLF; motif: CNCCACCCS	TF:M08819	FALSE	1.42519e-14	13.8461	5811	1418	520	21787	ADAMTS1,ZFP53,C2CD4D,GM15217,HCRT,CYP26C1,ZDHHC14,PTH2,NKX1-2,SPACA9,1700016H13RIK,PHGR1,ISG15,PRLHR,GJA4,MUC4,ERICH6,PXYLP1,TNFAIP6,ARL4D,PROCR,LIN7B,SLC7A9,LHX1,HOXB5,PLA2G10,ENDOU,PGAM2,FFAR4,EPHX4,GSC,BIRC3,HTR5B,GM17657,NKX2-9,RNF212,TAF8,ZFP7,GPR162,ULBP1,MAP6D1,ZCCHC12,CCND2,HOXB6,HOXB3,CLDND2,ENPP5,CSF2RA,RORC,HSF4,PCSK1N,SUSD3,ASGR2,A3GALT2,NUDT12,ZFP788,IL6,SP9,H2-Q4,TNKS2,INO80B,FST,CD…
TF	Factor: CKROX; motif: SCCCTCCCC	TF:M01175	FALSE	2.26164e-14	13.6456	6344	1418	557	21787	ADAMTS1,AMN,CYP26C1,MYL7,MYADML2,PTH2,HES5,ISG15,ANKRD23,MRPL24,ERICH6,FAM90A1B,HOXA4,TNFAIP6,NKX1-1,LIN7B,LHX1,TNFAIP8,PLA2G10,ENDOU,PGAM2,ZFP281,SRMS,EPHX4,GSC,BIRC3,TRIB2,S1PR1,CYP26A1,TNFRSF25,GM17657,NMB,ULBP1,CYP7B1,GULP1,ETV2,COCH,ERC2,HOXB3,DUSP18,TMEM86B,KLC3,PGLYRP1,CSF2RA,SUGCT,TMEM176B,RORC,HSF4,PCSK1N,SUSD3,SLC12A9,ASGR2,PTX3,PRAM1,A3GALT2,PRR22,ZFP788,AGR2,H2-Q4,EMILIN1,INO80B,FST,C…
TF	Factor: LKLF; motif: GGGGTGGKSN; match class: 1	TF:M07261_1	FALSE	5.85673e-14	13.2323	3787	1418	368	21787	ADAMTS1,C2CD4D,GM15217,HCRT,CYP26C1,ZDHHC14,PTH2,SPACA9,GFI1,1700016H13RIK,ISG15,PXYLP1,HOXA4,TNFAIP6,LIN7B,PLA2G10,ENDOU,PGAM2,FFAR4,GSC,BIRC3,GM17657,RNF212,TAF8,GPR162,ULBP1,LRRC23,ZCCHC12,CCND2,HOXB6,HOXB3,ENPP5,CSF2RA,PCSK1N,A3GALT2,SP9,TNKS2,FST,FAM166B,DAND5,BATF3,ZKSCAN7,6030468B19RIK,DHX58,TMEM255A,LHFPL2,EPN3,TRIM2,CACNG8,UNCX,LRFN3,MCOLN2,SLC22A18,GFRA1,GM13283,KBTBD3,KCTD12,GM5475,BIK…
TF	Factor: E2F-1; motif: GNGGGCGGGRMN; match class: 1	TF:M10209_1	FALSE	6.78171e-14	13.1687	10651	1418	845	21787	CEP19,ZFP53,AMN,ZFP65,TAF13,CYP26C1,ZFP39,CLDN10,MYL7,PTH2,NKX1-2,F2RL1,ZFP92,EVX2,GM12216,SPACA9,GFI1,HES5,PRLHR,HPN,GJA4,PARP14,ATOH1,FBXL21,RXFP4,PXYLP1,FAM90A1B,HOXA4,TNFAIP6,NKX1-1,LIN7B,LHX1,TNFAIP8,FFAR4,ZFP281,CFAP77,TCEANC,EPHX4,GSC,TRIB2,CYP26A1,TNFRSF25,GM17657,NKX2-9,MSX2,DNAJC4,RNF212,TAF8,ZFP7,GPR162,LRRC23,FEV,CYP7B1,GULP1,CD79B,COCH,PRDM6,ZBTB41,KLC3,XYLB,GPR3,FGF9,PENK,HOXB13,FGF…
TF	Factor: CACD; motif: CCACRCCC	TF:M01113	FALSE	1.66966e-13	12.7774	10852	1418	856	21787	CEP19,ADAMTS1,ZFP53,C2CD4D,GM15217,TAF13,HCRT,LGALS2,ZDHHC14,MYL7,PTH2,NKX1-2,ARRDC5,F2RL1,GM12216,SPACA9,GFI1,1700016H13RIK,MAB21L2,ISG15,PRLHR,HPN,GJA4,MUC4,PARP14,ANKRD23,ERICH6,ATOH1,FBXL21,TMEM267,PXYLP1,IQCF5,HOXA4,TNFAIP6,ARL4D,PROCR,NKX1-1,LIN7B,SLC7A9,HOXB5,TNFAIP8,PLA2G10,ENDOU,PGAM2,FFAR4,CFAP77,TCEANC,GSC,BIRC3,TRIB2,S1PR1,GM17657,NKX2-9,DNAJC4,RNF212,TAF8,ZFP7,GPR162,ULBP1,MAP6D1,LRR…
TF	Factor: FOXN4; motif: NNWANNCGWMCGCGTCNNNNMT; match class: 1	TF:M04662_1	FALSE	2.24828e-13	12.6482	12782	1418	977	21787	CEP19,ADAMTS1,ZFP53,AMN,TAF13,FLRT3,CLDN10,ZDHHC14,MYADML2,PTH2,NKX1-2,ARRDC5,F2RL1,EVX2,GM12216,GFI1,H2-Q5,HES5,SCGN,MAB21L2,PRLHR,HPN,GJA4,PARP14,ATOH1,FBXL21,PXYLP1,FAM90A1B,WDR31,TOMM20L,HOXA4,ARL4D,PROCR,NKX1-1,LHX1,HOXB5,TNFAIP8,PLA2G10,FFAR4,ZFP281,CFAP77,SRMS,TCEANC,EPHX4,GSC,BIRC3,TRIB2,HTR5B,S1PR1,CYP26A1,TNFRSF25,DUOXA2,NKX2-9,MSX2,DNAJC4,RNF212,ZFP7,NMB,GPR162,MAP6D1,FEV,CCND2,CYP7B1,…
TF	Factor: Kaiso; motif: SARNYCTCGCGAGAN	TF:M10276	FALSE	3.80849e-13	12.4192	13501	1418	1020	21787	ADAMTS1,ZFP53,AMN,CYP26C1,FLRT3,ZFP39,CLDN10,ZDHHC14,MYL7,PTH2,NKX1-2,F2RL1,EVX2,GM12216,GFI1,H2-Q5,1700016H13RIK,PHGR1,HES5,MAB21L2,PRLHR,PARP14,CCL19,ANKRD23,MRPL24,ATOH1,RXFP4,PXYLP1,FAM90A1B,WDR31,IQCF5,HOXA4,TNFAIP6,ARL4D,NKX1-1,LIN7B,SLC7A9,LHX1,HOXB5,TNFAIP8,ZFP281,CFAP77,EPHX4,GSC,BIRC3,TRIB2,HTR5B,S1PR1,CYP26A1,DUOXA2,GM17657,NKX2-9,MSX2,RNF212,TAF8,NMB,GPR162,MAP6D1,FEV,ZCCHC12,CCND2,GU…
TF	Factor: Kaiso; motif: GCMGGGRGCRGS	TF:M03876	FALSE	4.12741e-13	12.3843	11148	1418	873	21787	CEP19,ADAMTS1,C2CD4D,HP,ZFP65,HCRT,LGALS2,CYP26C1,ZFP39,CLDN10,ZDHHC14,PTH2,NKX1-2,F2RL1,EVX2,GFI1,1700016H13RIK,HES5,SCGN,ISG15,PRLHR,HPN,MUC4,CCL19,ERICH6,ATOH1,FBXL21,PXYLP1,TOMM20L,HOXA4,NKX1-1,LIN7B,SLC7A9,LHX1,HOXB5,TNFAIP8,PLA2G10,FFAR4,ZFP281,EPHX4,GSC,SMCO2,BIRC3,HTR5B,S1PR1,CYP26A1,GM17657,NKX2-9,RNF212,ZFP7,GPR162,LRRC23,FEV,CYP7B1,CD79B,COCH,PRDM6,MESP2,GPR3,MAB21L1,FGF9,H2-DMB2,PENK,…
TF	Factor: WT1; motif: SMCNCCNSC; match class: 1	TF:M01118_1	FALSE	4.50136e-13	12.3467	4598	1418	425	21787	AMN,ZFP65,HCRT,CYP26C1,MYADML2,NKX1-2,H2-Q5,1700016H13RIK,MAB21L2,ISG15,HPN,FAM90A1B,HOXA4,TNFAIP6,ARL4D,PLA2G10,ENDOU,FFAR4,EPHX4,GSC,BIRC3,S1PR1,CYP26A1,DUOXA2,FEV,ZCCHC12,CCND2,CYP7B1,ETV2,COCH,ERC2,DUSP18,TMEM86B,PHYHD1,HOXB13,CSF2RA,SUGCT,SUSD3,SLC12A9,PTX3,ACAD12,PRR22,ZFP788,AGR2,ANKS6,EMILIN1,ZBED5,FST,CD24A,SERPINA3N,NRN1,NFATC4,RAB37,DHX58,TMEM255A,EPN3,HOXB7,TRIM2,SGPP2,CACNG8,LRFN3,KC…
TF	Factor: MAZ; motif: NKGGGAGGGGRGGR	TF:M02023	FALSE	5.53152e-13	12.2572	7957	1418	662	21787	AMN,ZFP65,CYP26C1,PTH2,NKX1-2,H2-Q5,1700016H13RIK,HES5,ISG15,PRLHR,HPN,GJA4,PARP14,ERICH6,FAM90A1B,IQCF5,HOXA4,TNFAIP6,LIN7B,SLC7A9,PLA2G10,FFAR4,ZFP281,EPHX4,GSC,BIRC3,TRIB2,GM17657,NKX2-9,GPR162,ULBP1,MAP6D1,FEV,ZCCHC12,CCND2,CYP7B1,HOXB6,GULP1,ETV2,COCH,PRDM6,DUSP18,CLDND2,BMYC,GPR3,PHYHD1,HOXB13,ENPP5,CSF2RA,RORC,HSF4,PCSK1N,SUSD3,SLC12A9,ACAD12,A3GALT2,PRR22,ZFP788,AGR2,ANKS6,EMILIN1,INO80B,…
TF	Factor: Zic3; motif: NGGGKGGTC	TF:M00450	FALSE	9.23536e-13	12.0345	13927	1418	1044	21787	CEP19,ADAMTS1,ZFP53,AMN,ZFP65,GM15217,TAF13,HCRT,LGALS2,CYP26C1,FLRT3,ZFP39,CLDN10,ZDHHC14,MYADML2,PTH2,ARRDC5,ZFP92,EVX2,GM12216,SPACA9,GFI1,H2-Q5,PHGR1,HES5,PRLHR,HPN,GJA4,MUC4,PARP14,ANKRD23,MRPL24,ERICH6,FBXL21,RXFP4,FAM90A1B,IQCF5,TOMM20L,HOXA4,TNFAIP6,ARL4D,PROCR,NKX1-1,LIN7B,SLC7A9,LHX1,TNFAIP8,PLA2G10,ENDOU,ARL9,PGAM2,FFAR4,ZFP281,SRMS,TCEANC,EPHX4,GSC,SMCO2,BIRC3,TRIB2,S1PR1,CYP26A1,TNFR…
TF	Factor: BCL6B; motif: NNNNCCGCCCCWNNNN; match class: 1	TF:M02844_1	FALSE	1.37504e-12	11.8617	8549	1418	700	21787	CEP19,ADAMTS1,C2CD4D,CYP26C1,ZFP39,PTH2,NKX1-2,F2RL1,ZFP92,EVX2,ISG15,HPN,MUC4,FBXL21,PXYLP1,FAM90A1B,HOXA4,NKX1-1,LIN7B,LHX1,TNFAIP8,PLA2G10,FFAR4,ZFP281,EPHX4,GSC,BIRC3,TRIB2,S1PR1,CYP26A1,TNFRSF25,DUOXA2,NKX2-9,DNAJC4,TAF8,ZFP7,NMB,GPR162,ULBP1,MAP6D1,LRRC23,FEV,ZCCHC12,CCND2,HOXB6,GULP1,PRDM6,KLC3,GPR3,ENPP5,CSF2RA,NARS2,SUGCT,MOSPD1,TMEM176B,HSF4,PCSK1N,SUSD3,PTX3,PRR22,ZFP788,H2-Q4,CLEC16A,…
TF	Factor: Zic1; motif: NNCCCCCGGGGGGG; match class: 1	TF:M02835_1	FALSE	2.3738e-12	11.6246	6611	1418	566	21787	ADAMTS1,AMN,HCRT,CLDN10,ZDHHC14,MYADML2,PTH2,F2RL1,ZFP92,EVX2,GFI1,1700016H13RIK,HES5,ISG15,HPN,GJA4,PARP14,ANKRD23,ERICH6,ATOH1,FBXL21,PXYLP1,HOXA4,NKX1-1,LIN7B,SLC7A9,ENDOU,PGAM2,TCEANC,EPHX4,TRIB2,HTR5B,CYP26A1,TNFRSF25,GM17657,NKX2-9,ULBP1,CCND2,GULP1,ETV2,CD79B,COCH,HOXB3,TMEM86B,PDZD9,PENK,PPP2R2B,CSF2RA,SUGCT,HSF4,A3GALT2,PRR22,ZFP788,COL27A1,H2-Q4,TNKS2,ANKS6,MADCAM1,CD24A,NRN1,DAND5,NFAT…
TF	Factor: Sp5; motif: RNGGRGGNGGRGNNGGGGGAGGRG	TF:M10376	FALSE	3.87122e-12	11.4122	4847	1418	439	21787	ADAMTS1,HP,ZFP65,CYP26C1,ZDHHC14,NKX1-2,H2-Q5,1700016H13RIK,ISG15,MUC4,ERICH6,ATOH1,FBXL21,FAM90A1B,HOXA4,TNFAIP6,LIN7B,LHX1,PLA2G10,ENDOU,FFAR4,CFAP77,EPHX4,GSC,BIRC3,TRIB2,CYP26A1,TNFRSF25,GPR162,LRRC23,FEV,ZCCHC12,CCND2,CYP7B1,ETV2,CD79B,COCH,HOXB3,DUSP18,CLDND2,HOXB13,ENPP5,CSF2RA,MOSPD1,SUSD3,SLC12A9,A3GALT2,PRR22,FST,CD24A,NRN1,MCMBP,NFATC4,BATF3,DHX58,DZIP1,TMEM255A,LHFPL2,TRIM2,CACNG8,UNC…
TF	Factor: AP-2gamma; motif: GCCYNCRGSN	TF:M03811	FALSE	4.11205e-12	11.3859	7103	1418	599	21787	ADAMTS1,HP,ZFP39,MYL7,MYADML2,NKX1-2,F2RL1,ZFP92,EVX2,GM12216,GFI1,H2-Q5,HES5,SCGN,PRLHR,HPN,GJA4,PARP14,ATOH1,PXYLP1,FAM90A1B,TOMM20L,HOXA4,ARL4D,NKX1-1,LHX1,HOXB5,TCEANC,EPHX4,GSC,S1PR1,TNFRSF25,GM17657,RNF212,CTRL,NMB,MAP6D1,ZCCHC12,COCH,PRDM6,MESP2,TMEM86B,CLDND2,KLC3,BMYC,XYLB,GPR3,MAB21L1,FGF15,PPP2R2B,NARS2,SUGCT,RORC,HSF4,PCSK1N,SUSD3,PTX3,A3GALT2,PRR22,NUDT12,ZFP788,COL27A1,H2-Q4,CCDC18,…
TF	Factor: E2F-3; motif: GGCGGGN	TF:M02089	FALSE	1.0341e-11	10.9854	11292	1418	875	21787	CEP19,ZFP53,AMN,ZFP65,CYP26C1,ZFP39,CLDN10,MYL7,PTH2,NKX1-2,ARRDC5,ZFP92,EVX2,GM12216,SPACA9,GFI1,H2-Q5,SCGN,ISG15,HPN,GJA4,PARP14,ERICH6,ATOH1,FBXL21,PXYLP1,FAM90A1B,IQCF5,HOXA4,TNFAIP6,ARL4D,NKX1-1,LIN7B,LHX1,TNFAIP8,PLA2G10,PGAM2,FFAR4,ZFP281,CFAP77,TCEANC,EPHX4,GSC,TRIB2,S1PR1,CYP26A1,GM17657,NKX2-9,MSX2,DNAJC4,TAF8,ZFP7,NMB,GPR162,MAP6D1,LRRC23,FEV,CCND2,CYP7B1,GULP1,CD79B,PRDM6,DUSP18,CLDND…
TF	Factor: WT1; motif: CGCCCCCNCN	TF:M02036	FALSE	1.06364e-11	10.9732	7541	1418	627	21787	ADAMTS1,ZFP65,ZFP39,CLDN10,ZDHHC14,PTH2,NKX1-2,F2RL1,ZFP92,EVX2,GFI1,H2-Q5,1700016H13RIK,FBXL21,PXYLP1,HOXA4,NKX1-1,LHX1,HOXB5,FFAR4,GSC,TRIB2,CYP26A1,TNFRSF25,GM17657,NKX2-9,DNAJC4,ZFP7,GPR162,MAP6D1,FEV,ZCCHC12,CCND2,CD79B,COCH,PRDM6,KLC3,BMYC,XYLB,GPR3,PDZD9,FGF15,CSF2RA,SUGCT,MOSPD1,PCSK1N,SUSD3,SLC12A9,PRR22,SP9,H2-Q4,CLEC16A,TNKS2,ANKS6,FST,CD24A,NRN1,MCMBP,FAM166B,NFATC4,BATF3,MGLL,ABCA3,D…
TF	Factor: VDR; motif: GGGKNARNRRGGWSA	TF:M00444	FALSE	1.07495e-11	10.9686	10039	1418	794	21787	CEP19,ADAMTS1,AMN,HP,ZFP65,TAF13,HCRT,LGALS2,CYP26C1,CLDN10,PTH2,NKX1-2,ARRDC5,ZFP92,EVX2,SPACA9,GFI1,H2-Q5,1700016H13RIK,HES5,SCGN,ISG15,HPN,GJA4,MUC4,PARP14,CCL19,ANKRD23,MRPL24,ATOH1,PXYLP1,FAM90A1B,HOXA4,CCDC80,TNFAIP6,ARL4D,NKX1-1,LIN7B,SLC7A9,HOXB5,PLA2G10,ENDOU,FFAR4,ZFP281,SMCO2,BIRC3,CYP26A1,TNFRSF25,GM17657,NKX2-9,DNAJC4,RNF212,ZFP7,NMB,GPR162,ULBP1,LRRC23,ZCCHC12,CCND2,CYP7B1,GULP1,ETV…
TF	Factor: SP1:SP3; motif: CCSCCCCCYCC	TF:M01219	FALSE	1.5452e-11	10.811	6699	1418	568	21787	AMN,ZFP65,CYP26C1,ZFP39,NKX1-2,H2-Q5,HES5,MAB21L2,ISG15,HPN,PARP14,ATOH1,FBXL21,HOXA4,TNFAIP6,LHX1,PLA2G10,FFAR4,ZFP281,TCEANC,GSC,BIRC3,CYP26A1,TNFRSF25,DUOXA2,NKX2-9,ZFP7,MAP6D1,FEV,ZCCHC12,CCND2,CYP7B1,CD79B,COCH,PRDM6,DUSP18,GPR3,PHYHD1,HOXB13,FGF15,CSF2RA,SUGCT,MOSPD1,RORC,SUSD3,SLC12A9,ACAD12,PRR22,ZFP788,SP9,H2-Q4,CLEC16A,ANKS6,EMILIN1,ZBED5,FST,CD24A,NRN1,MCMBP,FAM166B,NFATC4,BATF3,MGLL,L…
TF	Factor: AP-2gamma; motif: GCCYNNGGS	TF:M00470	FALSE	1.98135e-11	10.703	7024	1418	590	21787	ADAMTS1,AMN,CLDN10,PTH2,NKX1-2,EVX2,SPACA9,GFI1,H2-Q5,HES5,PRLHR,HPN,GJA4,PARP14,ATOH1,PXYLP1,TOMM20L,CCDC80,PROCR,NKX1-1,SLC7A9,LHX1,HOXB5,FFAR4,ZFP281,GSC,S1PR1,CYP26A1,DUOXA2,GM17657,RNF212,CTRL,FEV,ZCCHC12,CYP7B1,GULP1,COCH,PRDM6,CLDND2,ZBTB41,XYLB,GPR3,FGF9,FCRLA,PDZD9,PHYHD1,HOXB13,FGF15,CSF2RA,SUGCT,MOSPD1,HSF4,SLC12A9,PRR22,NUDT12,ZFP788,COL27A1,ANKS6,MADCAM1,FST,CD24A,LRRC25,SERPINA3N,NR…
TF	Factor: E2F-4; motif: GCGGGAAANA	TF:M02090	FALSE	2.00614e-11	10.6976	10353	1418	813	21787	ZFP53,AMN,HP,TAF13,HCRT,ZFP39,CLDN10,ZDHHC14,MYL7,NKX1-2,ARRDC5,F2RL1,ZFP92,EVX2,GM12216,SPACA9,GFI1,H2-Q5,MAB21L2,PRLHR,HPN,MUC4,PARP14,ANKRD23,ATOH1,FBXL21,PXYLP1,FAM90A1B,TOMM20L,HOXA4,NKX1-1,SLC7A9,LHX1,HOXB5,TNFAIP8,PLA2G10,PGAM2,FFAR4,ZFP281,SRMS,EPHX4,GSC,BIRC3,TRIB2,S1PR1,GM17657,NKX2-9,MSX2,RNF212,TAF8,GPR162,ULBP1,LRRC23,FEV,ZCCHC12,CCND2,HOXB6,GULP1,ETV2,COCH,PRDM6,DUSP18,XYLB,GPR3,MAB…
TF	Factor: KLF; motif: GGGNGGGG; match class: 1	TF:M07461_1	FALSE	3.20317e-11	10.4944	3297	1418	319	21787	ADAMTS1,C2CD4D,GM15217,CYP26C1,MYL7,PTH2,SPACA9,1700016H13RIK,PHGR1,ISG15,GJA4,TNFAIP6,LIN7B,SLC7A9,LHX1,PLA2G10,ENDOU,PGAM2,FFAR4,EPHX4,BIRC3,GM17657,RNF212,ZFP7,GPR162,ULBP1,MAP6D1,ZCCHC12,CCND2,HOXB6,HOXB3,ENPP5,CSF2RA,HSF4,PCSK1N,SUSD3,SLC12A9,A3GALT2,IL6,TNKS2,FST,CD24A,LRRC25,DAND5,BATF3,PADI4,ABCA3,DHX58,LHFPL2,EPN3,TRIM2,UNCX,LRFN3,MAFA,MCOLN2,GM13283,KCTD12,BTK,SLC31A2,TMEM198,FBXO24,ALO…
TF	Factor: ZF5; motif: NRNGNGCGCGCWN; match class: 1	TF:M00333_1	FALSE	3.60137e-11	10.4435	11212	1418	867	21787	CEP19,ADAMTS1,HCRT,FLRT3,CLDN10,ZDHHC14,MYL7,PTH2,NKX1-2,F2RL1,GM12216,GFI1,1700016H13RIK,HES5,PRLHR,HPN,GJA4,PARP14,ATOH1,FBXL21,RXFP4,PXYLP1,FAM90A1B,HOXA4,PROCR,NKX1-1,LIN7B,LHX1,HOXB5,TNFAIP8,ENDOU,FFAR4,ZFP281,CFAP77,SRMS,TCEANC,EPHX4,GSC,BIRC3,TRIB2,HTR5B,CYP26A1,TNFRSF25,DUOXA2,MSX2,TAF8,ZFP7,NMB,GPR162,MAP6D1,FEV,CCND2,COCH,PRDM6,CD40LG,MESP2,TMEM86B,ZBTB41,KLC3,BMYC,XYLB,GPR3,FGF9,FCRLA,…
TF	Factor: E2F-4; motif: NTTTCSCGCC	TF:M07380	FALSE	4.27846e-11	10.3687	10581	1418	826	21787	CEP19,ADAMTS1,ZFP53,AMN,TAF13,LGALS2,CYP26C1,ZFP39,CLDN10,ZDHHC14,NKX1-2,F2RL1,ZFP92,EVX2,SPACA9,HES5,PRLHR,GJA4,MUC4,PARP14,ANKRD23,ATOH1,RXFP4,TMEM267,PXYLP1,FAM90A1B,WDR31,TOMM20L,HOXA4,CCDC80,TNFAIP6,NKX1-1,LIN7B,LHX1,HOXB5,TNFAIP8,ARL9,FFAR4,ZFP281,TCEANC,EPHX4,GSC,BIRC3,TRIB2,DUOXA2,NKX2-9,MSX2,RNF212,CTRL,TAF8,GPR162,LRRC23,FEV,ZCCHC12,CCND2,CYP7B1,HOXB6,GULP1,ETV2,COCH,PRDM6,DUSP18,ZBTB41…
TF	Factor: BTEB3; motif: BNRNGGGAGGNGT; match class: 1	TF:M01865_1	FALSE	1.30306e-10	9.88504	3097	1418	301	21787	AMN,NKX1-2,ZFP92,HPN,ANKRD23,ERICH6,FAM90A1B,HOXA4,CCDC80,LHX1,PLA2G10,ENDOU,EPHX4,CYP26A1,GPR162,MAP6D1,LRRC23,CYP7B1,HOXB6,GULP1,ETV2,COCH,PRDM6,HOXB3,DUSP18,TMEM86B,KLC3,CSF2RA,RORC,SUSD3,PTX3,FST,CD24A,NRN1,NFATC4,BATF3,LTK,DZIP1,TMEM255A,LHFPL2,CACNG8,UNCX,LRFN3,MCOLN2,GFRA1,KCTD12,BIK,PPFIA3,MUC1,IRS1,ALDH7A1,BNIPL,OTP,NEUROD2,NOVA2,SLC29A4,CCL5,ANP32A,BMP4,M1AP,PLEKHA6,NEUROG3,FOXD1,PRR5L,…
TF	Factor: Zfp740; motif: NCCCCCCCAC	TF:M03944	FALSE	1.74438e-10	9.75836	7315	1418	605	21787	ADAMTS1,AMN,ZFP65,HCRT,CYP26C1,MYADML2,PTH2,NKX1-2,GFI1,H2-Q5,1700016H13RIK,HES5,MAB21L2,ISG15,HPN,GJA4,ERICH6,FAM90A1B,IQCF5,HOXA4,TNFAIP6,ARL4D,PROCR,LIN7B,SLC7A9,LHX1,HOXB5,PLA2G10,FFAR4,ZFP281,EPHX4,GSC,BIRC3,CYP26A1,DUOXA2,GM17657,NKX2-9,MSX2,RNF212,LRRC23,FEV,ZCCHC12,CCND2,CYP7B1,HOXB6,ETV2,COCH,ERC2,HOXB3,DUSP18,CLDND2,XYLB,GPR3,PHYHD1,HOXB13,FGF15,CSF2RA,SUGCT,MOSPD1,RORC,HSF4,PCSK1N,SUSD…
TF	Factor: AP-2; motif: MKCCCSCNGGCG	TF:M00189	FALSE	1.78539e-10	9.74827	8064	1418	656	21787	CEP19,ADAMTS1,AMN,TAF13,ZFP39,ZDHHC14,MYADML2,PTH2,NKX1-2,F2RL1,ZFP92,EVX2,GM12216,GFI1,H2-Q5,HES5,SCGN,PRLHR,HPN,GJA4,PARP14,FBXL21,RXFP4,PXYLP1,FAM90A1B,HOXA4,ARL4D,PROCR,NKX1-1,SLC7A9,LHX1,ARL9,FFAR4,ZFP281,TCEANC,EPHX4,GSC,TRIB2,CYP26A1,GM17657,NKX2-9,CTRL,MAP6D1,FEV,CYP7B1,MESP2,ZBTB41,KLC3,XYLB,GPR3,MAB21L1,FGF9,PENK,HOXB13,FGF15,PPP2R2B,CSF2RA,SUGCT,HSF4,SLC12A9,ACAD12,PRR22,NUDT12,ZFP788,…
TF	Factor: E2F; motif: GGCGSG	TF:M00803	FALSE	2.14181e-10	9.66922	10440	1418	813	21787	ADAMTS1,AMN,ZFP65,GM15217,ZFP39,CLDN10,ZDHHC14,PTH2,NKX1-2,EVX2,GFI1,H2-Q5,1700016H13RIK,HES5,MAB21L2,GJA4,PARP14,ATOH1,FBXL21,TMEM267,PXYLP1,FAM90A1B,WDR31,TOMM20L,HOXA4,NKX1-1,LIN7B,LHX1,HOXB5,TNFAIP8,FFAR4,ZFP281,CFAP77,SRMS,TCEANC,EPHX4,GSC,BIRC3,TRIB2,HTR5B,CYP26A1,TNFRSF25,DUOXA2,NKX2-9,MSX2,RNF212,TAF8,ZFP7,GPR162,MAP6D1,FEV,ZCCHC12,CCND2,GULP1,COCH,PRDM6,DUSP18,MESP2,ZBTB41,KLC3,BMYC,GPR3…
TF	Factor: ZNF151; motif: GGSGGNGGGGGAGGGGMGG	TF:M10412	FALSE	2.90566e-10	9.53675	3816	1418	354	21787	ADAMTS1,ZFP65,CYP26C1,MYL7,MYADML2,NKX1-2,SPACA9,H2-Q5,1700016H13RIK,ISG15,ERICH6,FAM90A1B,HOXA4,TNFAIP6,LIN7B,PLA2G10,ENDOU,FFAR4,ZFP281,EPHX4,GSC,BIRC3,TRIB2,CYP26A1,TNFRSF25,GM17657,ZFP7,MAP6D1,CCND2,CYP7B1,ERC2,DUSP18,GPR3,ENPP5,SUGCT,RORC,PCSK1N,SUSD3,SLC12A9,ACAD12,A3GALT2,PRR22,AGR2,FST,CD24A,NRN1,FAM166B,DAND5,NFATC4,BATF3,RAB37,LTK,EPN3,TRIM2,SGPP2,CACNG8,LRFN3,MCOLN2,GFRA1,KCTD12,HFE,SL…
TF	Factor: Hes1; motif: NNCACGYGNN; match class: 1	TF:M07991_1	FALSE	2.9672e-10	9.52765	11150	1418	858	21787	ADAMTS1,AMN,C2CD4D,HP,CYP26C1,ZFP39,CLDN10,ZDHHC14,MYL7,NKX1-2,F2RL1,EVX2,GM12216,GFI1,1700016H13RIK,PHGR1,HES5,SCGN,PRLHR,PARP14,CCL19,ATOH1,RXFP4,PXYLP1,FAM90A1B,WDR31,IQCF5,TOMM20L,HOXA4,CCDC80,NKX1-1,LIN7B,HOXB5,TNFAIP8,ENDOU,PGAM2,ZFP281,CFAP77,SRMS,TCEANC,GSC,SMCO2,BIRC3,HTR5B,CYP26A1,TNFRSF25,RNF212,CTRL,TAF8,FEV,CCND2,CYP7B1,GULP1,ETV2,COCH,PRDM6,ERC2,HOXB3,DUSP18,MESP2,CLDND2,KLC3,BMYC,X…
TF	Factor: Kid3; motif: CCACN; match class: 1	TF:M01160_1	FALSE	3.17064e-10	9.49885	21113	1418	1412	21787	CEP19,ADAMTS1,ZFP53,AMN,C2CD4D,HP,ZFP65,GM15217,TAF13,HCRT,LGALS2,CYP26C1,FLRT3,ZFP39,CLDN10,ZDHHC14,MYL7,MYADML2,PTH2,NKX1-2,ARRDC5,F2RL1,ZFP92,EVX2,GM12216,SPACA9,GFI1,H2-Q5,1700016H13RIK,PHGR1,HES5,SCGN,MAB21L2,ISG15,PRLHR,HPN,GJA4,MUC4,PARP14,CCL19,ANKRD23,MRPL24,ERICH6,ATOH1,FBXL21,RXFP4,TMEM267,PXYLP1,FAM90A1B,WDR31,IQCF5,TOMM20L,HOXA4,CCDC80,TNFAIP6,ARL4D,PROCR,NKX1-1,LIN7B,SLC7A9,LHX1,HOX…
TF	Factor: Kaiso; motif: SARNYCTCGCGAGAN; match class: 1	TF:M10276_1	FALSE	3.26113e-10	9.48663	9980	1418	782	21787	ADAMTS1,ZFP53,AMN,CYP26C1,FLRT3,CLDN10,ZDHHC14,NKX1-2,F2RL1,EVX2,GM12216,GFI1,H2-Q5,1700016H13RIK,HES5,MAB21L2,PRLHR,PARP14,ATOH1,RXFP4,PXYLP1,FAM90A1B,WDR31,HOXA4,TNFAIP6,ARL4D,NKX1-1,LIN7B,LHX1,HOXB5,TNFAIP8,GSC,TRIB2,HTR5B,S1PR1,CYP26A1,DUOXA2,MSX2,RNF212,NMB,GPR162,MAP6D1,FEV,ZCCHC12,CCND2,GULP1,ETV2,COCH,PRDM6,DUSP18,CLDND2,ZBTB41,XYLB,GPR3,FGF9,PENK,HOXB13,FGF15,PPP2R2B,CSF2RA,NARS2,SUGCT,M…
TF	Factor: MYF6; motif: NNNRACAGNCNCNCC	TF:M02885	FALSE	3.64558e-10	9.43823	14271	1418	1052	21787	CEP19,AMN,C2CD4D,HP,ZFP65,GM15217,TAF13,HCRT,LGALS2,ZFP39,CLDN10,ZDHHC14,MYL7,MYADML2,PTH2,NKX1-2,ARRDC5,F2RL1,ZFP92,EVX2,GM12216,SPACA9,GFI1,H2-Q5,1700016H13RIK,PHGR1,PRLHR,HPN,GJA4,MUC4,PARP14,CCL19,ANKRD23,ERICH6,ATOH1,FBXL21,RXFP4,TMEM267,PXYLP1,WDR31,IQCF5,TOMM20L,CCDC80,TNFAIP6,ARL4D,PROCR,NKX1-1,LIN7B,HOXB5,PLA2G10,ENDOU,ARL9,FFAR4,ZFP281,CFAP77,SRMS,GSC,SMCO2,BIRC3,TRIB2,S1PR1,CYP26A1,TNF…
TF	Factor: RREB-1; motif: CCCCAAACMMCCCC; match class: 1	TF:M00257_1	FALSE	3.67962e-10	9.4342	4403	1418	397	21787	ADAMTS1,C2CD4D,LGALS2,CYP26C1,PTH2,SPACA9,1700016H13RIK,ISG15,PARP14,FAM90A1B,IQCF5,PROCR,LIN7B,SLC7A9,PLA2G10,FFAR4,GSC,BIRC3,TNFRSF25,GM17657,MSX2,GPR162,ULBP1,LRRC23,ZCCHC12,CCND2,HOXB6,CD79B,COCH,PRDM6,ERC2,GPR3,ENPP5,CSF2RA,HSF4,PCSK1N,ASGR2,PTX3,IL6,SP9,CD24A,LRRC25,NRN1,NFATC4,BATF3,PADI4,LTK,DHX58,LHFPL2,EPN3,HOXB7,UNCX,LRFN3,MCOLN2,ICAM5,GM13283,KBTBD3,KCTD12,GM5475,SLC31A2,PPFIA3,TMEM19…
TF	Factor: WT1; motif: NNGGGNGGGSGN; match class: 1	TF:M07436_1	FALSE	4.20489e-10	9.37625	4014	1418	368	21787	ADAMTS1,AMN,ZFP65,CYP26C1,NKX1-2,SPACA9,H2-Q5,1700016H13RIK,ISG15,HPN,ERICH6,FAM90A1B,HOXA4,TNFAIP6,PLA2G10,FFAR4,GSC,BIRC3,CYP26A1,DUOXA2,GM17657,RNF212,MAP6D1,ZCCHC12,CCND2,HOXB6,COCH,DUSP18,CLDND2,PHYHD1,HOXB13,CSF2RA,RORC,PCSK1N,SUSD3,SLC12A9,PTX3,ACAD12,PRR22,ZFP788,SP9,ANKS6,EMILIN1,ZBED5,CD24A,NRN1,DAND5,NFATC4,BATF3,ABCA3,EPN3,TRIM2,SGPP2,CACNG8,RAD17,HFE,SLC31A2,PPFIA3,TMEM198,VSIG8,MUC1…
TF	Factor: ZIC3; motif: NNNCACAGCAKGNNN; match class: 1	TF:M02941_1	FALSE	4.26078e-10	9.37051	14343	1418	1056	21787	CEP19,ADAMTS1,AMN,HP,ZFP65,GM15217,TAF13,HCRT,LGALS2,CYP26C1,FLRT3,CLDN10,ZDHHC14,MYL7,MYADML2,PTH2,NKX1-2,F2RL1,ZFP92,EVX2,GM12216,SPACA9,GFI1,H2-Q5,PHGR1,HES5,SCGN,MAB21L2,ISG15,PRLHR,HPN,MUC4,PARP14,CCL19,ANKRD23,ERICH6,ATOH1,RXFP4,TMEM267,PXYLP1,FAM90A1B,WDR31,IQCF5,HOXA4,CCDC80,TNFAIP6,ARL4D,PROCR,NKX1-1,SLC7A9,LHX1,HOXB5,TNFAIP8,PLA2G10,ENDOU,ZFP281,SRMS,TCEANC,EPHX4,GSC,SMCO2,BIRC3,TRIB2,T…
TF	Factor: Zic3; motif: NGGGKGGTC; match class: 1	TF:M00450_1	FALSE	4.35798e-10	9.36071	6839	1418	570	21787	CEP19,AMN,HCRT,LGALS2,CYP26C1,ZFP39,CLDN10,ZDHHC14,MYADML2,PTH2,ARRDC5,ZFP92,EVX2,GM12216,PRLHR,HPN,PARP14,MRPL24,ERICH6,RXFP4,HOXA4,TNFAIP6,SLC7A9,TNFAIP8,ENDOU,PGAM2,GSC,TRIB2,TNFRSF25,GM17657,NKX2-9,MSX2,DNAJC4,NMB,ULBP1,MAP6D1,ZCCHC12,CCND2,CD79B,H2-OA,MESP2,TMEM86B,XYLB,GPR3,PHYHD1,HOXB13,ENPP5,SUGCT,MOSPD1,TMEM176B,HSF4,PCSK1N,SLC12A9,NUDT12,SP9,CLEC16A,ANKS6,EMILIN1,MADCAM1,FST,CD24A,NRN1,…
TF	Factor: MAZ; motif: GGGGAGGG; match class: 1	TF:M00649_1	FALSE	9.50278e-10	9.02215	3042	1418	293	21787	CYP26C1,MYADML2,PTH2,HES5,PARP14,ANKRD23,FAM90A1B,HOXA4,LIN7B,LHX1,TNFAIP8,PLA2G10,ENDOU,EPHX4,GSC,BIRC3,S1PR1,CYP26A1,TNFRSF25,GPR162,ULBP1,FEV,ETV2,ERC2,DUSP18,TMEM86B,GPR3,PHYHD1,SUGCT,TMEM176B,RORC,SUSD3,ASGR2,PTX3,PRR22,AGR2,FST,NFATC4,RAB37,TMEM255A,LHFPL2,CACNG8,UNCX,LRFN3,GFRA1,KCTD12,GM5475,GALNT3,BIK,PPFIA3,MKX,MUC1,GM43517,PGC,PPM1L,IRS1,BNIPL,OTP,NEUROD2,NOVA2,CCL5,BTBD17,PLEKHA6,HOXB…
TF	Factor: WT1; motif: GNGGGGGCGGGG	TF:M03893	FALSE	1.61058e-09	8.79302	6668	1418	555	21787	ADAMTS1,ZFP65,CYP26C1,CLDN10,NKX1-2,F2RL1,SPACA9,GFI1,H2-Q5,ISG15,PARP14,FBXL21,IQCF5,HOXA4,NKX1-1,LIN7B,LHX1,PLA2G10,FFAR4,ZFP281,GSC,CYP26A1,TNFRSF25,GM17657,NKX2-9,DNAJC4,ZFP7,NMB,MAP6D1,FEV,ZCCHC12,CCND2,CYP7B1,CD79B,COCH,DUSP18,CLDND2,KLC3,XYLB,GPR3,FGF15,CSF2RA,SUGCT,MOSPD1,SUSD3,SLC12A9,PRR22,SP9,H2-Q4,CCDC18,CLEC16A,TNKS2,ANKS6,FST,CD24A,NRN1,MCMBP,FAM166B,NFATC4,BATF3,MGLL,DLC1,LTK,DZIP1…
TF	Factor: Zfp281; motif: NNCCCCCCCCCCMYC	TF:M02831	FALSE	1.7223e-09	8.76389	3973	1418	362	21787	ADAMTS1,AMN,ZFP65,CYP26C1,MYL7,NKX1-2,H2-Q5,1700016H13RIK,MAB21L2,ISG15,HPN,FAM90A1B,HOXA4,TNFAIP6,LIN7B,PLA2G10,ENDOU,FFAR4,EPHX4,BIRC3,S1PR1,CYP26A1,TNFRSF25,DUOXA2,GM17657,ZCCHC12,CCND2,COCH,DUSP18,GPR3,PHYHD1,HOXB13,ENPP5,CSF2RA,SUSD3,SLC12A9,ACAD12,PRR22,ZFP788,ANKS6,EMILIN1,ZBED5,FST,CD24A,NRN1,DAND5,NFATC4,BATF3,DZIP1,TMEM255A,EPN3,TRIM2,SGPP2,CACNG8,KCTD12,BIK,ATP4B,HFE,SLC31A2,PPFIA3,TME…
TF	Factor: MRF4; motif: CASCTGC; match class: 1	TF:M03831_1	FALSE	1.80113e-09	8.74446	2466	1418	247	21787	ZFP53,MYL7,MYADML2,NKX1-2,H2-Q5,WDR31,TOMM20L,ARL4D,CFAP77,HTR5B,TNFRSF25,DUOXA2,CTRL,TAF8,ZFP7,GPR162,COCH,H2-OA,TMEM86B,ENPP5,TMEM176B,SUSD3,ASGR2,INO80B,MADCAM1,CD24A,LRRC25,MLXIPL,ABCA3,LTK,ANKRD7,SLC22A18,GALNT3,BIK,PPFIA3,VSIG8,SCARB1,SH3BGRL2,PIGH,MZB1,ADPRHL1,NKPD1,ADRA2A,PGC,ALDH7A1,RHOV,SWSAP1,ANP32A,MTHFSD,TUBB4A,NEUROG3,AHR,MCC,KREMEN2,ZFP607A,SLC45A3,PARP9,BGLAP3,F8A,ZFP30,ZDHHC23,GN…
TF	Factor: HTF4; motif: CASCTGB; match class: 1	TF:M02018_1	FALSE	1.80113e-09	8.74446	2466	1418	247	21787	ZFP53,MYL7,MYADML2,NKX1-2,H2-Q5,WDR31,TOMM20L,ARL4D,CFAP77,HTR5B,TNFRSF25,DUOXA2,CTRL,TAF8,ZFP7,GPR162,COCH,H2-OA,TMEM86B,ENPP5,TMEM176B,SUSD3,ASGR2,INO80B,MADCAM1,CD24A,LRRC25,MLXIPL,ABCA3,LTK,ANKRD7,SLC22A18,GALNT3,BIK,PPFIA3,VSIG8,SCARB1,SH3BGRL2,PIGH,MZB1,ADPRHL1,NKPD1,ADRA2A,PGC,ALDH7A1,RHOV,SWSAP1,ANP32A,MTHFSD,TUBB4A,NEUROG3,AHR,MCC,KREMEN2,ZFP607A,SLC45A3,PARP9,BGLAP3,F8A,ZFP30,ZDHHC23,GN…
TF	Factor: Tcfap2b; motif: NYGCCYNARGGCAN	TF:M02820	FALSE	2.43751e-09	8.61305	7908	1418	639	21787	ADAMTS1,AMN,ZFP65,LGALS2,CLDN10,ZDHHC14,PTH2,NKX1-2,ZFP92,EVX2,GM12216,SPACA9,H2-Q5,HES5,PRLHR,HPN,GJA4,PARP14,ANKRD23,FBXL21,RXFP4,PXYLP1,HOXA4,NKX1-1,SLC7A9,HOXB5,FFAR4,SRMS,TCEANC,GSC,HTR5B,S1PR1,CYP26A1,TNFRSF25,DUOXA2,DNAJC4,CTRL,ZFP7,MAP6D1,ZCCHC12,CCND2,CYP7B1,GULP1,COCH,PRDM6,MESP2,CLDND2,FAM209,XYLB,GPR3,FGF9,H2-DMB2,PHYHD1,HOXB13,CSF1R,HSF4,SUSD3,A3GALT2,PRR22,NUDT12,ZFP788,IL6,COL27A1,…
TF	Factor: HSF4; motif: CTGCMRN; match class: 1	TF:M07322_1	FALSE	2.60941e-09	8.58346	11453	1418	872	21787	CEP19,ADAMTS1,AMN,C2CD4D,HP,CYP26C1,ZFP39,ZDHHC14,MYL7,MYADML2,F2RL1,ZFP92,EVX2,SPACA9,GFI1,H2-Q5,HES5,SCGN,MAB21L2,ISG15,PRLHR,GJA4,MUC4,ATOH1,FBXL21,RXFP4,PXYLP1,FAM90A1B,IQCF5,TOMM20L,HOXA4,CCDC80,TNFAIP6,ARL4D,LIN7B,SLC7A9,LHX1,ZFP281,SRMS,GSC,SMCO2,TRIB2,HTR5B,S1PR1,TNFRSF25,DUOXA2,GM17657,NKX2-9,MSX2,RNF212,CTRL,NMB,ULBP1,MAP6D1,LRRC23,FEV,CYP7B1,HOXB6,GULP1,ETV2,PRDM6,HOXB3,H2-OA,MESP2,TME…
TF	Factor: BTEB2; motif: GNAGGGGGNGGGSSNN	TF:M03814	FALSE	3.86949e-09	8.41235	4984	1418	434	21787	ADAMTS1,ZFP39,NKX1-2,GFI1,HES5,MAB21L2,PRLHR,ERICH6,ATOH1,FAM90A1B,IQCF5,HOXA4,TNFAIP6,ARL4D,NKX1-1,LHX1,PLA2G10,ENDOU,EPHX4,GSC,BIRC3,TRIB2,S1PR1,CYP26A1,TNFRSF25,NKX2-9,ZCCHC12,CCND2,HOXB6,ETV2,COCH,ERC2,DUSP18,GPR3,PHYHD1,ZFP938,CSF2RA,SUGCT,TMEM176B,RORC,PCSK1N,SUSD3,PTX3,ACAD12,PRR22,ANKS6,EMILIN1,MADCAM1,FST,SERPINA3N,NRN1,SOX7,FAM166B,NFATC4,BATF3,ZKSCAN7,ABCA3,DZIP1,TMEM255A,LHFPL2,HOXB7,…
TF	Factor: ZF5; motif: GYCGCGCARNGCNN	TF:M02933	FALSE	4.57283e-09	8.33981	9518	1418	745	21787	CEP19,ADAMTS1,AMN,TAF13,FLRT3,CLDN10,ZDHHC14,MYADML2,PTH2,NKX1-2,GFI1,H2-Q5,1700016H13RIK,HES5,MAB21L2,PARP14,ATOH1,FBXL21,PXYLP1,FAM90A1B,WDR31,HOXA4,NKX1-1,LIN7B,LHX1,HOXB5,TNFAIP8,ZFP281,CFAP77,EPHX4,GSC,TRIB2,HTR5B,RNF212,TAF8,MAP6D1,FEV,COCH,PRDM6,MESP2,KLC3,BMYC,XYLB,GPR3,FGF9,H2-DMB2,FGF15,CSF2RA,NARS2,HSF4,PCSK1N,SUSD3,PTX3,ACAD12,IL6,SP9,COL27A1,H2-Q4,CLEC16A,TNKS2,ANKS6,FST,CD24A,MCMBP,…
TF	Factor: Egr-3; motif: NTGCGTGGGCGK	TF:M00245	FALSE	5.1701e-09	8.2865	6078	1418	511	21787	HP,TAF13,CYP26C1,CLDN10,ZDHHC14,PTH2,F2RL1,GM12216,SPACA9,H2-Q5,1700016H13RIK,MAB21L2,PRLHR,FBXL21,PXYLP1,HOXA4,NKX1-1,LIN7B,SLC7A9,FFAR4,ZFP281,CFAP77,TCEANC,GSC,BIRC3,HTR5B,DUOXA2,ZFP7,NMB,ZCCHC12,CCND2,COCH,PRDM6,ERC2,H2-OA,DUSP18,FAM209,KLC3,XYLB,MAB21L1,FGF9,PGLYRP1,PENK,CSF2RA,SUGCT,TMEM176B,SLC12A9,NUDT12,ZFP788,IL6,SP9,AGR2,H2-Q4,CLEC16A,ZBED5,FST,CD24A,LRRC25,NRN1,MCMBP,NFATC4,RAB37,MGLL…
TF	Factor: Spz1; motif: DNNGGRGGGWWNNNN	TF:M00446	FALSE	5.94905e-09	8.22555	9090	1418	716	21787	ADAMTS1,ZFP53,AMN,ZFP65,GM15217,HCRT,LGALS2,CYP26C1,FLRT3,ZDHHC14,MYL7,MYADML2,NKX1-2,ARRDC5,F2RL1,EVX2,SPACA9,1700016H13RIK,HES5,SCGN,MAB21L2,ISG15,HPN,GJA4,MUC4,PARP14,CCL19,ERICH6,ATOH1,RXFP4,PXYLP1,FAM90A1B,WDR31,TNFAIP6,PROCR,NKX1-1,LIN7B,LHX1,HOXB5,PLA2G10,ZFP281,TCEANC,EPHX4,BIRC3,HTR5B,DUOXA2,GM17657,RNF212,CTRL,ULBP1,LRRC23,FEV,ZCCHC12,CCND2,GULP1,ETV2,PRDM6,HOXB3,DUSP18,MESP2,CLDND2,ASB…
TF	Factor: Osx; motif: CCNCCCCCNNN	TF:M07329	FALSE	6.95628e-09	8.15762	6174	1418	517	21787	ZFP53,AMN,ZFP65,HCRT,CYP26C1,NKX1-2,SPACA9,GFI1,H2-Q5,ISG15,GJA4,MUC4,PARP14,ANKRD23,FBXL21,PXYLP1,HOXA4,TNFAIP6,NKX1-1,LIN7B,LHX1,FFAR4,EPHX4,GSC,CYP26A1,TNFRSF25,DUOXA2,RNF212,GPR162,FEV,ZCCHC12,CCND2,CYP7B1,GULP1,COCH,TMEM86B,GPR3,PHYHD1,HOXB13,PPP2R2B,CSF2RA,SUGCT,MOSPD1,RORC,HSF4,SUSD3,SLC12A9,A3GALT2,ZFP788,SP9,COL27A1,H2-Q4,CLEC16A,ANKS6,EMILIN1,ZBED5,CD24A,LRRC25,NRN1,FAM166B,DAND5,NFATC4…
TF	Factor: Sp1; motif: CCCCGCCCCN	TF:M00933	FALSE	7.02313e-09	8.15347	8781	1418	695	21787	CEP19,ADAMTS1,AMN,ZFP65,CYP26C1,ZFP39,CLDN10,MYL7,MYADML2,PTH2,NKX1-2,ZFP92,SPACA9,GFI1,SCGN,ISG15,HPN,MRPL24,ERICH6,FBXL21,FAM90A1B,IQCF5,HOXA4,TNFAIP6,LIN7B,LHX1,TNFAIP8,PLA2G10,ENDOU,FFAR4,ZFP281,EPHX4,GSC,BIRC3,TRIB2,S1PR1,CYP26A1,TNFRSF25,GM17657,MSX2,DNAJC4,ZFP7,NMB,GPR162,ULBP1,MAP6D1,FEV,CCND2,CYP7B1,GULP1,ETV2,CD79B,PRDM6,ERC2,DUSP18,TMEM86B,CLDND2,KLC3,GPR3,PENK,HOXB13,ENPP5,CSF2RA,NARS…
TF	Factor: PLAG1; motif: CCCCCKWNNNGGSCCC	TF:M01973	FALSE	7.92637e-09	8.10093	4276	1418	381	21787	C2CD4D,GM15217,HCRT,CYP26C1,ZFP39,NKX1-2,EVX2,GM12216,GFI1,H2-Q5,ISG15,HPN,CCL19,ATOH1,FBXL21,PXYLP1,FAM90A1B,HOXA4,CCDC80,LHX1,HOXB5,FFAR4,SRMS,TRIB2,GM17657,FEV,CCND2,GULP1,ETV2,CD79B,COCH,PRDM6,HOXB3,FGF15,CSF2RA,MOSPD1,TMEM176B,RORC,PCSK1N,SUSD3,SLC12A9,ZFP788,SP9,H2-Q4,CPB2,NRN1,FAM166B,NFATC4,BATF3,DZIP1,HOXB7,CACNG8,UNCX,LRFN3,MAFA,HFE,PPFIA3,TMEM198,CCL17,MZB1,RAD51AP2,ADPRHL1,ZFP771,PGC,…
TF	Factor: FKLF; motif: BGGGNGGVMD	TF:M01837	FALSE	8.3552e-09	8.07804	4981	1418	432	21787	ZFP65,HCRT,CYP26C1,ZDHHC14,F2RL1,H2-Q5,HES5,GJA4,ATOH1,IQCF5,HOXA4,LIN7B,FFAR4,ZFP281,EPHX4,GSC,CYP26A1,TNFRSF25,MSX2,TAF8,LRRC23,FEV,CCND2,COCH,PRDM6,H2-OA,DUSP18,ZBTB41,ASB14,GPR3,PHYHD1,FGF15,ENPP5,CSF2RA,SUGCT,RORC,HSF4,SUSD3,SLC12A9,PRR22,IL6,H2-Q4,CLEC16A,ANKS6,FST,CD24A,SERPINA3N,NRN1,NFATC4,BATF3,ZKSCAN7,RAB37,MGLL,DZIP1,LHFPL2,EPN3,TRIM2,CACNG8,UNCX,MCOLN2,SLC22A18,MALT1,KCTD12,GM5475,BI…
TF	Factor: Kaiso; motif: GCMGGGRGCRGS; match class: 1	TF:M03876_1	FALSE	1.0297e-08	7.98729	5860	1418	494	21787	CEP19,ADAMTS1,LGALS2,ZFP39,CLDN10,PTH2,NKX1-2,GFI1,HES5,HPN,ERICH6,ATOH1,FBXL21,PXYLP1,HOXA4,LIN7B,SLC7A9,LHX1,TNFAIP8,FFAR4,ZFP281,GSC,SMCO2,BIRC3,CYP26A1,NKX2-9,GPR162,FEV,CD79B,PRDM6,MESP2,GPR3,MAB21L1,HOXB13,FGF15,PPP2R2B,CSF2RA,SUGCT,MOSPD1,RORC,HSF4,PCSK1N,COL27A1,CCDC18,TNKS2,ANKS6,FST,NRN1,MCMBP,FAM166B,RAB37,MGLL,LTK,DZIP1,LHFPL2,SGPP2,CACNG8,UNCX,MAFA,GFRA1,GM13283,KCTD12,GALNT3,VSTM5,B…
TF	Factor: ctcf; motif: YGGCCASCAGRGGGCGCYNN	TF:M10203	FALSE	1.10024e-08	7.95851	6650	1418	549	21787	C2CD4D,ZFP65,CLDN10,ZDHHC14,MYL7,MYADML2,GM12216,GFI1,1700016H13RIK,HES5,PRLHR,MUC4,ATOH1,RXFP4,PXYLP1,FAM90A1B,TOMM20L,HOXA4,ARL4D,NKX1-1,SLC7A9,HOXB5,TNFAIP8,ENDOU,CFAP77,TCEANC,TRIB2,HTR5B,CYP26A1,TNFRSF25,TAF8,GPR162,LRRC23,GULP1,COCH,PRDM6,MESP2,TMEM86B,ZBTB41,BMYC,XYLB,GPR3,PDZD9,FGF15,PPP2R2B,ACAD12,IL20RB,PRR22,NUDT12,ZFP788,IL6,COL27A1,H2-Q4,CCDC18,ANKS6,TMPRSS5,EMILIN1,MADCAM1,SOX7,NFAT…
TF	Factor: MOVO-B; motif: GNGGGGG	TF:M01104	FALSE	1.12049e-08	7.95059	7656	1418	618	21787	ZFP65,HCRT,CYP26C1,ZFP39,CLDN10,MYL7,PTH2,NKX1-2,ARRDC5,ZFP92,GFI1,1700016H13RIK,ISG15,FAM90A1B,HOXA4,TNFAIP6,NKX1-1,LIN7B,LHX1,PGAM2,FFAR4,ZFP281,TCEANC,GSC,SMCO2,TRIB2,CYP26A1,TNFRSF25,GM17657,NKX2-9,MSX2,DNAJC4,ZFP7,NMB,GPR162,MAP6D1,FEV,ZCCHC12,CCND2,CYP7B1,GULP1,CD79B,COCH,PRDM6,HOXB3,CLDND2,KLC3,XYLB,GPR3,MAB21L1,FGF9,PHYHD1,HOXB13,FGF15,PPP2R2B,CSF2RA,SUGCT,MOSPD1,HSF4,SLC12A9,SP9,COL27A1,…
TF	Factor: MYF6; motif: NNNRACAGNCNCNCC; match class: 1	TF:M02885_1	FALSE	1.36166e-08	7.86593	7020	1418	574	21787	CEP19,C2CD4D,HP,ZFP65,GM15217,CLDN10,ZDHHC14,MYL7,MYADML2,PTH2,NKX1-2,F2RL1,GM12216,GFI1,1700016H13RIK,PHGR1,PRLHR,HPN,GJA4,MUC4,CCL19,ANKRD23,ERICH6,ATOH1,FBXL21,TMEM267,PXYLP1,TOMM20L,CCDC80,TNFAIP6,ARL4D,PROCR,LIN7B,HOXB5,PLA2G10,ENDOU,ZFP281,SRMS,GSC,SMCO2,BIRC3,TNFRSF25,DUOXA2,GM17657,RNF212,TAF8,FEV,ZCCHC12,CCND2,HOXB6,ETV2,COCH,PRDM6,TMEM86B,FAM209,KLC3,GPR3,MAB21L1,FGF9,ENPP5,SUGCT,MOSPD1…
TF	Factor: Wt1; motif: NNCCTCCCCCACNN	TF:M12438	FALSE	1.50028e-08	7.82383	5987	1418	502	21787	AMN,HCRT,CYP26C1,CLDN10,MYL7,MYADML2,ARRDC5,F2RL1,GM12216,SPACA9,H2-Q5,ISG15,GJA4,PARP14,MRPL24,ERICH6,ATOH1,FAM90A1B,HOXA4,TNFAIP6,LIN7B,LHX1,PLA2G10,ENDOU,ZFP281,EPHX4,GSC,TRIB2,S1PR1,CYP26A1,TNFRSF25,GPR162,ULBP1,ZCCHC12,CCND2,CYP7B1,HOXB6,GULP1,ETV2,CD79B,COCH,ERC2,HOXB3,DUSP18,TMEM86B,CLDND2,XYLB,PDZD9,PHYHD1,PENK,FGF15,ENPP5,CSF2RA,MOSPD1,TMEM176B,RORC,SUSD3,SLC12A9,ASGR2,PTX3,A3GALT2,PRR22…
TF	Factor: E2F-1; motif: NNNSSCGCSAANN	TF:M07250	FALSE	1.57205e-08	7.80353	9038	1418	710	21787	ADAMTS1,ZFP53,AMN,FLRT3,ZFP39,ZDHHC14,NKX1-2,F2RL1,ZFP92,EVX2,1700016H13RIK,HES5,PRLHR,PARP14,ERICH6,ATOH1,RXFP4,TMEM267,PXYLP1,FAM90A1B,WDR31,TOMM20L,HOXA4,NKX1-1,LHX1,HOXB5,TNFAIP8,TCEANC,GSC,BIRC3,TRIB2,HTR5B,CYP26A1,DUOXA2,GM17657,NKX2-9,MSX2,DNAJC4,RNF212,TAF8,MAP6D1,FEV,CCND2,ETV2,COCH,DUSP18,MESP2,CLDND2,ZBTB41,KLC3,BMYC,XYLB,GPR3,FGF9,PENK,FGF15,CSF2RA,SUGCT,MOSPD1,HSF4,SUSD3,PTX3,SP9,COL…
TF	Factor: MAZ; motif: NKGGGAGGGGRGGR; match class: 1	TF:M02023_1	FALSE	1.82505e-08	7.73872	4165	1418	371	21787	AMN,ZFP65,CYP26C1,NKX1-2,H2-Q5,1700016H13RIK,ISG15,HPN,FAM90A1B,HOXA4,LIN7B,FFAR4,ZFP281,EPHX4,GSC,BIRC3,GM17657,GPR162,ULBP1,MAP6D1,ZCCHC12,CCND2,CYP7B1,HOXB6,CLDND2,GPR3,PHYHD1,HOXB13,ENPP5,PCSK1N,SUSD3,SLC12A9,ACAD12,PRR22,ZFP788,ANKS6,EMILIN1,ZBED5,FST,NRN1,MCMBP,SOX7,NFATC4,BATF3,TLR6,LHFPL2,EPN3,TRIM2,SGPP2,CACNG8,UNCX,MCOLN2,GFRA1,KCTD12,HFE,SLC31A2,TMEM198,MUC1,ZFP771,NKPD1,ADRA2A,OSR2,PP…
TF	Factor: MOVO-B; motif: GNGGGGG; match class: 1	TF:M01104_1	FALSE	1.94858e-08	7.71028	3279	1418	305	21787	PTH2,NKX1-2,HOXA4,NKX1-1,LIN7B,LHX1,PGAM2,GSC,CYP26A1,GM17657,FEV,CCND2,CYP7B1,CD79B,PRDM6,KLC3,GPR3,HOXB13,FGF15,CSF2RA,MOSPD1,HSF4,SP9,COL27A1,CLEC16A,TNKS2,FST,CD24A,NRN1,NFATC4,BATF3,LTK,EPN3,HOXB7,LRFN3,MAFA,MCOLN2,SLC31A2,TMEM198,GM43517,ZFP771,NKPD1,ADRA2A,DUSP5,IRS1,NEUROD2,NOVA2,ANP32A,CHST4,YPEL3,EVA1A,MAFB,GATA5,FOXD1,HOXB4,MCC,TTC39D,SLC5A7,FOXL1,SAMD14,MLYCD,STRN3,GRAMD3,KDM4B,PPP1R3…
TF	Factor: LRF; motif: GGGGKYNNB	TF:M01100	FALSE	2.50455e-08	7.60127	5087	1418	437	21787	ADAMTS1,AMN,GM15217,TAF13,ZFP39,MYADML2,PTH2,ZFP92,EVX2,SPACA9,HES5,HPN,CCL19,ERICH6,ATOH1,PXYLP1,HOXA4,NKX1-1,LHX1,ARL9,PGAM2,FFAR4,GSC,TRIB2,S1PR1,CYP26A1,TNFRSF25,GM17657,DNAJC4,ULBP1,MAP6D1,CCND2,CYP7B1,GULP1,COCH,H2-OA,MESP2,KLC3,PDZD9,PHYHD1,HOXB13,FGF15,ENPP5,SUGCT,SLC12A9,COL27A1,CLEC16A,TNKS2,EMILIN1,INO80B,CD24A,NRN1,NFATC4,BATF3,PADI4,RAB37,LTK,DHX58,LHFPL2,HOXB7,UNCX,MAFA,MCOLN2,ICAM5…
TF	Factor: EGR; motif: CGCCCCCGCNN	TF:M08878	FALSE	3.29146e-08	7.48261	5844	1418	490	21787	ZFP65,NKX1-2,F2RL1,ZFP92,SPACA9,FBXL21,HOXA4,NKX1-1,LHX1,HOXB5,FFAR4,GSC,CYP26A1,TNFRSF25,NKX2-9,DNAJC4,ZFP7,GPR162,MAP6D1,FEV,ZCCHC12,COCH,ZBTB41,KLC3,XYLB,GPR3,CSF2RA,SUGCT,RORC,SUSD3,SLC12A9,PRR22,SP9,H2-Q4,CLEC16A,TNKS2,FST,CD24A,NRN1,MCMBP,FAM166B,NFATC4,BATF3,MGLL,ABCA3,LTK,DZIP1,EPN3,TRIM2,UNCX,ICAM5,GFRA1,KBTBD3,TRUB1,KCTD12,SLC31A2,PPFIA3,ZFP324,TMEM198,GNAL,SCARB1,MUC1,CCL17,GM43517,ZFP…
TF	Factor: MAZ; motif: CCCTCCCYCYN	TF:M07297	FALSE	3.86797e-08	7.41252	3245	1418	301	21787	C2CD4D,CYP26C1,MYADML2,NKX1-2,ISG15,PARP14,FAM90A1B,TOMM20L,HOXA4,LIN7B,PLA2G10,ENDOU,PGAM2,SRMS,EPHX4,S1PR1,GPR162,FEV,CCND2,CYP7B1,HOXB6,GULP1,ETV2,KLC3,XYLB,FCRLA,PGLYRP1,CSF1R,MOSPD1,TMEM176B,RORC,SUSD3,ASGR2,H2-Q4,EMILIN1,FST,SOX7,FAM166B,NFATC4,BATF3,TLR6,TMEM255A,LHFPL2,SGPP2,CACNG8,UNCX,LRFN3,GM13283,KCTD12,PPFIA3,TMEM198,GNAL,VSIG8,SH3BGRL2,PIGH,ADRA2A,PPM1L,NEUROD2,NOVA2,ANP32A,BMP4,PLE…
TF	Factor: Egr-1; motif: NNGCGKGGGCGGGG	TF:M10213	FALSE	3.90363e-08	7.40853	4408	1418	387	21787	ZFP65,CYP26C1,NKX1-2,SPACA9,1700016H13RIK,ISG15,HOXA4,LHX1,FFAR4,ZFP281,GSC,CYP26A1,TNFRSF25,GM17657,ZFP7,MAP6D1,FEV,ZCCHC12,HOXB3,DUSP18,XYLB,GPR3,HOXB13,CSF2RA,SUGCT,SUSD3,SLC12A9,SP9,H2-Q4,CCDC18,CLEC16A,CD24A,NRN1,MCMBP,FAM166B,NFATC4,BATF3,MGLL,LTK,DZIP1,EPN3,SGPP2,LRFN3,MCOLN2,ICAM5,GFRA1,GM5475,HFE,SLC31A2,ZFP324,TMEM198,MUC1,GM43517,ZFP771,NKPD1,ADRA2A,OSR2,ALDH7A1,TAP2,COIL,ESPN,BNIPL,NE…
TF	Factor: Egr-1; motif: GCGGGGGCGG	TF:M07354	FALSE	4.13767e-08	7.38324	6109	1418	508	21787	ZFP65,CLDN10,NKX1-2,F2RL1,ZFP92,SPACA9,FBXL21,HOXA4,NKX1-1,LHX1,HOXB5,FFAR4,CYP26A1,TNFRSF25,NKX2-9,DNAJC4,ZFP7,GPR162,MAP6D1,FEV,ZCCHC12,COCH,KLC3,XYLB,GPR3,CSF2RA,SUGCT,MOSPD1,SUSD3,SLC12A9,PRR22,SP9,H2-Q4,CLEC16A,TNKS2,ZBED5,FST,CD24A,NRN1,MCMBP,FAM166B,NFATC4,BATF3,MGLL,ABCA3,DLC1,LTK,DZIP1,EPN3,TRIM2,UNCX,MAFA,ICAM5,GFRA1,KBTBD3,TRUB1,MALT1,GALNT3,PPFIA3,ZFP324,TMEM198,GNAL,SCARB1,MUC1,CCL17…
TF	Factor: AP-2alpha; motif: NGCCYSNNGSN	TF:M01857	FALSE	4.79902e-08	7.31885	6186	1418	513	21787	CEP19,ADAMTS1,ZFP65,CYP26C1,CLDN10,ZDHHC14,PTH2,EVX2,HES5,ATOH1,FBXL21,HOXA4,NKX1-1,LHX1,TNFAIP8,PGAM2,FFAR4,ZFP281,GSC,S1PR1,TNFRSF25,RNF212,ZFP7,NMB,FEV,CCND2,CD79B,COCH,PRDM6,GPR3,PGLYRP1,PENK,FGF15,ENPP5,CSF2RA,NARS2,SUGCT,MOSPD1,PCSK1N,SLC12A9,PRR22,COL27A1,H2-Q4,TNKS2,ANKS6,EMILIN1,FST,CD24A,NRN1,MCMBP,SOX7,DAND5,NFATC4,BATF3,RAB37,MGLL,ABCA3,DLC1,DHX58,DZIP1,LHFPL2,HOXB7,UNCX,D930020B18RIK…
TF	Factor: AP-2; motif: SNNNCCNCAGGCN	TF:M00915	FALSE	4.82297e-08	7.31669	7126	1418	578	21787	CEP19,ADAMTS1,AMN,C2CD4D,TAF13,CLDN10,ZDHHC14,MYADML2,PTH2,NKX1-2,ARRDC5,ZFP92,GM12216,GFI1,H2-Q5,HES5,SCGN,PRLHR,HPN,PARP14,MRPL24,ERICH6,FBXL21,PXYLP1,TOMM20L,HOXA4,NKX1-1,LHX1,HOXB5,TNFAIP8,ZFP281,SMCO2,BIRC3,TRIB2,CYP26A1,TNFRSF25,GM17657,RNF212,CTRL,ZFP7,NMB,GPR162,MAP6D1,FEV,CYP7B1,COCH,PRDM6,MESP2,ZBTB41,FAM209,KLC3,BMYC,XYLB,GPR3,H2-DMB2,PENK,FGF15,ENPP5,CSF2RA,NARS2,SUGCT,MOSPD1,PCSK1N,S…
TF	Factor: RREB-1; motif: CCCCAAACMMCCCC	TF:M00257	FALSE	6.12479e-08	7.21291	10726	1418	817	21787	CEP19,ADAMTS1,AMN,C2CD4D,GM15217,HCRT,LGALS2,CYP26C1,ZFP39,CLDN10,ZDHHC14,MYL7,MYADML2,PTH2,ARRDC5,SPACA9,GFI1,1700016H13RIK,HES5,MAB21L2,ISG15,HPN,GJA4,PARP14,CCL19,MRPL24,FBXL21,RXFP4,PXYLP1,FAM90A1B,IQCF5,HOXA4,TNFAIP6,PROCR,NKX1-1,LIN7B,SLC7A9,LHX1,HOXB5,PLA2G10,ENDOU,PGAM2,FFAR4,CFAP77,EPHX4,GSC,SMCO2,BIRC3,S1PR1,TNFRSF25,GM17657,NKX2-9,MSX2,CTRL,GPR162,ULBP1,LRRC23,FEV,ZCCHC12,CCND2,HOXB6,G…
TF	Factor: Tfap2a; motif: TGCCCYNRGGCA	TF:M04155	FALSE	6.25489e-08	7.20378	6541	1418	537	21787	ADAMTS1,ZFP53,C2CD4D,ZFP65,LGALS2,ZFP39,CLDN10,ZDHHC14,PTH2,NKX1-2,ZFP92,GM12216,H2-Q5,HES5,PRLHR,HPN,ANKRD23,HOXA4,CCDC80,NKX1-1,FFAR4,SRMS,TCEANC,GSC,TRIB2,CYP26A1,DUOXA2,DNAJC4,CTRL,ZFP7,MAP6D1,ZCCHC12,CCND2,CYP7B1,GULP1,COCH,PRDM6,MESP2,CLDND2,ZBTB41,FAM209,XYLB,GPR3,FGF9,H2-DMB2,HOXB13,PPP2R2B,TMEM176B,HSF4,PRR22,NUDT12,ZFP788,IL6,COL27A1,TNKS2,EMILIN1,ZBED5,FST,CD24A,BATF3,PADI4,RAB37,MGLL,…
TF	Factor: WT1; motif: CGCCCCCNCN; match class: 1	TF:M02036_1	FALSE	6.38931e-08	7.19455	3153	1418	293	21787	ADAMTS1,ZFP65,CLDN10,ZDHHC14,F2RL1,GFI1,FBXL21,HOXA4,LHX1,HOXB5,FFAR4,GSC,CYP26A1,TNFRSF25,GM17657,NKX2-9,ZFP7,COCH,PRDM6,KLC3,GPR3,CSF2RA,SUGCT,MOSPD1,SLC12A9,TNKS2,FST,CD24A,NRN1,NFATC4,BATF3,DLC1,LHFPL2,TRIM2,MAFA,MCOLN2,ICAM5,PPFIA3,TMEM198,SCARB1,GM43517,NKPD1,IRS1,ALDH7A1,COIL,NEUROD2,NOVA2,ANP32A,RHOF,YPEL3,HOOK2,MAFB,ZBTB21,HOXB4,KREMEN2,FOXL1,SAMD14,KDM4B,PPP1R3E,PPARA,LRRC7,JAG1,ZDHHC23…
TF	Factor: DRRS; motif: GNNGGGWGGG	TF:M10363	FALSE	6.73001e-08	7.17198	4716	1418	408	21787	ADAMTS1,ZFP53,AMN,HP,HCRT,CYP26C1,MYL7,F2RL1,1700016H13RIK,HPN,PARP14,CCL19,ERICH6,ATOH1,RXFP4,TNFAIP6,PROCR,PLA2G10,EPHX4,BIRC3,HTR5B,TNFRSF25,GM17657,RNF212,CTRL,TAF8,GPR162,ULBP1,LRRC23,ZCCHC12,HOXB3,DUSP18,CLDND2,ASB14,PHYHD1,ENPP5,PPP2R2B,CSF2RA,MOSPD1,SLC12A9,PRR22,NUDT12,ZFP788,IL6,SP9,AGR2,CLEC16A,TNKS2,ANKS6,CD24A,FAM166B,BATF3,TLR6,PADI4,MGLL,ABCA3,6030468B19RIK,DZIP1,LHFPL2,EPN3,HOXB7,…
TF	Factor: ZBP89; motif: CCCCKCCCCCNN; match class: 1	TF:M07397_1	FALSE	7.54354e-08	7.12242	3882	1418	347	21787	ADAMTS1,AMN,ZFP65,CYP26C1,NKX1-2,H2-Q5,1700016H13RIK,ISG15,HPN,FBXL21,FAM90A1B,HOXA4,TNFAIP6,PLA2G10,ENDOU,FFAR4,GSC,BIRC3,CYP26A1,GM17657,ULBP1,ZCCHC12,CCND2,CYP7B1,HOXB6,ETV2,ERC2,DUSP18,TMEM86B,GPR3,HOXB13,ENPP5,SUGCT,SUSD3,PTX3,ACAD12,PRR22,ZFP788,AGR2,ANKS6,EMILIN1,ZBED5,CD24A,NRN1,NFATC4,BATF3,EPN3,TRIM2,SGPP2,CACNG8,LRFN3,MCOLN2,GFRA1,MALT1,KCTD12,HFE,SLC31A2,PPFIA3,TMEM198,MUC1,ZFP771,NKP…
TF	Factor: Sp3; motif: ASMCTTGGGSRGGG	TF:M00665	FALSE	7.93415e-08	7.1005	7306	1418	589	21787	HP,ZFP65,HCRT,CYP26C1,CLDN10,ZDHHC14,MYADML2,NKX1-2,GM12216,H2-Q5,PHGR1,MAB21L2,HPN,GJA4,MUC4,PARP14,ATOH1,FBXL21,RXFP4,CCDC80,ARL4D,LIN7B,LHX1,TNFAIP8,ARL9,FFAR4,CFAP77,TNFRSF25,DUOXA2,GM17657,NKX2-9,MSX2,DNAJC4,CTRL,TAF8,NMB,GPR162,ULBP1,MAP6D1,ZCCHC12,CCND2,HOXB6,CD79B,COCH,HOXB3,FAM209,BMYC,FGF9,H2-DMB2,PHYHD1,HOXB13,ENPP5,PPP2R2B,CSF2RA,SUGCT,MOSPD1,RORC,SUSD3,SLC12A9,ACAD12,ZFP788,AGR2,H2-Q…
TF	Factor: Sp1; motif: NNGGGGCGGGGNN	TF:M00932	FALSE	9.37856e-08	7.02786	8960	1418	700	21787	CEP19,ADAMTS1,AMN,ZFP65,CYP26C1,ZFP39,CLDN10,MYL7,MYADML2,PTH2,NKX1-2,ARRDC5,ZFP92,SPACA9,GFI1,SCGN,ISG15,PRLHR,HPN,PARP14,ERICH6,FBXL21,FAM90A1B,IQCF5,HOXA4,TNFAIP6,PROCR,LIN7B,LHX1,TNFAIP8,PLA2G10,ENDOU,FFAR4,ZFP281,EPHX4,GSC,TRIB2,CYP26A1,GM17657,NKX2-9,MSX2,DNAJC4,TAF8,ZFP7,NMB,GPR162,MAP6D1,FEV,CCND2,CYP7B1,HOXB6,GULP1,ETV2,CD79B,PRDM6,DUSP18,CLDND2,KLC3,GPR3,PENK,HOXB13,FGF15,ENPP5,CSF2RA,N…
TF	Factor: SP1:SP3; motif: CCSCCCCCYCC; match class: 1	TF:M01219_1	FALSE	1.0739e-07	6.96904	3394	1418	310	21787	AMN,ZFP65,CYP26C1,NKX1-2,H2-Q5,HPN,ATOH1,HOXA4,TNFAIP6,FFAR4,ZFP281,GSC,BIRC3,CYP26A1,NKX2-9,ZFP7,ZCCHC12,CCND2,COCH,PRDM6,GPR3,PHYHD1,HOXB13,CSF2RA,MOSPD1,SUSD3,ACAD12,ZFP788,ANKS6,EMILIN1,ZBED5,FST,CD24A,NRN1,NFATC4,BATF3,LTK,EPN3,TRIM2,SGPP2,ICAM5,RAD17,HFE,TMEM198,MUC1,NR4A3,ZFP771,NKPD1,OSR2,RNF122,IRS1,ALDH7A1,OTP,NOVA2,ANP32A,CHST4,M1AP,YPEL3,CAR9,FASTKD1,HOXB4,DNASE2A,MCC,KREMEN2,PLPP3,SA…
TF	Factor: MAZR; motif: NSGGGGGGGGMCN	TF:M00491	FALSE	1.13987e-07	6.94314	3854	1418	344	21787	AMN,ZFP65,HCRT,CYP26C1,NKX1-2,GFI1,H2-Q5,1700016H13RIK,HES5,MAB21L2,ISG15,HPN,HOXA4,TNFAIP6,ARL4D,FFAR4,ZFP281,GSC,BIRC3,CYP26A1,DUOXA2,FEV,ZCCHC12,CCND2,COCH,DUSP18,GPR3,PHYHD1,HOXB13,SUGCT,RORC,SUSD3,SLC12A9,ACAD12,ZFP788,ANKS6,EMILIN1,ZBED5,CD24A,SERPINA3N,NRN1,DAND5,NFATC4,BATF3,RAB37,DHX58,TMEM255A,EPN3,HOXB7,TRIM2,SGPP2,CACNG8,KCTD12,ATP4B,HFE,TMEM198,GNAL,TBC1D21,MUC1,ZFP771,NKPD1,ADRA2A,O…
TF	Factor: E2F-1; motif: NKTSSCGC	TF:M00428	FALSE	1.19877e-07	6.92126	7911	1418	629	21787	ADAMTS1,TAF13,CLDN10,ZDHHC14,NKX1-2,F2RL1,GFI1,HES5,PRLHR,PARP14,ERICH6,FBXL21,TMEM267,PXYLP1,FAM90A1B,WDR31,TOMM20L,HOXA4,LHX1,HOXB5,TNFAIP8,FFAR4,TCEANC,GSC,SMCO2,BIRC3,TRIB2,HTR5B,CYP26A1,DUOXA2,GM17657,NKX2-9,MSX2,DNAJC4,ZFP7,ZCCHC12,GULP1,ETV2,COCH,PRDM6,DUSP18,CLDND2,ZBTB41,FAM209,BMYC,XYLB,FGF9,FGF15,PPP2R2B,HSF4,SUSD3,SLC12A9,ACAD12,COL27A1,CCDC18,CLEC16A,TNKS2,ANKS6,EMILIN1,FST,CD24A,NRN…
TF	Factor: Zfp740; motif: NNNCCCCCCCCMNNNN	TF:M02834	FALSE	1.20631e-07	6.91854	5197	1418	441	21787	AMN,ZFP65,HCRT,CYP26C1,NKX1-2,GFI1,H2-Q5,1700016H13RIK,HES5,MAB21L2,ISG15,HPN,GJA4,ERICH6,HOXA4,TNFAIP6,ARL4D,LIN7B,SLC7A9,LHX1,HOXB5,FFAR4,GSC,BIRC3,CYP26A1,DUOXA2,GM17657,MSX2,LRRC23,FEV,ZCCHC12,CCND2,HOXB6,COCH,HOXB3,DUSP18,CLDND2,XYLB,GPR3,PHYHD1,HOXB13,CSF2RA,SUGCT,RORC,PCSK1N,SUSD3,SLC12A9,ACAD12,ZFP788,SP9,ANKS6,EMILIN1,ZBED5,FST,CD24A,SERPINA3N,NRN1,MCMBP,DAND5,NFATC4,BATF3,TLR6,RAB37,ABC…
TF	Factor: Zfp740; motif: NCCCCCCCAC; match class: 1	TF:M03944_1	FALSE	1.429e-07	6.84497	4464	1418	388	21787	AMN,ZFP65,HCRT,CYP26C1,NKX1-2,GFI1,H2-Q5,1700016H13RIK,HES5,MAB21L2,ISG15,HPN,ERICH6,FAM90A1B,HOXA4,TNFAIP6,ARL4D,HOXB5,FFAR4,GSC,BIRC3,CYP26A1,DUOXA2,GM17657,RNF212,FEV,ZCCHC12,CCND2,CYP7B1,HOXB6,COCH,DUSP18,CLDND2,XYLB,GPR3,PHYHD1,HOXB13,CSF2RA,SUGCT,SUSD3,SLC12A9,ACAD12,ZFP788,ANKS6,EMILIN1,ZBED5,CD24A,SERPINA3N,NRN1,DAND5,NFATC4,BATF3,PADI4,RAB37,DHX58,TMEM255A,EPN3,HOXB7,TRIM2,SGPP2,CACNG8,G…
TF	Factor: LKLF; motif: CNCCACCCS; match class: 1	TF:M08819_1	FALSE	1.48225e-07	6.82908	1974	1418	200	21787	ADAMTS1,C2CD4D,GM15217,CYP26C1,PTH2,SPACA9,1700016H13RIK,ISG15,TNFAIP6,LIN7B,PLA2G10,ENDOU,PGAM2,FFAR4,BIRC3,GM17657,RNF212,GPR162,ULBP1,ZCCHC12,CCND2,HOXB6,HOXB3,ENPP5,CSF2RA,PCSK1N,A3GALT2,FST,DAND5,DHX58,LHFPL2,EPN3,TRIM2,UNCX,LRFN3,MCOLN2,GM13283,KCTD12,BTK,SLC31A2,TMEM198,FBXO24,ZFP771,DUSP5,ALDH7A1,COIL,NEUROD2,GPR61,RHOF,NPHP4,TUBB4A,EVA1A,SLC5A7,PLPP3,1700008O03RIK,SLC45A3,WDYHV1,GRAMD3,T…
TF	Factor: AP-2beta; motif: GCNNNGGSCNGVGGGN	TF:M01858	FALSE	1.48505e-07	6.82826	5120	1418	435	21787	CEP19,AMN,ZFP65,LGALS2,CLDN10,ZDHHC14,PTH2,GFI1,H2-Q5,PHGR1,HPN,FBXL21,FAM90A1B,HOXA4,PROCR,NKX1-1,HOXB5,ENDOU,FFAR4,ZFP281,GSC,S1PR1,CYP26A1,TNFRSF25,DNAJC4,TAF8,ZCCHC12,CCND2,PRDM6,MESP2,CLDND2,KLC3,XYLB,GPR3,PHYHD1,HOXB13,PPP2R2B,SUGCT,PCSK1N,SLC12A9,PTX3,COL27A1,CLEC16A,ANKS6,EMILIN1,FST,CD24A,NRN1,NFATC4,MGLL,ABCA3,DLC1,LTK,EPN3,HOXB7,SGPP2,UNCX,D930020B18RIK,MAFA,PDHX,GALNT3,HFE,PPFIA3,TMEM…
TF	Factor: AP2; motif: GCCYGSGGSN	TF:M08867	FALSE	1.766e-07	6.75301	7279	1418	585	21787	ADAMTS1,AMN,HCRT,CLDN10,ZDHHC14,PTH2,GFI1,H2-Q5,HES5,PRLHR,HPN,ATOH1,FBXL21,PXYLP1,TOMM20L,HOXA4,LHX1,HOXB5,TNFAIP8,FFAR4,ZFP281,TCEANC,EPHX4,GSC,TRIB2,S1PR1,CYP26A1,TNFRSF25,GM17657,RNF212,CTRL,ZFP7,GPR162,FEV,PRDM6,ZBTB41,GPR3,FGF9,PGLYRP1,PHYHD1,HOXB13,FGF15,CSF2RA,NARS2,SUGCT,MOSPD1,PCSK1N,SLC12A9,NUDT12,SP9,COL27A1,H2-Q4,CLEC16A,TNKS2,ANKS6,EMILIN1,FST,CD24A,LRRC25,SERPINA3N,MCMBP,FAM166B,DA…
TF	Factor: Foxn1; motif: RGAMGC	TF:M12470	FALSE	1.76853e-07	6.75239	9728	1418	749	21787	CEP19,ADAMTS1,ZFP53,HCRT,CLDN10,ZDHHC14,MYL7,PTH2,NKX1-2,ARRDC5,F2RL1,ZFP92,GM12216,SPACA9,GFI1,H2-Q5,HES5,SCGN,MAB21L2,PRLHR,GJA4,PARP14,ATOH1,FBXL21,FAM90A1B,WDR31,TOMM20L,CCDC80,ARL4D,LHX1,HOXB5,ENDOU,FFAR4,ZFP281,TCEANC,EPHX4,GSC,S1PR1,CYP26A1,DUOXA2,GM17657,NKX2-9,MSX2,DNAJC4,CTRL,GPR162,MAP6D1,LRRC23,FEV,CCND2,GULP1,PRDM6,HOXB3,DUSP18,MESP2,TMEM86B,ZBTB41,FAM209,BMYC,XYLB,GPR3,FGF9,H2-DMB2,…
TF	Factor: Tcfap2b; motif: NYGCCYNARGGCAN; match class: 1	TF:M02820_1	FALSE	1.84184e-07	6.73475	5226	1418	442	21787	ADAMTS1,CLDN10,ZDHHC14,PTH2,NKX1-2,GM12216,H2-Q5,HES5,PRLHR,HPN,ANKRD23,PXYLP1,HOXA4,NKX1-1,SLC7A9,SRMS,TCEANC,GSC,CYP26A1,DUOXA2,CTRL,ZFP7,MAP6D1,ZCCHC12,CCND2,GULP1,COCH,MESP2,CLDND2,FAM209,XYLB,GPR3,FGF9,H2-DMB2,PHYHD1,HOXB13,CSF1R,HSF4,PRR22,NUDT12,ZFP788,COL27A1,ZBED5,MADCAM1,FST,CD24A,CPB2,NFATC4,BATF3,TSSK4,PADI4,RAB37,MGLL,ABCA3,DLC1,LRFN3,MAFA,GFRA1,GM13283,KCTD12,GM5475,PDHX,GALNT3,ATP4…
TF	Factor: LRF; motif: GGGGKYNNB; match class: 1	TF:M01100_1	FALSE	2.5687e-07	6.59029	1148	1418	131	21787	PTH2,ZFP92,HPN,HOXA4,GSC,TRIB2,S1PR1,CYP26A1,TNFRSF25,GM17657,CCND2,SUGCT,SLC12A9,CD24A,NRN1,NFATC4,BATF3,PADI4,RAB37,HOXB7,UNCX,MAFA,PPFIA3,NKPD1,OSR2,IRS1,COIL,NEUROD2,CAR9,CDX2,JAG1,DUSP16,XPO7,C1QL4,NKX2-4,HOXD12,ADRA2C,SLC35D3,KRT18,NPPC,BCL11A,ESRP2,RASD2,KCNK12,CDKN1C,HIC1,PRR18,ZFP536,SMIM5,ADAMTS9,PTPRV,GFY,ZIC5,TLX2,LY6H,INSM1,PAQR9,LGALSL,FGF16,KATNBL1,CERS4,IHH,SHE,TMEM158,IGF2,HOXD8,…
TF	Factor: LF-A1; motif: GGGSTCWR; match class: 1	TF:M00646_1	FALSE	3.11592e-07	6.50641	5273	1418	444	21787	ZFP53,C2CD4D,CYP26C1,ZDHHC14,MYADML2,NKX1-2,F2RL1,GM12216,GFI1,H2-Q5,SCGN,PRLHR,HPN,GJA4,PARP14,IQCF5,NKX1-1,LIN7B,HOXB5,TNFAIP8,PLA2G10,ENDOU,SRMS,EPHX4,TRIB2,HTR5B,TNFRSF25,NKX2-9,DNAJC4,GPR162,ULBP1,FEV,GULP1,ETV2,CD79B,PRDM6,MESP2,ZBTB41,GPR3,PENK,HOXB13,ENPP5,CSF2RA,TMEM176B,RORC,HSF4,SUSD3,ASGR2,PRAM1,A3GALT2,PRR22,ZFP788,AGR2,H2-Q4,EMILIN1,MADCAM1,LRRC25,SERPINA3N,NRN1,FAM166B,DAND5,PADI4,…
TF	Factor: ctcf; motif: YGGCCASYAGGGGGCGCYNN	TF:M09681	FALSE	3.61888e-07	6.44143	5222	1418	440	21787	ZFP65,ZDHHC14,MYADML2,GFI1,HES5,PRLHR,ATOH1,RXFP4,PXYLP1,FAM90A1B,TOMM20L,ARL4D,HOXB5,TNFAIP8,ENDOU,CFAP77,TCEANC,CYP26A1,TNFRSF25,TAF8,GPR162,LRRC23,GULP1,TMEM86B,ZBTB41,BMYC,XYLB,GPR3,PDZD9,FGF15,ENPP5,PPP2R2B,ACAD12,IL20RB,IL6,COL27A1,H2-Q4,TMPRSS5,EMILIN1,SOX7,NFATC4,MLXIPL,ABCA3,DLC1,LHFPL2,HOXB7,TRIM2,GBP3,MAFA,MCOLN2,GM13283,MALT1,PDHX,RAD17,BTK,SLC31A2,PPFIA3,TMEM198,GNAT1,TBC1D21,PKD1L3,…
TF	Factor: GKLF; motif: CCTCCYN; match class: 1	TF:M01835_1	FALSE	3.92012e-07	6.4067	9519	1418	733	21787	AMN,C2CD4D,HP,HCRT,CYP26C1,MYL7,MYADML2,PTH2,NKX1-2,ARRDC5,ZFP92,GM12216,SPACA9,GFI1,SCGN,HPN,GJA4,MUC4,PARP14,CCL19,ERICH6,ATOH1,FAM90A1B,TOMM20L,HOXA4,CCDC80,ARL4D,PROCR,NKX1-1,LIN7B,SLC7A9,LHX1,HOXB5,TNFAIP8,PLA2G10,ENDOU,ARL9,FFAR4,CFAP77,EPHX4,HTR5B,CYP26A1,TNFRSF25,DUOXA2,DNAJC4,CTRL,ZFP7,GPR162,MAP6D1,LRRC23,FEV,ZCCHC12,CCND2,HOXB6,GULP1,ETV2,CD79B,COCH,PRDM6,HOXB3,MESP2,CLDND2,ASB14,KLC3,…
TF	Factor: SMAD5; motif: GSGGCAGM	TF:M03846	FALSE	5.22984e-07	6.28151	8373	1418	656	21787	ADAMTS1,ZFP53,AMN,C2CD4D,ZFP65,GM15217,TAF13,HCRT,LGALS2,ZFP39,CLDN10,ZDHHC14,ARRDC5,SPACA9,H2-Q5,1700016H13RIK,PHGR1,HES5,MAB21L2,PRLHR,HPN,GJA4,MUC4,PARP14,CCL19,FBXL21,PXYLP1,IQCF5,PROCR,LIN7B,LHX1,HOXB5,TNFAIP8,PGAM2,ZFP281,CFAP77,EPHX4,GSC,BIRC3,HTR5B,S1PR1,CYP26A1,DUOXA2,GM17657,MSX2,DNAJC4,RNF212,ZFP7,NMB,GPR162,ULBP1,MAP6D1,LRRC23,FEV,ZCCHC12,COCH,PRDM6,ERC2,HOXB3,H2-OA,CD40LG,MESP2,CLDND…
TF	Factor: ZF5; motif: GYCGCGCARNGCNN; match class: 1	TF:M02933_1	FALSE	5.25019e-07	6.27982	5846	1418	483	21787	CEP19,ADAMTS1,FLRT3,ZDHHC14,PTH2,GFI1,HES5,MAB21L2,ATOH1,PXYLP1,FAM90A1B,HOXA4,NKX1-1,LIN7B,LHX1,HOXB5,TNFAIP8,ZFP281,EPHX4,GSC,TRIB2,HTR5B,MAP6D1,FEV,PRDM6,MESP2,KLC3,BMYC,XYLB,GPR3,FGF9,FGF15,NARS2,HSF4,SUSD3,ACAD12,SP9,COL27A1,H2-Q4,CLEC16A,TNKS2,ANKS6,FST,CD24A,MCMBP,MLXIPL,MGLL,DLC1,LTK,LHFPL2,TRIM2,SGPP2,UNCX,LRFN3,D930020B18RIK,MAFA,ICAM5,GFRA1,KCTD12,GM5475,GALNT3,RAD17,SLC31A2,TMEM198,GN…
TF	Factor: GLI; motif: MCVNNGACCACCCAV	TF:M03871	FALSE	5.40718e-07	6.26703	2361	1418	228	21787	AMN,HCRT,PTH2,ARRDC5,PARP14,MRPL24,ERICH6,TOMM20L,HOXA4,LHX1,HOXB5,ENDOU,PGAM2,TCEANC,CYP26A1,CTRL,MAP6D1,FEV,ZCCHC12,GULP1,PRDM6,ZBTB41,PENK,SUGCT,TMEM176B,HSF4,PTX3,IL20RB,AGR2,CLEC16A,FST,CD24A,CPB2,MCMBP,DAND5,BATF3,PADI4,6030468B19RIK,DLC1,GFRA1,GALNT3,PPFIA3,ALOX12,SCARB1,CCL17,AMHR2,ADRA2A,DUSP5,NEUROD2,NOVA2,RHOF,ADAM8,CLGN,KREMEN2,FOXL1,SHISA4,PARP9,LHX9,HPCAL4,PPARA,LRRC7,ZFP30,ZDHHC23,…
TF	Factor: E2F; motif: GGCGSG; match class: 1	TF:M00803_1	FALSE	7.06835e-07	6.15068	7057	1418	566	21787	ADAMTS1,AMN,CLDN10,ZDHHC14,PTH2,EVX2,GFI1,H2-Q5,1700016H13RIK,HES5,ATOH1,FBXL21,PXYLP1,FAM90A1B,WDR31,HOXA4,NKX1-1,LHX1,HOXB5,TNFAIP8,FFAR4,ZFP281,TCEANC,EPHX4,GSC,TRIB2,HTR5B,CYP26A1,TNFRSF25,MSX2,TAF8,ZFP7,GPR162,MAP6D1,FEV,COCH,PRDM6,ZBTB41,BMYC,PENK,CSF2RA,NARS2,HSF4,SLC12A9,SP9,COL27A1,H2-Q4,CLEC16A,TNKS2,ANKS6,FST,CD24A,MCMBP,SOX7,PADI4,RAB37,MGLL,ABCA3,DLC1,LHFPL2,HOXB7,TRIM2,SGPP2,UNCX,LR…
TF	Factor: CKROX; motif: SCCCTCCCC; match class: 1	TF:M01175_1	FALSE	7.90366e-07	6.10217	1975	1418	197	21787	CYP26C1,MYADML2,PTH2,FAM90A1B,HOXA4,LIN7B,LHX1,TNFAIP8,ENDOU,GSC,BIRC3,S1PR1,CYP26A1,ULBP1,ETV2,DUSP18,TMEM86B,RORC,SUSD3,PTX3,PRR22,AGR2,FST,NFATC4,RAB37,CACNG8,UNCX,LRFN3,GFRA1,KCTD12,GALNT3,BIK,PPFIA3,MKX,MUC1,GM43517,PPM1L,IRS1,NEUROD2,NOVA2,CCL5,PLEKHA6,HOXB4,KREMEN2,1700008O03RIK,SLC45A3,STRN3,KDM4B,B3GNT9,B3GNT3,PPARA,TRIM12C,ZDHHC23,GNB3,XPO7,FBN2,JPH3,SCRT1,SMARCA2,FARP2,ZFP296,PSD2,CDKN…
TF	Factor: Klf15; motif: RGGGMGGRGNNGGGGGNGG	TF:M10277	FALSE	9.09255e-07	6.04131	3163	1418	288	21787	C2CD4D,ZFP65,CYP26C1,H2-Q5,1700016H13RIK,ISG15,FAM90A1B,HOXA4,LIN7B,LHX1,PLA2G10,ENDOU,FFAR4,EPHX4,BIRC3,CYP26A1,NKX2-9,GPR162,ULBP1,CYP7B1,ERC2,DUSP18,CLDND2,GPR3,PHYHD1,ENPP5,CSF2RA,HSF4,PCSK1N,SUSD3,PTX3,A3GALT2,PRR22,SP9,CD24A,NRN1,DAND5,BATF3,DZIP1,EPN3,HOXB7,TRIM2,CACNG8,UNCX,LRFN3,MCOLN2,ICAM5,GFRA1,KCTD12,HFE,SLC31A2,PPFIA3,TMEM198,NR4A3,RAD51AP2,ADPRHL1,ZFP771,NKPD1,ADRA2A,PGC,PPM1L,TAP2…
TF	Factor: HTF4; motif: CASCTGB	TF:M02018	FALSE	1.23929e-06	5.90683	9040	1418	698	21787	ZFP53,C2CD4D,HCRT,LGALS2,CYP26C1,MYL7,MYADML2,NKX1-2,ARRDC5,F2RL1,ZFP92,SPACA9,GFI1,H2-Q5,HES5,ISG15,PRLHR,GJA4,ANKRD23,MRPL24,ATOH1,RXFP4,WDR31,TOMM20L,HOXA4,ARL4D,PROCR,TNFAIP8,ENDOU,PGAM2,FFAR4,CFAP77,EPHX4,SMCO2,BIRC3,HTR5B,CYP26A1,TNFRSF25,DUOXA2,GM17657,DNAJC4,CTRL,TAF8,ZFP7,GPR162,CYP7B1,HOXB6,CD79B,COCH,ERC2,H2-OA,MESP2,TMEM86B,KLC3,BMYC,GPR3,PDZD9,PGLYRP1,CSF1R,ENPP5,PPP2R2B,NARS2,MOSPD1…
TF	Factor: MRF4; motif: CASCTGC	TF:M03831	FALSE	1.23929e-06	5.90683	9040	1418	698	21787	ZFP53,C2CD4D,HCRT,LGALS2,CYP26C1,MYL7,MYADML2,NKX1-2,ARRDC5,F2RL1,ZFP92,SPACA9,GFI1,H2-Q5,HES5,ISG15,PRLHR,GJA4,ANKRD23,MRPL24,ATOH1,RXFP4,WDR31,TOMM20L,HOXA4,ARL4D,PROCR,TNFAIP8,ENDOU,PGAM2,FFAR4,CFAP77,EPHX4,SMCO2,BIRC3,HTR5B,CYP26A1,TNFRSF25,DUOXA2,GM17657,DNAJC4,CTRL,TAF8,ZFP7,GPR162,CYP7B1,HOXB6,CD79B,COCH,ERC2,H2-OA,MESP2,TMEM86B,KLC3,BMYC,GPR3,PDZD9,PGLYRP1,CSF1R,ENPP5,PPP2R2B,NARS2,MOSPD1…
TF	Factor: SREBP-2; motif: NNGYCACNNSMN	TF:M01177	FALSE	1.29146e-06	5.88892	7699	1418	608	21787	ADAMTS1,AMN,C2CD4D,LGALS2,CLDN10,ZDHHC14,PTH2,F2RL1,GM12216,GFI1,MAB21L2,PRLHR,GJA4,MUC4,PARP14,ANKRD23,PXYLP1,IQCF5,ARL4D,NKX1-1,LIN7B,LHX1,HOXB5,SMCO2,BIRC3,HTR5B,CYP26A1,GM17657,MSX2,ZFP7,GPR162,ULBP1,COCH,PRDM6,H2-OA,TMEM86B,ASB14,BMYC,PHYHD1,HOXB13,FGF15,CSF2RA,NARS2,SUGCT,TMEM176B,HSF4,SUSD3,PTX3,ACAD12,IL20RB,PRR22,NUDT12,SP9,COL27A1,TNKS2,ANKS6,TMPRSS5,MADCAM1,FST,SERPINA3N,NRN1,MCMBP,NFA…
TF	Factor: GCMa; motif: CCCGCAT	TF:M03574	FALSE	1.30742e-06	5.88359	1987	1418	197	21787	GM15217,ZDHHC14,PTH2,1700016H13RIK,PXYLP1,TOMM20L,NKX1-1,LIN7B,LHX1,PLA2G10,TRIB2,CYP26A1,DNAJC4,GPR162,CCND2,ETV2,COCH,ZFP938,PTX3,ANKS6,ZBED5,BATF3,MGLL,UNCX,ICAM5,GFRA1,VSTM5,TMEM198,GNAT1,PIGH,LBX2,ZFP771,OSR2,TRIM7,ESPN,HOOK2,TUBB4A,TRPM3,ZBTB21,DNASE2A,MCC,PLPP3,MLYCD,CDX2,KDM4B,HPCAL4,NFIA,TBXAS1,ADAMTS20,FARP2,TMEM108,SOX2,NKX2-4,SLITRK5,RPS6KA6,RANBP17,H2-Q2,SOX21,NPPC,SALL1,FUT10,PCDH8,…
TF	Factor: Zfp740; motif: NNNCCCCCCCCMNNNN; match class: 1	TF:M02834_1	FALSE	1.3598e-06	5.86653	3824	1418	336	21787	AMN,ZFP65,HCRT,CYP26C1,NKX1-2,GFI1,H2-Q5,1700016H13RIK,HES5,MAB21L2,ISG15,HPN,HOXA4,TNFAIP6,ARL4D,FFAR4,GSC,BIRC3,CYP26A1,DUOXA2,GM17657,FEV,ZCCHC12,CCND2,COCH,DUSP18,CLDND2,XYLB,GPR3,PHYHD1,HOXB13,SUGCT,SUSD3,SLC12A9,ACAD12,ZFP788,ANKS6,EMILIN1,ZBED5,CD24A,SERPINA3N,NRN1,DAND5,NFATC4,BATF3,RAB37,DHX58,TMEM255A,EPN3,HOXB7,TRIM2,SGPP2,CACNG8,KCTD12,ATP4B,HFE,PPFIA3,TMEM198,GNAL,MUC1,ZFP771,NKPD1,A…
TF	Factor: ZIC3; motif: NNNCACAGCAKGNNN	TF:M02941	FALSE	1.45112e-06	5.8383	19128	1418	1313	21787	CEP19,ADAMTS1,ZFP53,AMN,C2CD4D,HP,ZFP65,GM15217,TAF13,HCRT,LGALS2,CYP26C1,FLRT3,CLDN10,ZDHHC14,MYL7,MYADML2,PTH2,NKX1-2,F2RL1,ZFP92,EVX2,GM12216,SPACA9,GFI1,H2-Q5,PHGR1,HES5,SCGN,MAB21L2,ISG15,PRLHR,HPN,GJA4,MUC4,PARP14,CCL19,ANKRD23,MRPL24,ERICH6,ATOH1,RXFP4,TMEM267,PXYLP1,FAM90A1B,WDR31,IQCF5,TOMM20L,HOXA4,CCDC80,TNFAIP6,ARL4D,PROCR,NKX1-1,LIN7B,SLC7A9,LHX1,HOXB5,TNFAIP8,PLA2G10,ENDOU,PGAM2,FFA…
TF	Factor: SP1; motif: GGGGYGGGGNS	TF:M01303	FALSE	1.56725e-06	5.80486	7163	1418	571	21787	CEP19,ADAMTS1,ZFP65,CYP26C1,ZFP39,PTH2,NKX1-2,ZFP92,SPACA9,GFI1,1700016H13RIK,ISG15,HPN,GJA4,ERICH6,FBXL21,FAM90A1B,IQCF5,HOXA4,TNFAIP6,ARL4D,PROCR,LIN7B,SLC7A9,LHX1,HOXB5,TNFAIP8,PGAM2,FFAR4,ZFP281,EPHX4,GSC,BIRC3,HTR5B,CYP26A1,GM17657,NKX2-9,DNAJC4,RNF212,ZFP7,GPR162,ULBP1,MAP6D1,FEV,ZCCHC12,CCND2,CYP7B1,HOXB6,GULP1,CD79B,PRDM6,CLDND2,KLC3,GPR3,ENPP5,CSF2RA,SUGCT,MOSPD1,HSF4,PCSK1N,SLC12A9,A3GA…
TF	Factor: Sp1; motif: NGGGGCGGGGN	TF:M07395	FALSE	1.71951e-06	5.7646	9145	1418	704	21787	CEP19,AMN,ZFP65,CYP26C1,ZFP39,CLDN10,MYL7,PTH2,NKX1-2,ARRDC5,F2RL1,ZFP92,GFI1,SCGN,ISG15,HPN,PARP14,FBXL21,FAM90A1B,IQCF5,HOXA4,CCDC80,TNFAIP6,NKX1-1,LIN7B,LHX1,TNFAIP8,PLA2G10,FFAR4,ZFP281,EPHX4,GSC,TRIB2,CYP26A1,TNFRSF25,GM17657,NKX2-9,MSX2,DNAJC4,TAF8,ZFP7,NMB,GPR162,MAP6D1,LRRC23,FEV,CCND2,CYP7B1,GULP1,CD79B,COCH,PRDM6,DUSP18,CLDND2,KLC3,GPR3,PENK,HOXB13,ENPP5,CSF2RA,NARS2,SUGCT,MOSPD1,HSF4,S…
TF	Factor: Pax-5; motif: RRMSWGANWYCTNRAGCGKRACSRYNSM	TF:M00144	FALSE	2.01771e-06	5.69514	12002	1418	889	21787	CEP19,AMN,C2CD4D,ZFP65,TAF13,HCRT,LGALS2,CYP26C1,FLRT3,ZFP39,ZDHHC14,MYL7,NKX1-2,ARRDC5,F2RL1,ZFP92,EVX2,GM12216,GFI1,H2-Q5,1700016H13RIK,HES5,SCGN,MAB21L2,PRLHR,HPN,GJA4,PARP14,ANKRD23,FBXL21,PXYLP1,FAM90A1B,HOXA4,CCDC80,TNFAIP6,ARL4D,PROCR,NKX1-1,LIN7B,LHX1,HOXB5,TNFAIP8,ENDOU,PGAM2,FFAR4,ZFP281,TCEANC,EPHX4,GSC,SMCO2,BIRC3,TRIB2,S1PR1,CYP26A1,DUOXA2,GM17657,NKX2-9,DNAJC4,TAF8,ZFP7,NMB,LRRC23,F…
TF	Factor: Tfap2a; motif: TGCCCYNRGGGCA	TF:M04157	FALSE	2.12403e-06	5.67284	8673	1418	672	21787	AMN,TAF13,ZFP39,CLDN10,ZDHHC14,MYADML2,PTH2,ZFP92,EVX2,GM12216,SPACA9,GFI1,ISG15,PRLHR,HPN,GJA4,PARP14,CCL19,MRPL24,ERICH6,ATOH1,PXYLP1,FAM90A1B,TOMM20L,HOXA4,NKX1-1,LIN7B,LHX1,HOXB5,PGAM2,FFAR4,ZFP281,CFAP77,SRMS,TCEANC,S1PR1,CYP26A1,TNFRSF25,NMB,GPR162,CCND2,GULP1,COCH,CD40LG,DUSP18,CLDND2,ZBTB41,FAM209,GPR3,MAB21L1,FGF9,FCRLA,PHYHD1,HOXB13,CSF1R,ENPP5,SUGCT,MOSPD1,RORC,HSF4,SLC12A9,ASGR2,ACAD1…
TF	Factor: E2F-3; motif: GGCGGGN; match class: 1	TF:M02089_1	FALSE	2.19797e-06	5.65798	6914	1418	553	21787	CEP19,CYP26C1,NKX1-2,GFI1,HPN,FBXL21,FAM90A1B,HOXA4,LIN7B,LHX1,TNFAIP8,FFAR4,ZFP281,EPHX4,GSC,TRIB2,CYP26A1,GM17657,NKX2-9,MSX2,DNAJC4,TAF8,ZFP7,GPR162,FEV,CYP7B1,GULP1,CD79B,PRDM6,KLC3,GPR3,FGF9,HOXB13,FGF15,ENPP5,PPP2R2B,CSF2RA,SUGCT,MOSPD1,HSF4,SLC12A9,SP9,COL27A1,H2-Q4,CCDC18,CLEC16A,FST,CD24A,NRN1,MCMBP,SOX7,FAM166B,NFATC4,BATF3,MGLL,LTK,LHFPL2,EPN3,HOXB7,SGPP2,UNCX,LRFN3,MAFA,MCOLN2,GFRA1,M…
TF	Factor: Sp1; motif: NGGGGGCGGGGYN	TF:M00196	FALSE	2.21853e-06	5.65394	8810	1418	681	21787	CEP19,AMN,ZFP65,CYP26C1,ZFP39,CLDN10,MYL7,PTH2,NKX1-2,ZFP92,SPACA9,GFI1,H2-Q5,SCGN,ISG15,PRLHR,HPN,PARP14,FBXL21,FAM90A1B,IQCF5,HOXA4,TNFAIP6,LIN7B,LHX1,TNFAIP8,PLA2G10,FFAR4,ZFP281,EPHX4,GSC,TRIB2,CYP26A1,GM17657,NKX2-9,MSX2,DNAJC4,TAF8,ZFP7,NMB,GPR162,MAP6D1,LRRC23,FEV,CCND2,CYP7B1,GULP1,CD79B,PRDM6,DUSP18,CLDND2,KLC3,GPR3,PENK,HOXB13,FGF15,ENPP5,CSF2RA,NARS2,SUGCT,MOSPD1,HSF4,SUSD3,SLC12A9,PRR…
TF	Factor: IRF4; motif: NNNAYTCTCGGWNNN	TF:M02872	FALSE	2.48852e-06	5.60406	14528	1418	1046	21787	CEP19,ADAMTS1,AMN,TAF13,CYP26C1,FLRT3,ZFP39,CLDN10,ZDHHC14,MYL7,MYADML2,PTH2,F2RL1,ZFP92,EVX2,GM12216,GFI1,H2-Q5,1700016H13RIK,PHGR1,MAB21L2,GJA4,PARP14,ANKRD23,MRPL24,ATOH1,FBXL21,TMEM267,PXYLP1,FAM90A1B,WDR31,TOMM20L,HOXA4,CCDC80,ARL4D,LIN7B,LHX1,HOXB5,TNFAIP8,PLA2G10,ARL9,FFAR4,CFAP77,TCEANC,GSC,BIRC3,TRIB2,HTR5B,CYP26A1,DUOXA2,GM17657,DNAJC4,TAF8,ZFP7,NMB,GPR162,ULBP1,MAP6D1,LRRC23,FEV,ZCCHC1…
TF	Factor: E2F-7; motif: GRGGCGGGAANNN	TF:M10212	FALSE	2.62896e-06	5.58022	8115	1418	634	21787	CEP19,ZFP53,AMN,ZFP65,TAF13,CYP26C1,ZFP39,CLDN10,PTH2,NKX1-2,F2RL1,ZFP92,SPACA9,HES5,PRLHR,HPN,MUC4,ANKRD23,ATOH1,RXFP4,PXYLP1,WDR31,TOMM20L,HOXA4,CCDC80,TNFAIP6,ARL4D,NKX1-1,LIN7B,LHX1,TNFAIP8,FFAR4,ZFP281,EPHX4,GSC,MSX2,RNF212,CTRL,TAF8,GPR162,MAP6D1,LRRC23,FEV,ZCCHC12,HOXB6,GULP1,COCH,PRDM6,ZBTB41,KLC3,XYLB,FCRLA,PGLYRP1,ABI3BP,ENPP5,CSF2RA,SUGCT,PCSK1N,SUSD3,PTX3,ACAD12,PRR22,ZFP788,COL27A1,C…
TF	Factor: Sp1; motif: GGGGCGGGGC	TF:M00931	FALSE	3.32666e-06	5.47799	8678	1418	671	21787	CEP19,AMN,ZFP65,CYP26C1,ZFP39,CLDN10,MYL7,PTH2,NKX1-2,ARRDC5,ZFP92,SPACA9,GFI1,H2-Q5,SCGN,ISG15,HPN,PARP14,ERICH6,ATOH1,FBXL21,FAM90A1B,IQCF5,HOXA4,TNFAIP6,LIN7B,LHX1,TNFAIP8,PLA2G10,FFAR4,ZFP281,EPHX4,GSC,TRIB2,CYP26A1,GM17657,NKX2-9,MSX2,DNAJC4,TAF8,ZFP7,NMB,GPR162,MAP6D1,FEV,CCND2,CYP7B1,GULP1,CD79B,PRDM6,DUSP18,CLDND2,KLC3,GPR3,PENK,HOXB13,FGF15,ENPP5,CSF2RA,NARS2,SUGCT,MOSPD1,HSF4,SLC12A9,SP…
TF	Factor: Pax-5; motif: BCNNNRNGCANBGNTGNRTAGCSGCHNB	TF:M00143	FALSE	3.80915e-06	5.41917	10862	1418	814	21787	ADAMTS1,AMN,C2CD4D,CYP26C1,CLDN10,ZDHHC14,MYADML2,PTH2,NKX1-2,ARRDC5,ZFP92,EVX2,GM12216,GFI1,H2-Q5,PHGR1,HES5,MAB21L2,ISG15,HPN,GJA4,ANKRD23,ATOH1,RXFP4,PXYLP1,ARL4D,PROCR,NKX1-1,LIN7B,HOXB5,TNFAIP8,ARL9,PGAM2,FFAR4,ZFP281,CFAP77,SRMS,TCEANC,GSC,SMCO2,BIRC3,S1PR1,TNFRSF25,GM17657,NKX2-9,MSX2,DNAJC4,RNF212,NMB,MAP6D1,FEV,ZCCHC12,CCND2,CYP7B1,HOXB6,COCH,PRDM6,HOXB3,H2-OA,MESP2,ZBTB41,KLC3,BMYC,XYLB…
TF	Factor: LF-A1; motif: GGGSTCWR	TF:M00646	FALSE	4.34094e-06	5.36242	12574	1418	923	21787	CEP19,ZFP53,AMN,C2CD4D,TAF13,LGALS2,CYP26C1,ZFP39,ZDHHC14,MYL7,MYADML2,PTH2,NKX1-2,ARRDC5,F2RL1,GM12216,SPACA9,GFI1,H2-Q5,1700016H13RIK,HES5,SCGN,PRLHR,HPN,GJA4,MUC4,PARP14,CCL19,ANKRD23,ERICH6,ATOH1,IQCF5,CCDC80,NKX1-1,LIN7B,SLC7A9,LHX1,HOXB5,TNFAIP8,PLA2G10,ENDOU,ZFP281,SRMS,EPHX4,TRIB2,HTR5B,S1PR1,TNFRSF25,DUOXA2,GM17657,NKX2-9,MSX2,DNAJC4,ZFP7,NMB,GPR162,ULBP1,MAP6D1,FEV,ZCCHC12,CCND2,HOXB6,G…
TF	Factor: VDR; motif: GGGKNARNRRGGWSA; match class: 1	TF:M00444_1	FALSE	4.84904e-06	5.31434	3798	1418	331	21787	AMN,HP,CYP26C1,PTH2,ZFP92,SPACA9,GFI1,H2-Q5,1700016H13RIK,ISG15,PARP14,CCL19,ATOH1,FAM90A1B,LIN7B,SLC7A9,PLA2G10,FFAR4,ZFP281,BIRC3,NKX2-9,DNAJC4,RNF212,GPR162,LRRC23,ETV2,COCH,PRDM6,HOXB3,DUSP18,PGLYRP1,HOXB13,CSF1R,CSF2RA,MOSPD1,RORC,HSF4,SUSD3,SLC12A9,PRR22,ZFP788,COL27A1,H2-Q4,EMILIN1,NRN1,NFATC4,PADI4,LTK,TMEM255A,HOXB7,CACNG8,UNCX,GM13283,BIK,HFE,PPFIA3,TMEM198,FBXO24,NR4A3,MZB1,NKPD1,OSR2,…
TF	Factor: Ikaros; motif: TGGGAGN	TF:M07260	FALSE	5.35646e-06	5.27112	11468	1418	852	21787	CEP19,ZFP53,AMN,HP,GM15217,TAF13,HCRT,LGALS2,CYP26C1,CLDN10,ZDHHC14,MYL7,MYADML2,ARRDC5,F2RL1,ZFP92,SPACA9,H2-Q5,HES5,MAB21L2,HPN,GJA4,MUC4,ANKRD23,MRPL24,ATOH1,PXYLP1,FAM90A1B,WDR31,TOMM20L,CCDC80,ARL4D,PROCR,LIN7B,SLC7A9,LHX1,TNFAIP8,PLA2G10,ENDOU,FFAR4,ZFP281,CFAP77,SRMS,SMCO2,S1PR1,CYP26A1,TNFRSF25,GM17657,NKX2-9,MSX2,RNF212,TAF8,ZFP7,NMB,GPR162,ULBP1,MAP6D1,LRRC23,FEV,ZCCHC12,GULP1,CD79B,PRD…
TF	Factor: PUR1; motif: GGGNCAGNN	TF:M01721	FALSE	7.95805e-06	5.09919	7306	1418	576	21787	CEP19,AMN,C2CD4D,ZFP65,HCRT,LGALS2,ZFP39,CLDN10,ZDHHC14,PTH2,F2RL1,EVX2,GM12216,ISG15,HPN,GJA4,MUC4,CCL19,ERICH6,FBXL21,RXFP4,HOXA4,NKX1-1,FFAR4,SMCO2,BIRC3,S1PR1,CYP26A1,TNFRSF25,GM17657,NKX2-9,DNAJC4,TAF8,ZFP7,MAP6D1,ZCCHC12,CCND2,HOXB6,GULP1,ETV2,PRDM6,FAM209,KLC3,GPR3,MAB21L1,FGF9,H2-DMB2,PHYHD1,CSF1R,PPP2R2B,CSF2RA,SUSD3,A3GALT2,IL6,AGR2,COL27A1,CCDC18,ANKS6,EMILIN1,MADCAM1,FST,LRRC25,MCMBP,…
TF	Factor: Zic3; motif: NMCCCCCGGGGGGGN	TF:M02837	FALSE	8.22945e-06	5.08463	3312	1418	294	21787	AMN,MYADML2,EVX2,1700016H13RIK,HES5,HPN,GJA4,FBXL21,PXYLP1,HOXA4,ENDOU,TCEANC,EPHX4,CYP26A1,TNFRSF25,CCND2,GULP1,ETV2,CD79B,COCH,HOXB3,PDZD9,PENK,PPP2R2B,PRR22,ZFP788,H2-Q4,TNKS2,ANKS6,MADCAM1,FST,NRN1,RAB37,MGLL,6030468B19RIK,DLC1,LHFPL2,EPN3,MAFA,ICAM5,SLC31A2,TMEM198,ZFP771,NKPD1,DUSP5,TRIM7,PPM1L,IRS1,ALDH7A1,NOVA2,RHOF,HOOK2,TUBB4A,GATA5,FOXD1,TTC39D,PLPP3,GPR151,SAMD14,IFNGR1,CDX2,PLA2G3,TR…
TF	Factor: Sp5; motif: RNGGRGGNGGRGNNGGGGGAGGRG; match class: 1	TF:M10376_1	FALSE	9.93105e-06	5.003	1948	1418	190	21787	HP,ZFP65,NKX1-2,1700016H13RIK,FAM90A1B,HOXA4,LIN7B,PLA2G10,ENDOU,FFAR4,CFAP77,EPHX4,GSC,CYP26A1,GPR162,FEV,CCND2,DUSP18,MOSPD1,SUSD3,CD24A,NFATC4,BATF3,DZIP1,TMEM255A,TRIM2,CACNG8,MALT1,KCTD12,SLC31A2,LBX2,ADRA2A,IRS1,NEUROD2,NOVA2,PLEKHA6,NEUROG3,PRR5L,PLPP3,STRN3,RET,TRIM63,DUSP16,NFIA,JPH3,SCRT1,ABCB9,TMEM30B,ALX1,MDK,H2-Q7,FOXG1,ASCL1,RPS6KA6,WT1,PPP1R3D,KRT18,SOX21,IRX1,SALL1,ZIC2,CCDC92B,PO…
TF	Factor: E2F-2; motif: NNNANGGCGCGCNNN	TF:M02742	FALSE	1.10804e-05	4.95544	3539	1418	310	21787	CEP19,FLRT3,CLDN10,PTH2,NKX1-2,H2-Q5,1700016H13RIK,HES5,PRLHR,GJA4,PXYLP1,FAM90A1B,HOXA4,HOXB5,FFAR4,CFAP77,SRMS,TCEANC,EPHX4,TRIB2,CYP26A1,TNFRSF25,MAP6D1,PRDM6,COL27A1,ANKS6,MLXIPL,DLC1,LHFPL2,HOXB7,SGPP2,MAFA,GFRA1,GM13283,BIK,RAD17,TMEM198,GNAL,SCARB1,NR4A3,RNF122,IRS1,RHOV,COIL,NOVA2,ANP32A,GRAMD1C,FAM163A,NAGLU,MAFB,ZBTB21,GATA5,TTC39D,KREMEN2,FOXL1,SLC45A3,STRN3,CEP250,NRP2,KDM4B,PPP1R3E,H…
TF	Factor: NGFI-C; motif: WTGCGTGGGYGG	TF:M00244	FALSE	1.11991e-05	4.95082	5026	1418	417	21787	CLDN10,NKX1-2,F2RL1,ZFP92,SPACA9,GFI1,1700016H13RIK,MAB21L2,PARP14,PXYLP1,HOXA4,TNFAIP6,NKX1-1,LIN7B,ZFP281,CFAP77,GSC,BIRC3,TNFRSF25,GM17657,ZFP7,NMB,FEV,ZCCHC12,HOXB6,COCH,PRDM6,ERC2,HOXB3,DUSP18,KLC3,XYLB,MAB21L1,PGLYRP1,PHYHD1,CSF2RA,TMEM176B,HSF4,PTX3,PRAM1,ZFP788,SP9,AGR2,CLEC16A,INO80B,ZBED5,FST,CD24A,LRRC25,NRN1,MCMBP,NFATC4,PADI4,RAB37,MGLL,ABCA3,DZIP1,SGPP2,MAFA,ICAM5,KBTBD3,KCTD12,ATP4…
TF	Factor: myogenin; motif: RGCAGSTG	TF:M00712	FALSE	1.24567e-05	4.9046	6667	1418	531	21787	ADAMTS1,AMN,C2CD4D,HP,HCRT,LGALS2,FLRT3,ZFP39,ZDHHC14,MYL7,MYADML2,ARRDC5,H2-Q5,1700016H13RIK,ISG15,MUC4,MRPL24,RXFP4,TOMM20L,HOXA4,ARL4D,PROCR,SLC7A9,ENDOU,PGAM2,GSC,CYP26A1,TNFRSF25,NKX2-9,DNAJC4,CTRL,TAF8,ZFP7,GPR162,MAP6D1,ZCCHC12,ETV2,CD79B,PRDM6,ERC2,HOXB3,H2-OA,TMEM86B,CLDND2,FGF9,PDZD9,CSF1R,PPP2R2B,TMEM176B,RORC,SUSD3,ASGR2,ACAD12,PRR22,NUDT12,EMILIN1,INO80B,MADCAM1,CD24A,LRRC25,SERPINA3…
TF	Factor: CPBP; motif: SNCCCNN	TF:M01822	FALSE	1.36373e-05	4.86527	21076	1418	1404	21787	CEP19,ADAMTS1,ZFP53,AMN,C2CD4D,HP,ZFP65,GM15217,TAF13,HCRT,LGALS2,CYP26C1,FLRT3,ZFP39,CLDN10,ZDHHC14,MYL7,MYADML2,PTH2,NKX1-2,ARRDC5,F2RL1,ZFP92,EVX2,GM12216,SPACA9,GFI1,H2-Q5,1700016H13RIK,PHGR1,HES5,SCGN,MAB21L2,ISG15,PRLHR,HPN,GJA4,MUC4,PARP14,CCL19,ANKRD23,MRPL24,ERICH6,ATOH1,FBXL21,RXFP4,TMEM267,PXYLP1,FAM90A1B,WDR31,IQCF5,TOMM20L,HOXA4,CCDC80,TNFAIP6,ARL4D,PROCR,NKX1-1,LIN7B,SLC7A9,LHX1,HOX…
TF	Factor: Zic2; motif: NMCCCCCGGGGGGGN	TF:M02836	FALSE	1.55562e-05	4.8081	3797	1418	328	21787	AMN,ZDHHC14,MYADML2,ZFP92,EVX2,1700016H13RIK,HES5,ISG15,HPN,GJA4,PARP14,FBXL21,PXYLP1,HOXA4,ENDOU,PGAM2,TCEANC,EPHX4,TRIB2,CYP26A1,TNFRSF25,NKX2-9,CCND2,GULP1,ETV2,CD79B,COCH,HOXB3,PDZD9,PPP2R2B,HSF4,A3GALT2,PRR22,ZFP788,COL27A1,TNKS2,ANKS6,MADCAM1,NRN1,RAB37,MGLL,6030468B19RIK,DLC1,LTK,LHFPL2,EPN3,MAFA,ICAM5,SLC31A2,ALOX12,VSIG8,ZFP771,NKPD1,DUSP5,TRIM7,IRS1,ALDH7A1,ESPN,NOVA2,RHOF,CHST4,NPHP4,P…
TF	Factor: AP-2alphaA; motif: ANMGCCTNAGGCKNT; match class: 1	TF:M01047_1	FALSE	1.67777e-05	4.77527	7295	1418	573	21787	ADAMTS1,GM15217,TAF13,LGALS2,ZFP39,MYADML2,PTH2,NKX1-2,EVX2,GM12216,GFI1,HES5,HPN,ERICH6,FBXL21,PXYLP1,IQCF5,TOMM20L,HOXA4,NKX1-1,SLC7A9,TNFAIP8,PLA2G10,FFAR4,ZFP281,TCEANC,EPHX4,SMCO2,TRIB2,HTR5B,TNFRSF25,DNAJC4,CTRL,TAF8,ZFP7,FEV,ZCCHC12,PRDM6,HOXB3,DUSP18,FAM209,MAB21L1,FGF9,FCRLA,PGLYRP1,PENK,ZFP938,HOXB13,FGF15,CSF2RA,NARS2,TMEM176B,SLC12A9,PRR22,ZFP788,SP9,COL27A1,TNKS2,ANKS6,CD24A,LRRC25,S…
TF	Factor: AP-2alphaA; motif: ANMGCCTNAGGCKNT	TF:M01047	FALSE	1.67777e-05	4.77527	7295	1418	573	21787	ADAMTS1,GM15217,TAF13,LGALS2,ZFP39,MYADML2,PTH2,NKX1-2,EVX2,GM12216,GFI1,HES5,HPN,ERICH6,FBXL21,PXYLP1,IQCF5,TOMM20L,HOXA4,NKX1-1,SLC7A9,TNFAIP8,PLA2G10,FFAR4,ZFP281,TCEANC,EPHX4,SMCO2,TRIB2,HTR5B,TNFRSF25,DNAJC4,CTRL,TAF8,ZFP7,FEV,ZCCHC12,PRDM6,HOXB3,DUSP18,FAM209,MAB21L1,FGF9,FCRLA,PGLYRP1,PENK,ZFP938,HOXB13,FGF15,CSF2RA,NARS2,TMEM176B,SLC12A9,PRR22,ZFP788,SP9,COL27A1,TNKS2,ANKS6,CD24A,LRRC25,S…
TF	Factor: SREBP-1; motif: CACSCCA	TF:M00749	FALSE	1.77978e-05	4.74963	8725	1418	669	21787	CEP19,ADAMTS1,AMN,C2CD4D,HCRT,CYP26C1,ZFP39,CLDN10,MYL7,MYADML2,PTH2,ARRDC5,F2RL1,GM12216,GFI1,1700016H13RIK,PHGR1,SCGN,ISG15,PRLHR,GJA4,ANKRD23,ERICH6,FBXL21,TMEM267,PXYLP1,IQCF5,HOXA4,NKX1-1,LIN7B,ENDOU,PGAM2,CFAP77,EPHX4,GSC,SMCO2,BIRC3,TRIB2,HTR5B,GM17657,TAF8,GPR162,ULBP1,MAP6D1,LRRC23,FEV,ZCCHC12,HOXB6,ETV2,HOXB3,H2-OA,MESP2,CLDND2,ASB14,GPR3,PGLYRP1,PHYHD1,HOXB13,ABI3BP,FGF15,CSF1R,CSF2RA,…
TF	Factor: Sp1; motif: GGGGCGGGGT	TF:M00008	FALSE	1.88e-05	4.72584	8368	1418	645	21787	CEP19,HP,HCRT,ZFP39,F2RL1,SPACA9,GFI1,H2-Q5,PHGR1,SCGN,PRLHR,HPN,ERICH6,ATOH1,FBXL21,PXYLP1,FAM90A1B,IQCF5,HOXA4,ARL4D,LIN7B,LHX1,TNFAIP8,PLA2G10,ARL9,FFAR4,ZFP281,EPHX4,GSC,BIRC3,TRIB2,CYP26A1,GM17657,NKX2-9,DNAJC4,ZFP7,NMB,GPR162,MAP6D1,FEV,GULP1,ETV2,KLC3,GPR3,FGF15,ENPP5,CSF2RA,SUGCT,MOSPD1,HSF4,PCSK1N,SUSD3,PRR22,ZFP788,SP9,CCDC18,MADCAM1,CD24A,LRRC25,NRN1,FAM166B,NFATC4,BATF3,RAB37,6030468B…
TF	Factor: Tfap2a; motif: TGCCCYNRGGCA; match class: 1	TF:M04155_1	FALSE	2.07983e-05	4.68197	3180	1418	282	21787	ZDHHC14,PTH2,NKX1-2,GM12216,ANKRD23,HOXA4,NKX1-1,GSC,CYP26A1,DUOXA2,DNAJC4,ZFP7,ZCCHC12,COCH,CLDND2,GPR3,FGF9,H2-DMB2,HSF4,PRR22,NUDT12,ZFP788,COL27A1,ZBED5,FST,CD24A,BATF3,PADI4,RAB37,ABCA3,LHFPL2,MAFA,GFRA1,KCTD12,GM5475,PDHX,ATP4B,GNAT1,MKX,SCARB1,NR4A3,D16ERTD472E,DUSP5,OSR2,IRS1,RHOV,FZD8,GPR61,CHST4,TUBB4A,CAR9,NAGLU,NEUROG3,EVA1A,ZBTB21,COX7B2,KREMEN2,MLYCD,NRP2,PARP9,PPARA,OXCT2A,LBR,DTX3…
TF	Factor: FPM315; motif: SRGGGAGGAGGN	TF:M01587	FALSE	2.15659e-05	4.66623	2435	1418	226	21787	ZFP65,H2-Q5,MUC4,CCDC80,LHX1,FFAR4,TCEANC,EPHX4,GSC,GPR162,LRRC23,FEV,ZCCHC12,CCND2,HOXB6,GULP1,ETV2,CD79B,COCH,BMYC,PDZD9,CSF2RA,RORC,SLC12A9,ASGR2,EMILIN1,CD24A,DAND5,BATF3,6030468B19RIK,LHFPL2,SGPP2,CACNG8,UNCX,LRFN3,MCOLN2,ATP4B,GNAL,FBXO24,MUC1,NR4A3,IRS1,BMP4,BTBD17,PLEKHA6,GATA5,PRR5L,TTC39D,ELOVL6,STRN3,PLA2G3,B3GNT3,STARD6,HYAL3,OXCT2A,JAG1,NFIA,FBN2,VGF,SCRT1,SMARCA2,NMNAT1,TMEM30B,ZCCH…
TF	Factor: Egr-2; motif: GCGTGGGCGG	TF:M05494	FALSE	2.95269e-05	4.52978	7247	1418	568	21787	HP,CYP26C1,CLDN10,ZDHHC14,PTH2,SPACA9,MAB21L2,MUC4,FBXL21,TMEM267,PXYLP1,FAM90A1B,HOXA4,NKX1-1,LIN7B,LHX1,HOXB5,TNFAIP8,FFAR4,EPHX4,GSC,TNFRSF25,DUOXA2,ZFP7,NMB,FEV,ZCCHC12,CCND2,CD79B,COCH,H2-OA,CD40LG,DUSP18,BMYC,XYLB,GPR3,PENK,FGF15,CSF2RA,SUGCT,MOSPD1,RORC,SLC12A9,SP9,H2-Q4,CCDC18,CLEC16A,TNKS2,ZBED5,FST,CD24A,NRN1,MCMBP,NFATC4,PADI4,RAB37,MGLL,ABCA3,DLC1,LTK,DZIP1,LHFPL2,TRIM2,SGPP2,CACNG8,M…
TF	Factor: MZF-1; motif: TGGGGAR	TF:M01733	FALSE	2.9702e-05	4.52721	10390	1418	777	21787	CEP19,ZFP53,AMN,C2CD4D,ZFP65,HCRT,CLDN10,ZDHHC14,PTH2,NKX1-2,ARRDC5,ZFP92,GM12216,SPACA9,GFI1,H2-Q5,PHGR1,HES5,PRLHR,GJA4,MUC4,MRPL24,PXYLP1,FAM90A1B,WDR31,IQCF5,TOMM20L,ARL4D,SLC7A9,LHX1,TNFAIP8,ENDOU,PGAM2,EPHX4,GSC,SMCO2,TRIB2,HTR5B,S1PR1,CYP26A1,NKX2-9,ZFP7,NMB,GPR162,ULBP1,FEV,CCND2,CYP7B1,HOXB6,GULP1,ETV2,COCH,ERC2,HOXB3,CD40LG,DUSP18,ASB14,FAM209,GPR3,PDZD9,PGLYRP1,PHYHD1,PENK,ZFP938,HOXB1…
TF	Factor: WT1; motif: NGCGGGGGGGTSMMCYN	TF:M05599	FALSE	3.3973e-05	4.46887	5326	1418	435	21787	ZFP65,NKX1-2,ZFP92,EVX2,GFI1,HES5,MAB21L2,ISG15,PXYLP1,FAM90A1B,IQCF5,HOXA4,TNFAIP6,ARL4D,LIN7B,SLC7A9,LHX1,ZFP281,EPHX4,GSC,BIRC3,DUOXA2,GM17657,NMB,FEV,ZCCHC12,CCND2,CYP7B1,PRDM6,TMEM86B,CLDND2,XYLB,GPR3,FGF9,HOXB13,FGF15,CSF2RA,TMEM176B,SLC12A9,ZFP788,SP9,TNKS2,ANKS6,CD24A,NRN1,MCMBP,SOX7,DAND5,NFATC4,RAB37,MGLL,LTK,EPN3,HOXB7,SGPP2,CACNG8,UNCX,LRFN3,MAFA,MCOLN2,GFRA1,MALT1,KCTD12,ATP4B,HFE,TB…
TF	Factor: PLAG1; motif: GRGGCNNHNNNRRGGG	TF:M01778	FALSE	3.5662e-05	4.44779	1802	1418	176	21787	GM15217,CYP26C1,NKX1-2,H2-Q5,HPN,FAM90A1B,HOXA4,FFAR4,GSC,CCND2,COCH,CSF2RA,MOSPD1,TMEM176B,PCSK1N,SLC12A9,SP9,SOX7,NFATC4,BATF3,ABCA3,CACNG8,LRFN3,MALT1,HFE,PPFIA3,TMEM198,MZB1,ADPRHL1,ZFP771,IRS1,NOVA2,YPEL3,TUBB4A,MRGPRG,1700008O03RIK,MLYCD,STRN3,MRPL35,LHX9,F8A,NFIA,GNB3,C1QL4,SCRT1,RFXANK,TMEM108,SOX2,NKX2-4,BEX1,ZDBF2,MDK,CRABP1,FOXG1,RPS6KA6,STK26,HOXD13,GM20878,CCDC92B,CYBA,POU3F3,DLX6,ZF…
TF	Factor: slug; motif: KCACCTGN	TF:M03565	FALSE	4.00189e-05	4.39774	2519	1418	231	21787	MYADML2,NKX1-2,F2RL1,ANKRD23,WDR31,HOXA4,TNFAIP8,CFAP77,BIRC3,TNFRSF25,TAF8,GPR162,CYP7B1,COCH,MESP2,KLC3,BMYC,TMEM176B,SUSD3,PRAM1,INO80B,LRRC25,SOX7,PADI4,MLXIPL,ABCA3,LTK,D930020B18RIK,GFRA1,BIK,PPFIA3,SCARB1,MZB1,ADRA2A,TRIM7,ALDH7A1,NOVA2,CCL5,ANP32A,M1AP,MTHFSD,TUBB4A,NAGLU,NEUROG3,GATA5,AHR,MCC,KREMEN2,1700008O03RIK,SERAC1,CEP250,FN3KRP,PPP1R3E,RWDD2A,BGLAP3,F8A,TRIM12C,ZDHHC23,JPH3,VGF,CP…
TF	Factor: NF-1B; motif: CTGGCASGV	TF:M07051	FALSE	4.0817e-05	4.38916	3625	1418	313	21787	ADAMTS1,C2CD4D,PTH2,EVX2,GJA4,FBXL21,TOMM20L,LHX1,SMCO2,CYP26A1,TNFRSF25,DUOXA2,NKX2-9,CTRL,NMB,ULBP1,LRRC23,FEV,ETV2,MESP2,ZBTB41,XYLB,PDZD9,H2-DMB2,PHYHD1,NARS2,TMEM176B,A3GALT2,SP9,TNKS2,EMILIN1,INO80B,FST,LRRC25,BATF3,ABCA3,DZIP1,TMEM255A,GM13283,TRUB1,GM5475,GALNT3,TMEM198,GNAT1,FBXO24,SCARB1,MUC1,OSR2,ERCC2,RNF122,ESPN,BNIPL,OTP,NOVA2,GPR61,CHST4,YPEL3,NPHP4,PLEKHA6,CAR9,FAM163A,MRGPRG,NEUR…
TF	Factor: Zfp281; motif: NNCCCCCCCCCCMYC; match class: 1	TF:M02831_1	FALSE	4.19532e-05	4.37724	2494	1418	229	21787	AMN,ZFP65,CYP26C1,NKX1-2,H2-Q5,1700016H13RIK,HPN,HOXA4,TNFAIP6,PLA2G10,FFAR4,BIRC3,ZCCHC12,CCND2,COCH,DUSP18,GPR3,PHYHD1,HOXB13,SUSD3,SLC12A9,ACAD12,ZFP788,ANKS6,EMILIN1,ZBED5,CD24A,NRN1,NFATC4,BATF3,DZIP1,EPN3,TRIM2,SGPP2,CACNG8,KCTD12,HFE,SLC31A2,TMEM198,MUC1,NKPD1,ADRA2A,OSR2,NEUROD2,CHST4,M1AP,YPEL3,CAR9,FASTKD1,MCC,PLPP3,SLC26A6,RET,CDX2,WDYHV1,GRAMD3,RWDD2A,LHX9,B3GNT3,LRRC7,NFIA,FBN2,JPH3,…
TF	Factor: E2F-4; motif: NGGGGGCGGGRMNN	TF:M10211	FALSE	5.95313e-05	4.22525	7000	1418	549	21787	ZFP65,CYP26C1,CLDN10,NKX1-2,F2RL1,SPACA9,GFI1,ISG15,HPN,GJA4,ANKRD23,ATOH1,FBXL21,IQCF5,HOXA4,CCDC80,ARL4D,NKX1-1,LIN7B,LHX1,PLA2G10,FFAR4,ZFP281,EPHX4,GSC,CYP26A1,GM17657,ZFP7,GPR162,MAP6D1,LRRC23,FEV,CCND2,CYP7B1,GULP1,CD79B,COCH,PRDM6,CLDND2,ZBTB41,XYLB,GPR3,CSF2RA,SUGCT,MOSPD1,SUSD3,SLC12A9,PTX3,PRR22,ZFP788,CLEC16A,CD24A,NRN1,MCMBP,FAM166B,NFATC4,BATF3,MLXIPL,MGLL,DLC1,LTK,DZIP1,LHFPL2,EPN3,…
TF	Factor: IRF6; motif: NNNACTCYCGGKNNN	TF:M02874	FALSE	6.20162e-05	4.20749	13418	1418	968	21787	CEP19,ADAMTS1,AMN,ZFP65,TAF13,LGALS2,CYP26C1,CLDN10,ZDHHC14,MYL7,MYADML2,PTH2,NKX1-2,F2RL1,ZFP92,EVX2,GFI1,H2-Q5,1700016H13RIK,PHGR1,MAB21L2,PRLHR,HPN,GJA4,PARP14,CCL19,ANKRD23,MRPL24,ATOH1,FBXL21,TMEM267,PXYLP1,FAM90A1B,WDR31,IQCF5,TOMM20L,HOXA4,CCDC80,ARL4D,PROCR,NKX1-1,LIN7B,LHX1,HOXB5,TNFAIP8,ARL9,CFAP77,TCEANC,GSC,TRIB2,HTR5B,TNFRSF25,DUOXA2,NKX2-9,DNAJC4,RNF212,TAF8,ZFP7,NMB,GPR162,ULBP1,MA…
TF	Factor: KROX; motif: CCCGCCCCCRCCCC	TF:M00982	FALSE	6.58973e-05	4.18113	6000	1418	480	21787	ZFP65,CYP26C1,ZFP39,PTH2,NKX1-2,ZFP92,SPACA9,H2-Q5,1700016H13RIK,PARP14,IQCF5,HOXA4,NKX1-1,LIN7B,LHX1,HOXB5,FFAR4,CYP26A1,TNFRSF25,GM17657,NKX2-9,DNAJC4,ZFP7,NMB,MAP6D1,FEV,ZCCHC12,CCND2,CYP7B1,ETV2,CD79B,COCH,DUSP18,CLDND2,XYLB,GPR3,CSF2RA,SUGCT,SUSD3,SLC12A9,PRR22,SP9,H2-Q4,CLEC16A,TNKS2,FST,CD24A,NRN1,FAM166B,NFATC4,BATF3,MGLL,ABCA3,LTK,DZIP1,LHFPL2,EPN3,HOXB7,TRIM2,UNCX,MCOLN2,ICAM5,GFRA1,MAL…
TF	Factor: CP2/LBP-1c/LSF; motif: GCTGGNTNGNNCYNG	TF:M00947	FALSE	6.77855e-05	4.16886	8639	1418	659	21787	ADAMTS1,ZFP65,CYP26C1,CLDN10,ZDHHC14,MYL7,PTH2,ARRDC5,ZFP92,H2-Q5,HES5,SCGN,MAB21L2,HPN,CCL19,MRPL24,ATOH1,PXYLP1,WDR31,IQCF5,TOMM20L,TNFAIP6,PROCR,NKX1-1,LIN7B,SLC7A9,HOXB5,PLA2G10,ENDOU,ARL9,CFAP77,SRMS,TRIB2,HTR5B,S1PR1,CYP26A1,TNFRSF25,NKX2-9,RNF212,ZFP7,GPR162,ETV2,CD79B,PRDM6,H2-OA,MESP2,TMEM86B,KLC3,MAB21L1,FCRLA,PDZD9,H2-DMB2,PGLYRP1,PHYHD1,PENK,HOXB13,FGF15,PPP2R2B,MOSPD1,TMEM176B,RORC,H…
TF	Factor: E2F-1; motif: TTGGCGCGRAANNGNM	TF:M00938	FALSE	7.55801e-05	4.12159	5231	1418	426	21787	AMN,CLDN10,ZDHHC14,NKX1-2,ZFP92,EVX2,H2-Q5,1700016H13RIK,HES5,SCGN,MAB21L2,FBXL21,RXFP4,PXYLP1,FAM90A1B,HOXA4,NKX1-1,LHX1,ZFP281,SRMS,EPHX4,GSC,TRIB2,HTR5B,S1PR1,FEV,COCH,PRDM6,ZBTB41,XYLB,GPR3,PENK,ENPP5,HSF4,SP9,COL27A1,H2-Q4,ANKS6,FST,NRN1,MCMBP,BATF3,RAB37,MGLL,ABCA3,DLC1,LTK,EPN3,TRIM2,D930020B18RIK,KCTD12,PDHX,GALNT3,BIK,RAD17,SLC31A2,ZFP324,TMEM198,MKX,SCARB1,NR4A3,RAD51AP2,ADRA2A,OSR2,ESP…
TF	Factor: Spz1; motif: DNNGGRGGGWWNNNN; match class: 1	TF:M00446_1	FALSE	7.7426e-05	4.11111	2913	1418	259	21787	ZFP53,AMN,MYL7,NKX1-2,1700016H13RIK,HES5,ISG15,GJA4,MUC4,PARP14,ATOH1,FAM90A1B,WDR31,TNFAIP6,NKX1-1,EPHX4,GM17657,LRRC23,ZCCHC12,CCND2,GULP1,ETV2,CLDND2,GPR3,HOXB13,FGF15,CSF2RA,NARS2,SUGCT,MOSPD1,ASGR2,ACAD12,ZFP788,IL6,SP9,AGR2,CD24A,TLR6,PADI4,6030468B19RIK,LTK,DZIP1,TMEM255A,LHFPL2,HOXB7,CACNG8,MCOLN2,GM13283,KBTBD3,ATP4B,BTK,SLC31A2,TMEM198,SCARB1,MUC1,ZFP771,OSR2,ERCC2,TAP2,BNIPL,RHOF,BMP4,…
TF	Factor: KROX; motif: CCCGCCCCCRCCCC; match class: 1	TF:M00982_1	FALSE	8.71376e-05	4.05979	2044	1418	193	21787	NKX1-2,HOXA4,NKX1-1,LHX1,FFAR4,NKX2-9,GPR3,CSF2RA,SUGCT,SLC12A9,SP9,H2-Q4,CLEC16A,CD24A,NFATC4,BATF3,LTK,TRIM2,MCOLN2,MALT1,TMEM198,SCARB1,GM43517,ZFP771,NKPD1,ALDH7A1,NEUROD2,NOVA2,ANP32A,YPEL3,HOOK2,EVA1A,HOXB4,KREMEN2,SAMD14,WDYHV1,LHX9,PPARA,ZDHHC23,DUSP16,NFIA,FBN2,SCRT1,FARP2,ZFP296,PSD2,TMEM30B,BEX1,SOX3,H2-Q7,ZFP641,FOXG1,BHLHE22,RPS6KA6,SLC35D3,SOX30,EPCAM,PPP1R3D,IRX1,ZIC2,CCDC92B,ESRP2…
TF	Factor: Egr-1; motif: NNGCGKGGGCGGGG; match class: 1	TF:M10213_1	FALSE	0.000105163	3.97814	1167	1418	123	21787	NKX1-2,HOXA4,FFAR4,GSC,CYP26A1,ZFP7,GPR3,CSF2RA,SUGCT,SLC12A9,SP9,CD24A,NRN1,LTK,GFRA1,MUC1,NKPD1,NOVA2,EVA1A,HOXB4,KREMEN2,FOXL1,SAMD14,STRN3,RET,GRAMD3,PPARA,LRRC7,ZDHHC23,DUSP16,NFIA,FBN2,JPH3,SCRT1,FARP2,SOX2,ALX1,FOXE1,ZFP641,FOXG1,BHLHE22,SOX30,PPP1R3D,CCDC92B,POU3F2,RASD2,CDKN1C,HHIPL1,ARAP2,GPRIN1,ZFP536,LY6G6C,NKX6-1,LY6H,DSP,SYP,PHOX2A,SPINT1,FOXF1,KHK,PLK5,DMRT1,KLF2,TRIM62,TFAP2A,DHH,…
TF	Factor: Egr-1; motif: GCGGGGGCGG	TF:M01873	FALSE	0.000109866	3.95914	5019	1418	410	21787	ZFP65,ZFP92,SPACA9,HOXA4,NKX1-1,LHX1,FFAR4,CYP26A1,TNFRSF25,NKX2-9,DNAJC4,ZFP7,MAP6D1,FEV,ZCCHC12,COCH,KLC3,XYLB,GPR3,CSF2RA,SUGCT,SUSD3,SLC12A9,PRR22,SP9,H2-Q4,CCDC18,CLEC16A,TNKS2,ZBED5,FST,CD24A,NRN1,MCMBP,FAM166B,BATF3,MGLL,LTK,DZIP1,LHFPL2,EPN3,TRIM2,UNCX,MAFA,ICAM5,GFRA1,TRUB1,GALNT3,PPFIA3,ZFP324,TMEM198,GNAL,MUC1,GM43517,ZFP771,NKPD1,IRS1,ALDH7A1,COIL,ESPN,BNIPL,OTP,NEUROD2,NOVA2,SLC29A4,…
TF	Factor: AHR; motif: CACGCN	TF:M01855	FALSE	0.000114906	3.93966	8485	1418	647	21787	CEP19,ADAMTS1,C2CD4D,TAF13,FLRT3,CLDN10,ZDHHC14,MYADML2,GM12216,SPACA9,GFI1,H2-Q5,1700016H13RIK,HES5,SCGN,MAB21L2,PARP14,CCL19,ERICH6,FBXL21,PXYLP1,IQCF5,HOXA4,ARL4D,NKX1-1,LHX1,TNFAIP8,ENDOU,FFAR4,ZFP281,CFAP77,SRMS,EPHX4,BIRC3,TRIB2,HTR5B,TNFRSF25,DUOXA2,TAF8,GPR162,FEV,CCND2,CYP7B1,COCH,PRDM6,HOXB3,TMEM86B,FAM209,KLC3,XYLB,MAB21L1,PDZD9,PGLYRP1,PENK,FGF15,ENPP5,PPP2R2B,NARS2,SUGCT,TMEM176B,HSF…
TF	Factor: Zic3; motif: NMCCCCCGGGGGGGN; match class: 1	TF:M02837_1	FALSE	0.000124602	3.90448	2041	1418	192	21787	MYADML2,EVX2,GJA4,FBXL21,PXYLP1,HOXA4,ENDOU,TCEANC,EPHX4,CCND2,GULP1,COCH,HOXB3,PRR22,ZFP788,ANKS6,MADCAM1,NRN1,RAB37,MGLL,6030468B19RIK,DLC1,LHFPL2,ZFP771,NKPD1,TRIM7,IRS1,ALDH7A1,NOVA2,RHOF,TUBB4A,GATA5,TTC39D,PLPP3,SAMD14,IFNGR1,CDX2,PLA2G3,JAG1,VGF,SCRT1,TMEM108,NKX2-4,ZCCHC3,HS6ST2,H2-Q7,ZFP641,GM20878,PITX1,IGSF9B,MAP10,BCL11A,KLK9,MAPK13,KCNG3,CDKN1C,ZFP131,ARAP2,HIC1,GPRIN1,BCL11B,HMX3,CC…
TF	Factor: Egr-1; motif: GCGTGGGCGT	TF:M07597	FALSE	0.000141863	3.84813	4732	1418	389	21787	AMN,HP,ZFP39,CLDN10,ZDHHC14,PTH2,SPACA9,GFI1,MAB21L2,MUC4,PARP14,ATOH1,PXYLP1,FAM90A1B,HOXA4,NKX1-1,LIN7B,ZFP281,CFAP77,SRMS,TCEANC,GSC,BIRC3,TRIB2,S1PR1,TNFRSF25,DUOXA2,TAF8,ZFP7,MAP6D1,CYP7B1,HOXB6,COCH,PRDM6,H2-OA,FAM209,KLC3,BMYC,XYLB,FGF15,ENPP5,TMEM176B,RORC,SUSD3,ACAD12,NUDT12,ZFP788,SP9,COL27A1,CD24A,LRRC25,MCMBP,TLR6,MGLL,ABCA3,6030468B19RIK,DLC1,LHFPL2,UNCX,MAFA,ICAM5,KBTBD3,KCTD12,GALN…
TF	Factor: Pax-5; motif: BCNNNRNGCANBGNTGNRTAGCSGCHNB; match class: 1	TF:M00143_1	FALSE	0.000143606	3.84283	4017	1418	338	21787	AMN,C2CD4D,CYP26C1,MYADML2,PTH2,NKX1-2,ZFP92,EVX2,GM12216,GFI1,ISG15,GJA4,ANKRD23,ATOH1,LIN7B,PGAM2,SRMS,TCEANC,S1PR1,TNFRSF25,GM17657,MAP6D1,FEV,ZCCHC12,HOXB6,BMYC,XYLB,GPR3,FCRLA,MOSPD1,TMEM176B,RORC,HSF4,SLC12A9,A3GALT2,PRR22,H2-Q4,CCDC18,ANKS6,FST,CD24A,NFATC4,BATF3,PADI4,MGLL,6030468B19RIK,LTK,HOXB7,CACNG8,MAFA,ICAM5,GFRA1,GM13283,MALT1,KCTD12,GALNT3,VSTM5,HFE,PPFIA3,GNAT1,GNAL,MKX,ADRA2A,OS…
TF	Factor: Zic2; motif: NMCCCCCGGGGGGGN; match class: 1	TF:M02836_1	FALSE	0.000146124	3.83528	2479	1418	225	21787	AMN,MYADML2,EVX2,1700016H13RIK,HES5,GJA4,FBXL21,PXYLP1,HOXA4,ENDOU,TCEANC,EPHX4,TNFRSF25,CCND2,GULP1,ETV2,COCH,HOXB3,PRR22,ZFP788,ANKS6,MADCAM1,NRN1,RAB37,MGLL,6030468B19RIK,DLC1,LHFPL2,MAFA,ICAM5,ZFP771,NKPD1,TRIM7,IRS1,ALDH7A1,NOVA2,RHOF,CHST4,PLEKHA6,TUBB4A,GATA5,TTC39D,PLPP3,SAMD14,ELOVL6,IFNGR1,CDX2,PLA2G3,LRRC7,JAG1,VGF,SCRT1,SMARCA2,TMEM108,ZFP296,NKX2-4,ZCCHC3,HS6ST2,H2-Q7,ZFP641,GM20878,…
TF	Factor: Egr-2; motif: NTGCGTRGGCGK	TF:M00246	FALSE	0.000155119	3.80934	5376	1418	434	21787	CYP26C1,CLDN10,ZDHHC14,PTH2,F2RL1,ZFP92,GM12216,SPACA9,H2-Q5,1700016H13RIK,MAB21L2,PRLHR,PXYLP1,FAM90A1B,HOXA4,TNFAIP6,NKX1-1,LIN7B,ZFP281,CFAP77,GSC,HTR5B,ZFP7,NMB,ZCCHC12,COCH,PRDM6,ERC2,DUSP18,TMEM86B,ZBTB41,KLC3,MAB21L1,PGLYRP1,PHYHD1,PENK,CSF2RA,TMEM176B,HSF4,SLC12A9,PRAM1,ZFP788,IL6,SP9,AGR2,H2-Q4,CLEC16A,FST,CD24A,LRRC25,MCMBP,SOX7,NFATC4,PADI4,RAB37,MGLL,ABCA3,LTK,TRIM2,SGPP2,CACNG8,UNCX,…
TF	Factor: AP-2gamma; motif: GCCYNNGGS; match class: 1	TF:M00470_1	FALSE	0.000158756	3.79927	3413	1418	294	21787	ADAMTS1,PTH2,NKX1-2,EVX2,GFI1,GJA4,ATOH1,PXYLP1,FFAR4,ZFP281,CYP26A1,DUOXA2,FEV,PRDM6,ZBTB41,FGF9,CSF2RA,SUGCT,MOSPD1,SLC12A9,PRR22,COL27A1,ANKS6,MADCAM1,FST,CD24A,MCMBP,NFATC4,ABCA3,DLC1,LHFPL2,MAFA,PDHX,TMEM198,MKX,SCARB1,ZFP771,D16ERTD472E,DUSP5,IRS1,RHOV,NOVA2,M1AP,BTBD17,CAR9,ZBTB21,GATA5,AHR,TTC39D,KREMEN2,SLC5A7,PLPP3,MLYCD,CDX2,SHISA4,KDM4B,PLA2G3,PPP1R3E,PPARA,OXCT2A,CX3CL1,LRRC7,MED16,J…
TF	Factor: REST; motif: YCAGCACCATGGACAGCNCCC	TF:M09705	FALSE	0.000163372	3.78682	7342	1418	569	21787	ZFP65,HCRT,LGALS2,CLDN10,ZDHHC14,MYADML2,ARRDC5,F2RL1,ZFP92,EVX2,GM12216,SPACA9,GFI1,H2-Q5,1700016H13RIK,PHGR1,HES5,SCGN,ISG15,PRLHR,HPN,GJA4,PARP14,CCL19,RXFP4,HOXA4,CCDC80,ARL4D,LIN7B,SLC7A9,LHX1,ENDOU,TCEANC,SMCO2,HTR5B,CYP26A1,TNFRSF25,DUOXA2,MSX2,ZFP7,NMB,ULBP1,LRRC23,FEV,CCND2,ETV2,PRDM6,H2-OA,KLC3,GPR3,FGF9,PGLYRP1,PHYHD1,PENK,FGF15,CSF1R,PPP2R2B,SUGCT,TMEM176B,RORC,HSF4,PCSK1N,SUSD3,ASGR2…
TF	Factor: GLI; motif: NGACCMCCCAN; match class: 1	TF:M07290_1	FALSE	0.000173519	3.76065	1525	1418	151	21787	AMN,HCRT,LGALS2,ARRDC5,PARP14,ERICH6,RXFP4,TOMM20L,TNFAIP6,ENDOU,PGAM2,GSC,CYP26A1,NKX2-9,RNF212,FEV,ZCCHC12,GULP1,ZBTB41,PENK,MOSPD1,HSF4,PTX3,FST,FAM166B,PADI4,EPN3,GM13283,KCTD12,ATP4B,DUSP5,P2RX6,NEUROD2,NOVA2,RHOF,TUBB4A,FOXL1,ELOVL6,SHISA4,KDM4B,LRRC7,H2-T3,JAG1,DUSP16,SCRT1,ADAMTS20,ZFP296,PSD2,MDK,CRABP1,PABPC4L,WT1,HAND2,MAPKAPK3,PBX4,RALGAPA1,ESRP2,ZFP74,HIC1,PLIN5,SLC35G1,TSKS,GFY,SLC1…
TF	Factor: TCFAP2C; motif: NNGCCCNAGGGCWN	TF:M02925	FALSE	0.000180292	3.74402	5311	1418	429	21787	ZFP53,ZFP65,LGALS2,ZFP39,ZDHHC14,PTH2,NKX1-2,ZFP92,GM12216,HES5,HPN,GJA4,ANKRD23,CCDC80,SLC7A9,SRMS,GSC,CYP26A1,GM17657,DNAJC4,CTRL,ZFP7,MAP6D1,ZCCHC12,CCND2,CYP7B1,GULP1,COCH,PRDM6,ERC2,CLDND2,FAM209,XYLB,GPR3,FGF9,H2-DMB2,HOXB13,ABI3BP,PPP2R2B,TMEM176B,HSF4,A3GALT2,PRR22,NUDT12,ZFP788,IL6,COL27A1,ZBED5,FST,CD24A,BATF3,TSSK4,PADI4,RAB37,MGLL,ABCA3,ANKRD7,LRFN3,MAFA,GFRA1,GM13283,KBTBD3,KCTD12,GM…
TF	Factor: HSF4; motif: CTGCMRN	TF:M07322	FALSE	0.000192801	3.71489	17364	1418	1204	21787	CEP19,ADAMTS1,ZFP53,AMN,C2CD4D,HP,HCRT,CYP26C1,FLRT3,ZFP39,CLDN10,ZDHHC14,MYL7,MYADML2,PTH2,NKX1-2,F2RL1,ZFP92,EVX2,GM12216,SPACA9,GFI1,H2-Q5,1700016H13RIK,PHGR1,HES5,SCGN,MAB21L2,ISG15,PRLHR,GJA4,MUC4,ATOH1,FBXL21,RXFP4,PXYLP1,FAM90A1B,WDR31,IQCF5,TOMM20L,HOXA4,CCDC80,TNFAIP6,ARL4D,LIN7B,SLC7A9,LHX1,TNFAIP8,ENDOU,ZFP281,SRMS,TCEANC,EPHX4,GSC,SMCO2,BIRC3,TRIB2,HTR5B,S1PR1,CYP26A1,TNFRSF25,DUOXA2,…
TF	Factor: CTCF; motif: NNNGCCASCAGRKGGCRSNN	TF:M01200	FALSE	0.000196755	3.70607	3904	1418	329	21787	ADAMTS1,ZFP65,MYADML2,HES5,PRLHR,HPN,MUC4,ATOH1,RXFP4,PXYLP1,FAM90A1B,TOMM20L,HOXA4,ARL4D,HOXB5,TNFAIP8,TCEANC,BIRC3,CYP26A1,DUOXA2,TAF8,GPR162,ASB14,XYLB,GPR3,PDZD9,PPP2R2B,ACAD12,IL20RB,IL6,COL27A1,H2-Q4,TMPRSS5,EMILIN1,SOX7,NFATC4,MLXIPL,ABCA3,DZIP1,TRIM2,GBP3,MAFA,GM13283,PDHX,BIK,BTK,SLC31A2,PPFIA3,TMEM198,TBC1D21,PKD1L3,ALOX12,MUC1,GM43517,ADPRHL1,ZFP771,NKPD1,ADRA2A,RNF122,RHOV,TAP2,COIL,O…
TF	Factor: Osx; motif: CCNCCCCCNNN; match class: 1	TF:M07329_1	FALSE	0.000197427	3.70459	2015	1418	189	21787	AMN,CYP26C1,NKX1-2,GFI1,ISG15,HOXA4,LHX1,FFAR4,GSC,TNFRSF25,FEV,CCND2,COCH,TMEM86B,GPR3,CSF2RA,SUGCT,SLC12A9,ZFP788,NRN1,NFATC4,DLC1,LHFPL2,TRIM2,SGPP2,ICAM5,TMEM198,MUC1,GM43517,LBX2,NKPD1,DUSP5,OSR2,ALDH7A1,ESPN,NOVA2,HOXB4,MCC,KREMEN2,PLPP3,ELOVL6,STRN3,RET,GRAMD3,LHX9,B3GNT9,PPARA,JPH3,SMARCA2,FARP2,SOX2,FOXE1,MDK,SOX3,FOXG1,CNPY1,RPS6KA6,SOX30,PPP1R3D,IRX1,ZIC2,POU3F3,BCL11A,EMX2,ESRP2,POU3F…
TF	Factor: KLF3; motif: CCMCACCCNG	TF:M03553	FALSE	0.00019897	3.70121	1378	1418	139	21787	MYL7,ZFP92,TNFAIP6,LHX1,PLA2G10,EPHX4,HTR5B,GPR162,ULBP1,MAP6D1,ZCCHC12,HOXB3,PHYHD1,HOXB13,ENPP5,FST,LRRC25,CPB2,DAND5,BATF3,MGLL,EPN3,UNCX,MAFA,KCTD12,PDHX,SLC31A2,PPFIA3,VSIG8,NKPD1,TRPM3,FAM163A,CLGN,SLC5A7,SLC45A3,IFNGR1,DUSP16,NFIA,GNB3,JPH3,PTK6,FARP2,ABCB9,TMEM108,PSD2,PABPC4L,CFAP61,CYBA,H2-AB1,KLK9,ZFP74,CDKN2B,PLIN5,HMX3,ZIC5,LY6H,HNF1B,SYNM,SYP,MME,LRRC43,GSC2,PLK5,DMRT1,NXPH3,POU4F1,…
TF	Factor: E2F-1; motif: NTTSGCGG	TF:M00430	FALSE	0.000206074	3.68598	6985	1418	544	21787	TAF13,ZFP39,CLDN10,ZDHHC14,NKX1-2,F2RL1,EVX2,GFI1,H2-Q5,HES5,PARP14,ATOH1,TMEM267,PXYLP1,FAM90A1B,WDR31,TOMM20L,NKX1-1,SLC7A9,LHX1,HOXB5,ZFP281,CFAP77,SRMS,HTR5B,S1PR1,CYP26A1,DUOXA2,GM17657,NKX2-9,DNAJC4,GPR162,ULBP1,LRRC23,CYP7B1,ETV2,CD79B,PRDM6,CLDND2,ZBTB41,BMYC,XYLB,GPR3,MAB21L1,FGF9,PENK,ENPP5,PPP2R2B,SUGCT,MOSPD1,HSF4,PCSK1N,SUSD3,ACAD12,IL20RB,ZFP788,SP9,AGR2,COL27A1,CCDC18,ANKS6,FST,LRR…
TF	Factor: Tfap2a; motif: TGCCCYNRGGGCA; match class: 1	TF:M04157_1	FALSE	0.000208471	3.68095	4748	1418	389	21787	TAF13,ZFP39,CLDN10,MYADML2,PTH2,ZFP92,EVX2,GM12216,SPACA9,HPN,GJA4,CCL19,ATOH1,PXYLP1,FAM90A1B,TOMM20L,HOXA4,LIN7B,HOXB5,PGAM2,ZFP281,TCEANC,S1PR1,CYP26A1,TNFRSF25,NMB,GPR3,MAB21L1,PHYHD1,CSF1R,SUGCT,MOSPD1,RORC,HSF4,ASGR2,A3GALT2,COL27A1,FST,NFATC4,TSGA13,PADI4,MLXIPL,DLC1,LHFPL2,MAFA,SLC22A18,GFRA1,TRUB1,MALT1,PDHX,GALNT3,VSTM5,HFE,TMEM198,SH3BGRL2,GM43517,MZB1,ZFP771,NKPD1,DUSP5,TRIM7,RNF122,A…
TF	Factor: AP-2alpha; motif: NGCCYSNNGSN; match class: 1	TF:M01857_1	FALSE	0.000242902	3.61457	2204	1418	203	21787	CYP26C1,HES5,FBXL21,HOXA4,FFAR4,ZFP281,GSC,S1PR1,ZFP7,FEV,PRDM6,FGF15,SUGCT,MOSPD1,COL27A1,TNKS2,FST,CD24A,MCMBP,NFATC4,RAB37,DLC1,HOXB7,UNCX,MAFA,GALNT3,PPFIA3,TMEM198,MKX,LBX2,ZFP771,D16ERTD472E,IRS1,ALDH7A1,COIL,NOVA2,ANP32A,RHOF,HOXB4,SAMD14,MLYCD,STRN3,IFNGR1,CDX2,PLA2G3,PPP1R3E,CX3CL1,LRRC7,ZDHHC23,DUSP16,ARMC9,NFIA,FBN2,C1QL4,SCRT1,ABCB9,SOX2,NKX2-4,TMEM30B,ZCCHC3,ZDBF2,SLITRK5,ZFP641,FOXG…
TF	Factor: ZAC; motif: KGGGCCR	TF:M05547	FALSE	0.000287452	3.54143	6693	1418	523	21787	ZFP65,FLRT3,ZDHHC14,NKX1-2,SPACA9,H2-Q5,HES5,ATOH1,WDR31,HOXA4,PROCR,NKX1-1,LHX1,TCEANC,GSC,TRIB2,RNF212,TAF8,GPR162,MAP6D1,FEV,CCND2,CYP7B1,GULP1,PRDM6,HOXB3,ZBTB41,KLC3,GPR3,MAB21L1,PGLYRP1,PENK,FGF15,CSF2RA,SUGCT,TMEM176B,HSF4,SUSD3,PRR22,COL27A1,H2-Q4,CLEC16A,TNKS2,ANKS6,CD24A,NRN1,MCMBP,SOX7,FAM166B,NFATC4,BATF3,MGLL,DLC1,LTK,DHX58,LHFPL2,SGPP2,UNCX,LRFN3,D930020B18RIK,MAFA,KCTD12,GALNT3,BIK…
TF	Factor: TFII-I; motif: RGAGGKAGG	TF:M00706	FALSE	0.000292613	3.53371	5275	1418	425	21787	C2CD4D,CYP26C1,CLDN10,EVX2,SPACA9,SCGN,MUC4,PARP14,FAM90A1B,TOMM20L,LHX1,HOXB5,TNFAIP8,PLA2G10,ENDOU,FFAR4,EPHX4,S1PR1,CYP26A1,TNFRSF25,DUOXA2,ZFP7,GPR162,LRRC23,FEV,ZCCHC12,CCND2,HOXB6,ETV2,MESP2,TMEM86B,ZBTB41,ASB14,FAM209,KLC3,BMYC,XYLB,FCRLA,HOXB13,CSF1R,SUGCT,MOSPD1,TMEM176B,RORC,ASGR2,AGR2,H2-Q4,EMILIN1,ZBED5,FST,CD24A,SERPINA3N,NRN1,SOX7,FAM166B,NFATC4,BATF3,MLXIPL,DHX58,TMEM255A,LHFPL2,SG…
TF	Factor: RNF96; motif: BCCCGCRGCC	TF:M01199	FALSE	0.000332164	3.47865	6364	1418	500	21787	C2CD4D,CLDN10,ZDHHC14,F2RL1,GFI1,HES5,HPN,ATOH1,PXYLP1,TOMM20L,HOXA4,NKX1-1,LHX1,HOXB5,FFAR4,ZFP281,CFAP77,TCEANC,EPHX4,GSC,GM17657,MSX2,TAF8,NMB,GPR162,FEV,PRDM6,DUSP18,ZBTB41,KLC3,XYLB,GPR3,FGF9,PENK,ZFP938,FGF15,PPP2R2B,CSF2RA,SUGCT,MOSPD1,PCSK1N,SUSD3,PTX3,SP9,CLEC16A,CD24A,MCMBP,SOX7,MGLL,ABCA3,DLC1,LTK,EPN3,TRIM2,SGPP2,UNCX,LRFN3,MAFA,GM13283,KBTBD3,KCTD12,GM5475,PDHX,GALNT3,BIK,RAD17,PPFIA…
TF	Factor: HIC1; motif: NNNGGKTGCCCSNNNNNN	TF:M01073	FALSE	0.000338571	3.47035	2868	1418	252	21787	ADAMTS1,MYADML2,F2RL1,EVX2,GFI1,HES5,HOXA4,ARL4D,SLC7A9,PGAM2,EPHX4,GSC,BIRC3,TRIB2,NMB,MAP6D1,FEV,MESP2,ZBTB41,FGF9,PPP2R2B,HSF4,PCSK1N,PRR22,COL27A1,TNKS2,ANKS6,MADCAM1,SOX7,PADI4,ABCA3,LTK,UNCX,LRFN3,MALT1,GM5475,PDHX,PPFIA3,GNAT1,SCARB1,NR4A3,ADRA2A,DUSP5,RNF122,PPM1L,OTP,NEUROD2,NOVA2,SLC29A4,ANP32A,PLEKHA6,EVA1A,ZBTB21,GATA5,FOXD1,AHR,DNASE2A,MCC,SERAC1,SAMD14,SLC45A3,STRN3,WDYHV1,BGLAP3,PP…
TF	Factor: E47; motif: RCAGGTGY	TF:M07477	FALSE	0.000341837	3.46618	4247	1418	352	21787	ZFP53,C2CD4D,MYADML2,NKX1-2,F2RL1,PRLHR,ANKRD23,WDR31,TOMM20L,HOXA4,TNFAIP8,CFAP77,SMCO2,BIRC3,TNFRSF25,DUOXA2,CTRL,TAF8,GPR162,CYP7B1,HOXB6,COCH,MESP2,KLC3,BMYC,PPP2R2B,TMEM176B,SUSD3,ASGR2,PRAM1,INO80B,LRRC25,SOX7,TLR6,PADI4,MLXIPL,ABCA3,LTK,D930020B18RIK,SLC22A18,GFRA1,KCTD12,BIK,HFE,PPFIA3,SCARB1,CCL17,PIGH,MZB1,ADRA2A,TRIM7,PGC,ALDH7A1,RHOV,NOVA2,TMEM217,CCL5,ANP32A,M1AP,MTHFSD,TUBB4A,CAR9,N…
TF	Factor: WT1; motif: GNGGGGGCGGGG; match class: 1	TF:M03893_1	FALSE	0.000350174	3.45572	2560	1418	229	21787	CYP26C1,CLDN10,FBXL21,HOXA4,FFAR4,GSC,CYP26A1,TNFRSF25,NKX2-9,ZFP7,COCH,GPR3,CSF2RA,SUGCT,SLC12A9,SP9,H2-Q4,CLEC16A,CD24A,NRN1,NFATC4,BATF3,DLC1,MCOLN2,ICAM5,GFRA1,MALT1,TMEM198,ALDH7A1,NOVA2,SLC29A4,ANP32A,HOOK2,EVA1A,MAFB,HOXB4,KREMEN2,FOXL1,SAMD14,SLC45A3,MLYCD,WDYHV1,ZFP354B,RWDD2A,LHX9,PPARA,LRRC7,ZDHHC23,DUSP16,NFIA,FBN2,JPH3,SCRT1,SMARCA2,FARP2,ABCB9,PSD2,SOX2,TMEM30B,BEX1,ZDBF2,H2-Q7,ZFP6…
TF	Factor: GKLF; motif: CCTCCYN	TF:M01835	FALSE	0.000369433	3.43246	16029	1418	1123	21787	CEP19,ADAMTS1,AMN,C2CD4D,HP,ZFP65,GM15217,TAF13,HCRT,LGALS2,CYP26C1,CLDN10,ZDHHC14,MYL7,MYADML2,PTH2,NKX1-2,ARRDC5,F2RL1,ZFP92,EVX2,GM12216,SPACA9,GFI1,HES5,SCGN,MAB21L2,PRLHR,HPN,GJA4,MUC4,PARP14,CCL19,ANKRD23,ERICH6,ATOH1,FBXL21,RXFP4,PXYLP1,FAM90A1B,TOMM20L,HOXA4,CCDC80,TNFAIP6,ARL4D,PROCR,NKX1-1,LIN7B,SLC7A9,LHX1,HOXB5,TNFAIP8,PLA2G10,ENDOU,ARL9,FFAR4,CFAP77,SRMS,TCEANC,EPHX4,GSC,SMCO2,HTR5B,…
TF	Factor: Glis2; motif: NNNNGACCCCCCNNRN	TF:M02759	FALSE	0.000383395	3.41635	1269	1418	129	21787	AMN,ZDHHC14,ZFP92,PARP14,FAM90A1B,TNFAIP6,MSX2,FEV,CCND2,CLDND2,GPR3,HOXB13,TMEM176B,HSF4,ANKS6,SERPINA3N,DAND5,PADI4,RAB37,TMEM255A,CACNG8,KBTBD3,PPFIA3,TRIM7,P2RX6,PPM1L,NEUROD2,RHOF,TUBB4A,PRR5L,1520401A03RIK,SAMD14,KCNA10,GNB3,HOMEZ,JPH3,TMEM108,NDUFA4L2,NKX2-4,MDK,PID1,RANBP17,WNT1,MAPKAPK3,SALL1,CYBA,DLX6,EMX2,AMER2,ZFP74,GRM8,HHIPL1,TBC1D2,HIC1,GPRIN1,SALL4,NKX6-1,SCRT2,HEY2,KCNJ11,TMEM176…
TF	Factor: Zic1; motif: KGGGTGGTC	TF:M00448	FALSE	0.000417603	3.37924	10849	1418	798	21787	CEP19,ADAMTS1,AMN,GM15217,HCRT,LGALS2,FLRT3,ZFP39,CLDN10,ZDHHC14,MYL7,PTH2,ARRDC5,ZFP92,GM12216,GFI1,MAB21L2,PRLHR,HPN,GJA4,PARP14,CCL19,ANKRD23,MRPL24,FBXL21,RXFP4,TMEM267,FAM90A1B,IQCF5,TOMM20L,HOXA4,CCDC80,TNFAIP6,SLC7A9,LHX1,TNFAIP8,PLA2G10,ENDOU,ARL9,PGAM2,FFAR4,SRMS,GSC,BIRC3,TRIB2,TNFRSF25,GM17657,NKX2-9,MSX2,DNAJC4,CTRL,MAP6D1,LRRC23,FEV,ZCCHC12,CCND2,HOXB6,GULP1,CD79B,HOXB3,H2-OA,DUSP18,…
TF	Factor: RNF96; motif: BCCCGCRGCC; match class: 1	TF:M01199_1	FALSE	0.000501966	3.29933	2733	1418	241	21787	ZDHHC14,F2RL1,GFI1,HES5,PXYLP1,HOXA4,NKX1-1,LHX1,ZFP281,GSC,PRDM6,ZBTB41,KLC3,GPR3,SUGCT,CLEC16A,CD24A,MCMBP,DLC1,LTK,TRIM2,SGPP2,UNCX,MAFA,GM5475,GALNT3,MKX,GM43517,TRIM7,OTP,NEUROD2,NOVA2,MAFB,ZBTB21,HOXB4,TTC39D,PLPP3,STRN3,CDX2,SHISA4,NRP2,PPP1R3E,B3GNT9,F8A,DUSP16,NFIA,JPH3,FIG4,SMARCA2,SOX2,NKX6-2,NKX2-4,BEX1,ZDBF2,FOXE1,SOX3,FOXG1,BHLHE22,ASCL1,MAGI1,PID1,ADRA2C,RANBP17,DDX43,SLC35D3,SOX30…
TF	Factor: AP-2alpha; motif: NSCCNCRGGSN	TF:M07348	FALSE	0.000612111	3.21317	6233	1418	489	21787	ADAMTS1,ZFP39,NKX1-2,GFI1,H2-Q5,HES5,HPN,ATOH1,FBXL21,PXYLP1,HOXA4,NKX1-1,HOXB5,TNFAIP8,PLA2G10,FFAR4,ZFP281,TCEANC,SMCO2,GM17657,ZFP7,GPR162,FEV,PRDM6,ZBTB41,FAM209,FGF9,PGLYRP1,ZFP938,FGF15,CSF2RA,NARS2,SUGCT,MOSPD1,TMEM176B,PCSK1N,SLC12A9,SP9,COL27A1,H2-Q4,ANKS6,CD24A,LRRC25,MCMBP,DAND5,NFATC4,MGLL,ABCA3,6030468B19RIK,DLC1,TMEM255A,MAFA,GM13283,MALT1,KCTD12,GM5475,GALNT3,VSTM5,BIK,RAD17,TMEM19…
TF	Factor: NeuroD; motif: NNSCWGCTGNSY	TF:M01288	FALSE	0.000649638	3.18733	4939	1418	399	21787	ADAMTS1,ZFP39,MYADML2,PTH2,SPACA9,GFI1,HES5,MUC4,PROCR,TNFAIP8,ENDOU,ZFP281,EPHX4,S1PR1,DUOXA2,ULBP1,CCND2,CD79B,COCH,PRDM6,ASB14,BMYC,H2-DMB2,PHYHD1,CSF1R,CSF2RA,TMEM176B,RORC,PCSK1N,SUSD3,PRAM1,PRR22,IL6,TNKS2,ANKS6,EMILIN1,MADCAM1,LRRC25,MCMBP,SOX7,DAND5,PADI4,ABCA3,LTK,EPN3,ANKRD7,D930020B18RIK,MAFA,GM13283,KCTD12,GM5475,BTK,SLC31A2,ZFP324,TMEM198,SCARB1,NR4A3,ADPRHL1,ADRA2A,DUSP5,P2RX6,PPM1L…
TF	Factor: CP2; motif: NNNNCCAGNCNN; match class: 1	TF:M07602_1	FALSE	0.000667611	3.17548	3660	1418	308	21787	CEP19,AMN,HP,CLDN10,MYADML2,ZFP92,GM12216,HPN,ANKRD23,ATOH1,TOMM20L,TNFAIP6,SLC7A9,PLA2G10,PGAM2,S1PR1,CYP26A1,TNFRSF25,NKX2-9,FEV,GULP1,DUSP18,MESP2,TMEM86B,ZBTB41,FAM209,BMYC,FGF9,PHYHD1,HOXB13,FGF15,MOSPD1,TMEM176B,HSF4,SLC12A9,PRAM1,CLEC16A,MADCAM1,CD24A,LRRC25,SERPINA3N,FAM166B,DAND5,NFATC4,BATF3,TSSK4,PADI4,MLXIPL,DHX58,DZIP1,TMEM255A,SGPP2,MCOLN2,GM13283,BIK,BTK,SLC31A2,PPFIA3,ZFP324,GNAT1…
TF	Factor: Plagl1; motif: NNNGGGGSSCCCCNNN; match class: 1	TF:M02786_1	FALSE	0.000667978	3.17524	1803	1418	170	21787	ADAMTS1,AMN,PTH2,ZFP92,PXYLP1,LHX1,FFAR4,GSC,S1PR1,GM17657,PRDM6,MESP2,PENK,ZFP938,PCSK1N,CD24A,NRN1,BATF3,LTK,TMEM255A,UNCX,MAFA,KCTD12,SCARB1,MUC1,NEUROD2,FOXD1,1700008O03RIK,SLC45A3,CEP250,MED16,JAG1,DUSP16,NFIA,XPO7,JPH3,VGF,TMEM108,PSD2,SOX2,NKX6-2,NKX2-4,HOXD12,MAGI1,ADRA2C,WT1,STK26,PITX1,EMX2,POU3F2,EN2,HIC1,GPRIN1,BCL11B,SLC35G1,RASSF10,PRR18,SALL4,OVOL2,FAM122B,ADAMTS9,TSPAN13,LY6H,ZBTB…
TF	Factor: ZFP740; motif: NNNTWCCCCCCGGNRNN	TF:M02938	FALSE	0.00067906	3.16809	3151	1418	271	21787	ZFP53,CLDN10,ZDHHC14,PTH2,NKX1-2,ZFP92,SPACA9,PHGR1,MAB21L2,ISG15,GJA4,WDR31,NKX1-1,LHX1,CYP26A1,GM17657,ZFP7,NMB,CCND2,GULP1,ETV2,ERC2,H2-OA,CD40LG,DUSP18,ASB14,HOXB13,CSF2RA,MOSPD1,SLC12A9,PRR22,ZFP788,COL27A1,TNKS2,TMPRSS5,DAND5,NFATC4,BATF3,LHFPL2,HOXB7,GBP3,MAFA,SLC31A2,PPFIA3,TBC1D21,FBXO24,PKD1L3,VSIG8,MUC1,PIGH,GM43517,RAD51AP2,PPM1L,ESPN,OTP,NEUROD2,NOVA2,CCL5,ANP32A,BMP4,GRAMD1C,YPEL3,H…
TF	Factor: E2F-4; motif: NTTTCSCGCC; match class: 1	TF:M07380_1	FALSE	0.000700501	3.15459	5386	1418	430	21787	ZFP53,AMN,CYP26C1,NKX1-2,F2RL1,ZFP92,EVX2,HES5,PRLHR,ATOH1,PXYLP1,WDR31,HOXA4,NKX1-1,LIN7B,LHX1,TNFAIP8,ZFP281,EPHX4,GSC,DUOXA2,TAF8,FEV,GULP1,COCH,PRDM6,ZBTB41,XYLB,SUGCT,SUSD3,SP9,COL27A1,CLEC16A,ANKS6,CD24A,MCMBP,MLXIPL,MGLL,DLC1,LTK,DZIP1,LHFPL2,HOXB7,MAFA,MCOLN2,GFRA1,GM13283,MALT1,KCTD12,GALNT3,BIK,RAD17,TMEM198,MKX,SH3BGRL2,MUC1,NR4A3,GM43517,RAD51AP2,D16ERTD472E,ADRA2A,DUSP5,OSR2,RNF122,I…
TF	Factor: AP-2gamma; motif: GCCYNCRGSN; match class: 1	TF:M03811_1	FALSE	0.00071939	3.14304	2330	1418	210	21787	HP,ZFP39,F2RL1,ZFP92,GM12216,GFI1,H2-Q5,HES5,HPN,PXYLP1,NKX1-1,HOXB5,EPHX4,GSC,GM17657,MAP6D1,COCH,MESP2,KLC3,SUSD3,PRR22,NUDT12,H2-Q4,EMILIN1,LRRC25,ABCA3,SGPP2,UNCX,GM13283,KCTD12,TMEM198,NR4A3,LBX2,D16ERTD472E,OSR2,SLC29A4,RHOF,NAGLU,MAFB,ZBTB21,IFNGR1,CEP250,SHISA4,PPP1R3E,H2-T3,LBR,DUSP16,JPH3,C1QL4,SMARCA2,ADAMTS20,FARP2,SOX2,NKX2-4,HOXD12,ZDBF2,HS6ST2,SLITRK5,FOXE1,SOX3,H2-Q7,ZFP641,BHLHE2…
TF	Factor: GCM; motif: CNNRCCCGCATD	TF:M00634	FALSE	0.000773051	3.11179	2068	1418	190	21787	GM15217,ZDHHC14,PTH2,1700016H13RIK,HES5,ERICH6,PXYLP1,TOMM20L,NKX1-1,LHX1,PLA2G10,TRIB2,CYP26A1,DNAJC4,CCND2,COCH,ASB14,ZFP938,PTX3,ANKS6,ZBED5,BATF3,RAB37,UNCX,D930020B18RIK,GFRA1,VSTM5,HFE,TMEM198,GNAT1,ZFP771,TRIM7,ESPN,CHST4,HOOK2,TUBB4A,TRPM3,EVA1A,ZBTB21,DNASE2A,MCC,PLPP3,FOXL1,MLYCD,CDX2,HPCAL4,NFIA,TBXAS1,ADAMTS20,RFXANK,FARP2,TMEM108,ZFP296,SOX2,NKX2-4,RANBP17,H2-Q2,SOX21,NPPC,SALL1,PCDH…
TF	Factor: E2A; motif: NRMCASCTGCNNN	TF:M02088	FALSE	0.000859828	3.06559	2684	1418	236	21787	CLDN10,MYADML2,SPACA9,GFI1,HPN,CCL19,ATOH1,ENDOU,HTR5B,CYP26A1,DUOXA2,GM17657,RNF212,CTRL,GPR162,CCND2,ERC2,TMEM86B,FGF15,SUSD3,NUDT12,ANKS6,CD24A,TLR6,ZKSCAN7,ABCA3,SGPP2,MALT1,BIK,ZFP324,GNAT1,SCARB1,SH3BGRL2,CCL17,ADRA2A,PGC,P2RX6,COIL,OTP,CCL5,YPEL3,NPHP4,FAM163A,NEUROG3,SPNS3,ADAM8,STRN3,IFNGR1,PPP1R3E,B3GNT3,BGLAP3,F8A,DUSP16,GNB3,PTK6,CPSF4L,INHBE,SLCO2A1,ABCB9,NKX6-2,DNAJB3,BEX1,ZFP641,UT…
TF	Factor: Tfap2a; motif: NGCCYSAGGCN	TF:M04156	FALSE	0.000881774	3.05464	7827	1418	596	21787	ADAMTS1,GM15217,TAF13,LGALS2,ZFP39,PTH2,NKX1-2,EVX2,GM12216,GFI1,HES5,HPN,FBXL21,PXYLP1,TOMM20L,NKX1-1,SLC7A9,LHX1,HOXB5,TNFAIP8,PLA2G10,FFAR4,ZFP281,TCEANC,EPHX4,SMCO2,TRIB2,HTR5B,TNFRSF25,TAF8,ZFP7,FEV,ZCCHC12,PRDM6,HOXB3,DUSP18,ZBTB41,FAM209,GPR3,MAB21L1,FGF9,FCRLA,PGLYRP1,PENK,ZFP938,FGF15,CSF2RA,NARS2,MOSPD1,TMEM176B,PCSK1N,SLC12A9,PRR22,ZFP788,SP9,COL27A1,TNKS2,ANKS6,FST,CD24A,LRRC25,SOX7,F…
TF	Factor: HTF4; motif: RGCAGGTGKG	TF:M10264	FALSE	0.000890871	3.05019	4048	1418	335	21787	ZFP53,C2CD4D,HCRT,LGALS2,MYL7,MYADML2,ARRDC5,GFI1,H2-Q5,HES5,ISG15,PRLHR,MRPL24,ATOH1,RXFP4,TOMM20L,ARL4D,PROCR,ENDOU,FFAR4,CFAP77,EPHX4,SMCO2,HTR5B,CYP26A1,TNFRSF25,DUOXA2,GM17657,DNAJC4,CTRL,TAF8,ZFP7,GPR162,HOXB6,CD79B,ERC2,TMEM86B,PDZD9,PGLYRP1,CSF1R,ENPP5,NARS2,MOSPD1,RORC,ASGR2,PRR22,NUDT12,TNKS2,INO80B,MADCAM1,CD24A,LRRC25,ABCA3,LTK,TRIM2,SGPP2,ANKRD7,LRFN3,SLC22A18,KBTBD3,TRUB1,GALNT3,BIK…
TF	Factor: slug; motif: CACCTGNNN	TF:M07394	FALSE	0.000910279	3.04083	1580	1418	152	21787	MYL7,F2RL1,WDR31,ENDOU,CFAP77,HTR5B,GM17657,COCH,H2-OA,MESP2,TMEM86B,KLC3,PGLYRP1,CSF1R,H2-Q4,TNKS2,MADCAM1,LRRC25,ZKSCAN7,ABCA3,SGPP2,SLC31A2,SCARB1,PIGH,ALDH7A1,ANP32A,NEUROG3,ZBTB21,MCC,ZFP607A,SLC45A3,BGLAP3,CPSF4L,SLCO2A1,NKX6-2,BEX1,ZCCHC3,HOXD10,UTF1,SLC35D3,WNT1,PPP1R3D,NPPC,CCDC92B,ESRP2,MAPK13,AMER2,GRM8,JAKMIP1,GPRIN1,BEX4,TSKS,TSPAN13,DDIT4L,DSP,KCNC4,PHOX2A,ACER2,INSM1,HOOK1,KHK,LRRC…
TF	Factor: Egr-1; motif: GCGGGGGCGG; match class: 1	TF:M07354_1	FALSE	0.000926967	3.03294	2113	1418	193	21787	HOXA4,LHX1,HOXB5,CYP26A1,TNFRSF25,NKX2-9,ZFP7,COCH,KLC3,GPR3,SUGCT,SLC12A9,H2-Q4,FST,CD24A,NRN1,NFATC4,BATF3,DLC1,DZIP1,TRIM2,ICAM5,PPFIA3,TMEM198,GM43517,NKPD1,NEUROD2,NOVA2,ANP32A,YPEL3,MAFB,HOXB4,KREMEN2,SAMD14,KDM4B,HPCAL4,ZDHHC23,DUSP16,NFIA,FBN2,SCRT1,FARP2,PSD2,BEX1,ZDBF2,SLITRK5,SOX3,ZFP641,FOXG1,BHLHE22,MAGI1,RPS6KA6,SLC35D3,SOX30,PPP1R3D,IRX1,PITX1,ZIC2,ESRP2,POU3F2,KCNG3,CDKN1C,EN2,HHI…
TF	Factor: CHX10; motif: YTAATTAGCYNN	TF:M10411	FALSE	0.00115138	2.93878	23	1418	10	21787	ANKS6,GM21411,ZFP978,ZFP989,ZFP984,ZFP981,ZFP988,ZFP982,ZFP990,ZFP979
TF	Factor: Tbx5; motif: SNAGGTGTGRNGGSS	TF:M07475	FALSE	0.00115153	2.93873	5712	1418	451	21787	ZFP53,AMN,HCRT,ZFP39,MYL7,PTH2,NKX1-2,ARRDC5,F2RL1,EVX2,H2-Q5,1700016H13RIK,HES5,ISG15,PRLHR,GJA4,MRPL24,ATOH1,FBXL21,RXFP4,LHX1,TNFAIP8,PLA2G10,FFAR4,ZFP281,SRMS,GSC,BIRC3,S1PR1,CYP26A1,DUOXA2,GM17657,TAF8,ZFP7,GPR162,MAP6D1,FEV,CCND2,HOXB6,ETV2,COCH,DUSP18,MESP2,KLC3,GPR3,FCRLA,PENK,FGF15,CSF1R,ENPP5,PPP2R2B,CSF2RA,RORC,HSF4,SUSD3,ASGR2,ACAD12,A3GALT2,SP9,ANKS6,CD24A,LRRC25,MCMBP,DAND5,NFATC4,R…
TF	Factor: CACD; motif: CCACRCCC; match class: 1	TF:M01113_1	FALSE	0.00123227	2.90929	4456	1418	363	21787	ADAMTS1,ZFP53,C2CD4D,HCRT,PTH2,NKX1-2,F2RL1,SPACA9,GFI1,1700016H13RIK,HPN,FBXL21,HOXA4,TNFAIP6,PROCR,LIN7B,TNFAIP8,PLA2G10,FFAR4,GSC,BIRC3,S1PR1,GM17657,RNF212,GPR162,LRRC23,FEV,ZCCHC12,CCND2,HOXB6,HOXB3,KLC3,XYLB,PGLYRP1,ENPP5,CSF2RA,PCSK1N,SUSD3,A3GALT2,PRR22,ZFP788,IL6,SP9,FST,LRRC25,DAND5,NFATC4,BATF3,TSGA13,PADI4,MLXIPL,ABCA3,DZIP1,LHFPL2,EPN3,TRIM2,CACNG8,MCOLN2,ICAM5,GM13283,KBTBD3,MALT1,B…
TF	Factor: KLF3; motif: NNNNNNGGGCGGGGCNNGN	TF:M10278	FALSE	0.00177131	2.7517	7344	1418	561	21787	CEP19,AMN,ZFP65,CYP26C1,MYL7,NKX1-2,SPACA9,GFI1,PHGR1,SCGN,ISG15,PRLHR,HPN,PARP14,FBXL21,FAM90A1B,HOXA4,TNFAIP6,LIN7B,LHX1,TNFAIP8,PLA2G10,FFAR4,ZFP281,EPHX4,GSC,TRIB2,CYP26A1,GM17657,NKX2-9,MSX2,DNAJC4,TAF8,ZFP7,NMB,GPR162,MAP6D1,FEV,CCND2,CYP7B1,GULP1,CD79B,PRDM6,DUSP18,CLDND2,KLC3,GPR3,PENK,ENPP5,CSF2RA,NARS2,SUGCT,MOSPD1,TMEM176B,HSF4,SLC12A9,SP9,H2-Q4,CCDC18,MADCAM1,FST,CD24A,LRRC25,NRN1,MCM…
TF	Factor: E2F-3; motif: NNNANGGCGCGCSNW	TF:M02743	FALSE	0.00183399	2.7366	1806	1418	168	21787	CEP19,1700016H13RIK,HES5,PXYLP1,FAM90A1B,HOXB5,FFAR4,CFAP77,SRMS,TCEANC,EPHX4,CYP26A1,TNFRSF25,COL27A1,ANKS6,MLXIPL,DLC1,HOXB7,MAFA,GFRA1,BIK,RAD17,SCARB1,IRS1,ANP32A,GRAMD1C,FAM163A,ZBTB21,GATA5,KREMEN2,STRN3,CEP250,NRP2,HPCAL4,STARD6,JAG1,ZDHHC23,NFIA,C1QL4,NKX6-2,PAPOLB,TMEM30B,ZCCHC3,ZDBF2,SOX3,ADRA2C,RANBP17,DMRTA1,SLC35D3,H2-Q2,SOX21,HOXD13,IRX1,BMP2,POU3F3,BCL11A,POU3F2,KCNK12,EN2,HIC1,GPR…
TF	Factor: CP2; motif: NNNNCCAGNCNN	TF:M07602	FALSE	0.00191761	2.71724	10502	1418	770	21787	CEP19,AMN,HP,HCRT,CYP26C1,FLRT3,ZFP39,CLDN10,MYL7,MYADML2,PTH2,ZFP92,GM12216,GFI1,1700016H13RIK,PHGR1,HES5,ISG15,HPN,GJA4,MUC4,ANKRD23,ATOH1,PXYLP1,WDR31,TOMM20L,TNFAIP6,ARL4D,SLC7A9,LHX1,PLA2G10,PGAM2,ZFP281,SRMS,EPHX4,SMCO2,BIRC3,HTR5B,S1PR1,CYP26A1,TNFRSF25,DUOXA2,GM17657,NKX2-9,MSX2,DNAJC4,GPR162,ULBP1,FEV,HOXB6,GULP1,ETV2,CD79B,HOXB3,H2-OA,DUSP18,MESP2,TMEM86B,ZBTB41,ASB14,FAM209,BMYC,XYLB,G…
TF	Factor: LRF; motif: NGNAGNGGGTYN	TF:M04617	FALSE	0.00221057	2.6555	5052	1418	403	21787	CEP19,AMN,LGALS2,CYP26C1,MYADML2,PTH2,F2RL1,GM12216,PRLHR,MUC4,PXYLP1,HOXA4,TNFAIP6,LIN7B,HOXB5,ARL9,FFAR4,ZFP281,CFAP77,CYP26A1,DUOXA2,DNAJC4,TAF8,FEV,ETV2,HOXB3,DUSP18,PGLYRP1,ZFP938,HOXB13,SUGCT,MOSPD1,TMEM176B,HSF4,SLC12A9,PRR22,ZFP788,AGR2,COL27A1,H2-Q4,CCDC18,TMPRSS5,FST,FAM166B,DAND5,ABCA3,DHX58,TMEM255A,LHFPL2,TRIM2,CACNG8,UNCX,MALT1,KCTD12,PPFIA3,TMEM198,FBXO24,CCL17,LBX2,MZB1,ZFP771,DUS…
TF	Factor: PUR1; motif: GGGNCAGNN; match class: 1	TF:M01721_1	FALSE	0.00224094	2.64957	1838	1418	170	21787	HCRT,LGALS2,ZFP39,ZDHHC14,PTH2,GM12216,FBXL21,HOXA4,FFAR4,S1PR1,TNFRSF25,DNAJC4,MAP6D1,CCND2,GULP1,ETV2,PRDM6,FAM209,PHYHD1,CSF2RA,SUSD3,MADCAM1,PADI4,LHFPL2,SLC22A18,GFRA1,GNAT1,VSIG8,NR4A3,NKPD1,IRS1,ESPN,NEUROD2,NOVA2,SLC29A4,ANP32A,PLEKHA6,NAGLU,MAFB,FOXL1,RET,SHISA4,B3GNT9,TRIM63,OXCT2A,CX3CL1,LRRC7,MED16,JAG1,XPO7,FBN2,JPH3,VGF,SCRT1,TMEM108,PSD2,SOX2,TMEM30B,SOX3,DMRTA1,VPREB1,IRX1,MAP10,C…
TF	Factor: ELK-1; motif: ACCGGAWRTN	TF:M01981	FALSE	0.0022474	2.64832	14698	1418	1036	21787	CEP19,ZFP53,AMN,C2CD4D,ZFP65,GM15217,TAF13,HCRT,CYP26C1,FLRT3,ZFP39,CLDN10,ZDHHC14,MYL7,MYADML2,NKX1-2,ARRDC5,F2RL1,SPACA9,GFI1,H2-Q5,1700016H13RIK,HES5,PRLHR,HPN,GJA4,MUC4,PARP14,ERICH6,ATOH1,FBXL21,RXFP4,TMEM267,PXYLP1,FAM90A1B,WDR31,IQCF5,TOMM20L,HOXA4,TNFAIP6,ARL4D,PROCR,NKX1-1,LIN7B,LHX1,TNFAIP8,ARL9,FFAR4,ZFP281,CFAP77,SRMS,TCEANC,EPHX4,BIRC3,TRIB2,HTR5B,TNFRSF25,DUOXA2,GM17657,NKX2-9,DNAJC…
TF	Factor: Wt1; motif: NNCCTCCCCCACNN; match class: 1	TF:M12438_1	FALSE	0.00225905	2.64607	1579	1418	150	21787	MYADML2,FAM90A1B,HOXA4,PLA2G10,ENDOU,EPHX4,TNFRSF25,ZCCHC12,CCND2,ETV2,ERC2,DUSP18,TMEM86B,CLDND2,PDZD9,PHYHD1,SUSD3,PTX3,COL27A1,EMILIN1,FST,CD24A,RAB37,LTK,TMEM255A,CACNG8,UNCX,LRFN3,KCTD12,PPFIA3,FBXO24,VSIG8,MKX,AMHR2,IRS1,BNIPL,OTP,NEUROD2,NOVA2,CCL5,BTBD17,PLEKHA6,TRPM3,MAFB,LBP,ELOVL6,STARD6,NFIA,FBN2,JPH3,SCRT1,PSD2,CDKN2A,NKX2-4,BEX1,ALX1,FOXE1,SOX30,ZIC2,EMX2,POU3F2,4930412O13RIK,BCL11B…
TF	Factor: E2F; motif: NNTTTCGCGCN	TF:M08875	FALSE	0.0022706	2.64386	5168	1418	411	21787	FLRT3,ZFP39,PTH2,F2RL1,ZFP92,GFI1,HES5,MAB21L2,PRLHR,PARP14,ANKRD23,TMEM267,WDR31,HOXA4,NKX1-1,LHX1,SRMS,GSC,TRIB2,HTR5B,CYP26A1,NKX2-9,TAF8,MAP6D1,LRRC23,CCND2,GULP1,ETV2,COCH,DUSP18,MESP2,CLDND2,XYLB,FGF9,FGF15,HSF4,ACAD12,COL27A1,H2-Q4,TNKS2,FST,CD24A,NRN1,MCMBP,MGLL,LHFPL2,UNCX,MAFA,MALT1,PDHX,RAD17,ZFP324,TMEM198,MKX,SCARB1,NR4A3,PIGH,RAD51AP2,OSR2,TRIM7,RNF122,ALDH7A1,ESPN,SWSAP1,ANP32A,MTH…
TF	Factor: Plagl1; motif: NNNGGGGSSCCCCNNN	TF:M02786	FALSE	0.00234748	2.6294	2010	1418	183	21787	ADAMTS1,AMN,PTH2,ZFP92,PXYLP1,HOXA4,LHX1,FFAR4,GSC,S1PR1,GM17657,PRDM6,MESP2,PENK,ZFP938,PCSK1N,COL27A1,CD24A,NRN1,BATF3,LTK,TMEM255A,UNCX,MAFA,KCTD12,SCARB1,MUC1,DUSP5,NEUROD2,FOXD1,1700008O03RIK,SLC45A3,STRN3,CEP250,MED16,JAG1,DUSP16,NFIA,XPO7,JPH3,VGF,TMEM108,PSD2,SOX2,NKX6-2,NKX2-4,HOXD12,MAGI1,ADRA2C,WT1,STK26,PITX1,EMX2,POU3F2,EN2,HIC1,GPRIN1,BCL11B,SLC35G1,RASSF10,PRR18,SALL4,OVOL2,FAM122B…
TF	Factor: GCMb; motif: RCCCKCAT	TF:M03824	FALSE	0.00255013	2.59344	1416	1418	137	21787	GM15217,1700016H13RIK,PXYLP1,NKX1-1,TRIB2,CYP26A1,DNAJC4,ETV2,PTX3,ANKS6,ZBED5,BATF3,MGLL,UNCX,ICAM5,GFRA1,VSTM5,TMEM198,GNAT1,PIGH,ZFP771,OSR2,ESPN,HOOK2,TUBB4A,TRPM3,ZBTB21,DNASE2A,MCC,PLPP3,MLYCD,CDX2,HPCAL4,NFIA,TBXAS1,ADAMTS20,FARP2,TMEM108,SOX2,SLITRK5,RANBP17,H2-Q2,SOX21,NPPC,SALL1,FUT10,PCDH8,FAM43B,MPPED2,DLX6,POU3F2,HHIPL1,TBC1D2,CDKN2B,BCL11B,MLF1,TLX2,LY6H,HNF1B,S1PR5,MME,HEY2,PAX6,DT…
TF	Factor: Egr1; motif: NNMCGCCCMCTCAMWN	TF:M04506	FALSE	0.00262487	2.58089	4362	1418	354	21787	CEP19,ZFP65,CLDN10,F2RL1,1700016H13RIK,FAM90A1B,TNFAIP6,LIN7B,SLC7A9,LHX1,HOXB5,ZFP281,TCEANC,GSC,CYP26A1,TNFRSF25,NKX2-9,DNAJC4,NMB,ULBP1,ZCCHC12,CCND2,DUSP18,ZBTB41,KLC3,GPR3,PHYHD1,CSF2RA,SUGCT,SLC12A9,SP9,AGR2,H2-Q4,CLEC16A,FST,CD24A,NRN1,MCMBP,FAM166B,NFATC4,BATF3,RAB37,MGLL,ABCA3,DZIP1,TRIM2,CACNG8,GBP3,SLC22A18,ICAM5,GFRA1,TRUB1,GM5475,PPFIA3,TMEM198,GNAL,ALOX12,SCARB1,MUC1,NKPD1,ADRA2A,ER…
TF	Factor: AP-2; motif: MKCCCSCNGGCG; match class: 1	TF:M00189_1	FALSE	0.00278995	2.5544	3676	1418	305	21787	ZDHHC14,NKX1-2,F2RL1,GFI1,H2-Q5,GJA4,FBXL21,HOXA4,ARL4D,NKX1-1,LHX1,FFAR4,EPHX4,GSC,CYP26A1,GM17657,MESP2,KLC3,XYLB,GPR3,HOXB13,PPP2R2B,HSF4,SLC12A9,ACAD12,COL27A1,TNKS2,ZBED5,FST,CD24A,MCMBP,NFATC4,ABCA3,DLC1,MAFA,KCTD12,GM5475,PDHX,GALNT3,TMEM198,ALOX12,SCARB1,NR4A3,GM43517,DUSP5,OSR2,IRS1,NEUROD2,FZD8,NPHP4,TUBB4A,MAFB,ZBTB21,FOXD1,CLGN,MLYCD,SHISA4,PARP9,PPP1R3E,OXCT2A,LBR,ZDHHC23,DTX3L,DUSP1…
TF	Factor: NR1B2; motif: NTGACCY; match class: 1	TF:M02111_1	FALSE	0.00343928	2.46353	3351	1418	281	21787	ADAMTS1,ZFP65,TAF13,MYL7,NKX1-2,ARRDC5,SPACA9,GFI1,H2-Q5,HES5,PRLHR,CCL19,ANKRD23,FAM90A1B,DNAJC4,NMB,TMEM86B,ZBTB41,GPR3,FGF9,PGLYRP1,FGF15,CSF1R,CSF2RA,TMEM176B,HSF4,SLC12A9,PRAM1,ACAD12,A3GALT2,H2-Q4,ANKS6,ZBED5,MADCAM1,SOX7,PADI4,ABCA3,6030468B19RIK,EPN3,SGPP2,MAFA,KBTBD3,KCTD12,GM5475,PDHX,VSTM5,HFE,TMEM198,NR4A3,LBX2,LRRC27,CCDC154,CCL5,RHOF,PLEKHA6,MTHFSD,TUBB4A,FAM163A,NEUROG3,GATA5,PRR5L…
TF	Factor: HDAC1; motif: KGCARGGTC; match class: 1	TF:M07041_1	FALSE	0.00344522	2.46278	4987	1418	397	21787	ADAMTS1,C2CD4D,LGALS2,ZFP39,ZDHHC14,PTH2,GM12216,H2-Q5,PHGR1,ANKRD23,ATOH1,PXYLP1,IQCF5,HOXA4,ARL4D,LIN7B,TNFAIP8,ENDOU,HTR5B,TNFRSF25,DUOXA2,NKX2-9,MSX2,DNAJC4,TAF8,ULBP1,MAP6D1,FEV,CCND2,CYP7B1,GULP1,ETV2,COCH,PRDM6,HOXB3,MESP2,TMEM86B,KLC3,GPR3,MAB21L1,H2-DMB2,PGLYRP1,PPP2R2B,MOSPD1,RORC,PTX3,ZFP788,COL27A1,H2-Q4,ANKS6,MADCAM1,LRRC25,MCMBP,SOX7,DAND5,BATF3,MLXIPL,MGLL,ABCA3,LTK,EPN3,LRFN3,MAFA…
TF	Factor: GLI; motif: NGACCMCCCAN	TF:M07290	FALSE	0.00364292	2.43855	6939	1418	531	21787	ADAMTS1,AMN,GM15217,HCRT,LGALS2,PTH2,ARRDC5,ZFP92,1700016H13RIK,MAB21L2,ISG15,PRLHR,GJA4,PARP14,MRPL24,ERICH6,ATOH1,RXFP4,TOMM20L,HOXA4,TNFAIP6,SLC7A9,LHX1,ENDOU,PGAM2,FFAR4,SRMS,GSC,BIRC3,TRIB2,CYP26A1,DUOXA2,GM17657,NKX2-9,RNF212,CTRL,MAP6D1,FEV,ZCCHC12,HOXB6,GULP1,HOXB3,H2-OA,DUSP18,TMEM86B,ZBTB41,ASB14,FCRLA,PHYHD1,PENK,FGF15,CSF2RA,NARS2,SUGCT,MOSPD1,TMEM176B,HSF4,PCSK1N,ASGR2,PTX3,NUDT12,SP…
TF	Factor: E2F-1; motif: NKTSSCGC; match class: 1	TF:M00428_1	FALSE	0.00410858	2.38631	2931	1418	250	21787	TAF13,ZDHHC14,NKX1-2,HES5,PRLHR,FBXL21,PXYLP1,HOXA4,LHX1,HOXB5,TNFAIP8,HTR5B,COCH,ZBTB41,FGF15,PPP2R2B,HSF4,SUSD3,ACAD12,COL27A1,FST,CD24A,NRN1,RAB37,LTK,HOXB7,SGPP2,GM13283,MALT1,KCTD12,PDHX,RAD17,SLC31A2,GNAL,NR4A3,D16ERTD472E,DUSP5,RNF122,ALDH7A1,ESPN,SWSAP1,MTHFSD,ZBTB21,FOXD1,FASTKD1,PRR5L,TTC39D,PLPP3,SAMD14,SLC26A6,B3GNT9,B3GNT3,PPARA,F8A,LRRC7,LBR,FBN2,H2-DMB1,NMNAT1,NKX6-2,NKX2-4,DNAJB3,…
TF	Factor: AP-4; motif: RNCAGCTGC	TF:M00927	FALSE	0.00439544	2.357	6069	1418	471	21787	ADAMTS1,FLRT3,ZFP39,CLDN10,MYADML2,SPACA9,GFI1,1700016H13RIK,PRLHR,GJA4,MUC4,CCL19,ERICH6,ATOH1,RXFP4,HOXA4,CCDC80,SLC7A9,LHX1,ARL9,PGAM2,ZFP281,GSC,HTR5B,CYP26A1,GM17657,RNF212,CTRL,GPR162,ULBP1,ZCCHC12,CCND2,PRDM6,HOXB3,CLDND2,KLC3,PENK,FGF15,CSF1R,PPP2R2B,MOSPD1,TMEM176B,RORC,HSF4,PCSK1N,SUSD3,PRAM1,ACAD12,PRR22,ANKS6,EMILIN1,LRRC25,SERPINA3N,FAM166B,PADI4,RAB37,MLXIPL,MGLL,6030468B19RIK,DHX58…
TF	Factor: E2F-4; motif: GNNGGCGGGAAN	TF:M09682	FALSE	0.005201	2.28391	5932	1418	461	21787	ZFP53,AMN,TAF13,CYP26C1,CLDN10,NKX1-2,F2RL1,ZFP92,SPACA9,PRLHR,MUC4,ANKRD23,ATOH1,WDR31,TOMM20L,HOXA4,NKX1-1,LIN7B,LHX1,TNFAIP8,FFAR4,ZFP281,EPHX4,GSC,RNF212,GPR162,LRRC23,FEV,ZCCHC12,HOXB6,GULP1,COCH,PRDM6,XYLB,ENPP5,CSF2RA,SUGCT,PCSK1N,SUSD3,PTX3,ACAD12,PRR22,SP9,COL27A1,CLEC16A,MCMBP,SOX7,MLXIPL,MGLL,DLC1,LTK,DZIP1,LHFPL2,ANKRD7,UNCX,D930020B18RIK,MAFA,MCOLN2,GFRA1,GM13283,KBTBD3,KCTD12,GM5475…
TF	Factor: GATA-1; motif: SNNGATNNNN	TF:M00075	FALSE	0.00530043	2.27569	6694	1418	513	21787	AMN,ZFP65,HCRT,CYP26C1,CLDN10,MYL7,MYADML2,ARRDC5,GFI1,H2-Q5,PHGR1,SCGN,HPN,PARP14,CCL19,ATOH1,HOXA4,PROCR,NKX1-1,LIN7B,SLC7A9,LHX1,HOXB5,ENDOU,ZFP281,SRMS,HTR5B,TNFRSF25,DUOXA2,MSX2,TAF8,NMB,GPR162,ULBP1,LRRC23,FEV,CYP7B1,ETV2,COCH,TMEM86B,CLDND2,ZBTB41,FAM209,MAB21L1,FCRLA,PGLYRP1,PENK,HOXB13,ENPP5,CSF2RA,MOSPD1,TMEM176B,PRAM1,ZFP788,ANKS6,TMPRSS5,INO80B,ZBED5,BATF3,TSGA13,PADI4,MLXIPL,ABCA3,LT…
TF	Factor: Egr; motif: GTGGGSGCRRS	TF:M00807	FALSE	0.00530308	2.27547	2982	1418	253	21787	GM15217,CLDN10,NKX1-2,ZFP92,EVX2,GFI1,ISG15,HPN,HOXA4,SLC7A9,LHX1,HOXB5,PGAM2,BIRC3,DNAJC4,ZFP7,GPR162,MAP6D1,ZCCHC12,GULP1,TMEM86B,ZBTB41,GPR3,CSF2RA,RORC,PCSK1N,SUSD3,ANKS6,CD24A,FAM166B,PADI4,MGLL,6030468B19RIK,LTK,EPN3,TRIM2,UNCX,MAFA,KBTBD3,MALT1,PPFIA3,ZFP324,SCARB1,CCL17,RAD51AP2,NKPD1,ADRA2A,COIL,ESPN,BNIPL,NOVA2,FAM163A,NAGLU,MAFB,COX7B2,HOXB4,WDYHV1,KDM4B,B3GNT9,HPCAL4,PPARA,HYAL3,LRRC7…
TF	Factor: Klf17; motif: NGGGCGG	TF:M05407	FALSE	0.00574105	2.24101	6566	1418	504	21787	TAF13,CYP26C1,CLDN10,ZDHHC14,PTH2,ARRDC5,SPACA9,HES5,MAB21L2,GJA4,ERICH6,ATOH1,FBXL21,FAM90A1B,HOXA4,LIN7B,SLC7A9,HOXB5,TNFAIP8,ENDOU,ZFP281,SRMS,TCEANC,GSC,SMCO2,HTR5B,CYP26A1,GM17657,NKX2-9,MSX2,RNF212,ZFP7,NMB,FEV,ZCCHC12,PRDM6,DUSP18,ZBTB41,PGLYRP1,PENK,FGF15,CSF2RA,NARS2,SUGCT,MOSPD1,SLC12A9,IL20RB,H2-Q4,CCDC18,CLEC16A,ANKS6,EMILIN1,MADCAM1,FST,CD24A,MCMBP,RAB37,ABCA3,DLC1,LTK,DZIP1,LHFPL2,T…
TF	Factor: IRF6; motif: NNNACTCYCGGKNNN; match class: 1	TF:M02874_1	FALSE	0.00930641	2.03122	7153	1418	542	21787	TAF13,CLDN10,ZDHHC14,MYL7,F2RL1,ZFP92,EVX2,H2-Q5,PARP14,FBXL21,PXYLP1,FAM90A1B,WDR31,HOXA4,CCDC80,ARL4D,LHX1,HOXB5,TNFAIP8,CFAP77,GSC,HTR5B,TAF8,ZFP7,MAP6D1,LRRC23,FEV,GULP1,PRDM6,CLDND2,XYLB,MAB21L1,PHYHD1,HOXB13,NARS2,RORC,HSF4,PCSK1N,SLC12A9,COL27A1,CCDC18,TNKS2,ZBED5,FST,CD24A,NRN1,MCMBP,RAB37,ABCA3,DLC1,LTK,TMEM255A,LHFPL2,EPN3,HOXB7,UNCX,LRFN3,D930020B18RIK,MAFA,MCOLN2,KBTBD3,MALT1,GM5475,G…
TF	Factor: BTEB2; motif: NGGGSWGGGNGGGGC	TF:M10280	FALSE	0.0098714	2.00562	3048	1418	256	21787	ADAMTS1,PHGR1,ATOH1,RXFP4,FAM90A1B,PLA2G10,FFAR4,EPHX4,GSC,BIRC3,TRIB2,TNFRSF25,TAF8,ZFP7,GPR162,CCND2,GULP1,ETV2,CLDND2,KLC3,GPR3,HOXB13,ENPP5,NARS2,TMEM176B,HSF4,IL6,CCDC18,MADCAM1,NRN1,MCMBP,SOX7,FAM166B,BATF3,RAB37,DZIP1,TMEM255A,UNCX,LRFN3,D930020B18RIK,MAFA,MCOLN2,MALT1,KCTD12,FBXO24,RAD51AP2,ZFP771,DUSP5,PPM1L,ZFP677,NOVA2,BMP4,MAFB,ADAM8,HOXB4,SLC45A3,IFNGR1,ROPN1L,WDYHV1,SHISA4,KDM4B,RWD…
TF	Factor: slug; motif: RRCAGGTGCNN	TF:M10370	FALSE	0.0106603	1.97223	1860	1418	168	21787	HCRT,MYADML2,GM12216,PRLHR,ANKRD23,HOXA4,TNFAIP8,CFAP77,BIRC3,TNFRSF25,TMEM176B,SUSD3,PRAM1,INO80B,LRRC25,PADI4,MLXIPL,LTK,D930020B18RIK,GFRA1,BIK,PPFIA3,VSIG8,SCARB1,TRIM7,NOVA2,CCL5,ANP32A,TUBB4A,NAGLU,GATA5,1700008O03RIK,GPR151,BGLAP3,F8A,TRIM12C,JPH3,FIG4,PSD2,NKX6-2,PAPOLB,BEX1,ZFP641,PCDHGA2,VPREB1,KRT18,SOX21,PBX4,MKRN3,MAGEH1,MAPK13,PTCHD4,SLC35G1,BEX4,RASSF10,BEND5,ZFP536,ABHD14B,BARHL2,…
TF	Factor: Egr-1; motif: WTGCGTGGGCGK	TF:M00243	FALSE	0.0110004	1.95859	4357	1418	349	21787	CLDN10,ZDHHC14,PTH2,NKX1-2,SPACA9,1700016H13RIK,MAB21L2,FBXL21,PXYLP1,NKX1-1,LIN7B,ZFP281,CFAP77,GSC,ZFP7,NMB,ZCCHC12,CCND2,COCH,PRDM6,ERC2,HOXB3,DUSP18,KLC3,XYLB,MAB21L1,PGLYRP1,SUGCT,SUSD3,ZFP788,SP9,AGR2,CLEC16A,TNKS2,FST,LRRC25,MCMBP,BATF3,MGLL,ABCA3,DLC1,SGPP2,MAFA,ICAM5,KCTD12,GM5475,PPFIA3,TMEM198,SCARB1,NR4A3,ZFP771,P2RX6,ESPN,BNIPL,NEUROD2,FZD8,SWSAP1,NOVA2,SLC29A4,ANP32A,CHST4,MTHFSD,ZB…
TF	Factor: TCFAP2C; motif: NNGCCCNAGGGCWN; match class: 1	TF:M02925_1	FALSE	0.0112998	1.94693	2343	1418	204	21787	ZDHHC14,PTH2,NKX1-2,ZFP92,GM12216,HES5,SRMS,GSC,CYP26A1,DNAJC4,ZCCHC12,CCND2,GULP1,COCH,ERC2,CLDND2,H2-DMB2,HOXB13,HSF4,PRR22,NUDT12,ZFP788,ZBED5,FST,BATF3,PADI4,ABCA3,LRFN3,KBTBD3,GM5475,PDHX,ATP4B,GNAT1,FBXO24,MKX,SCARB1,GM43517,D16ERTD472E,OSR2,IRS1,CHST4,CAR9,NAGLU,ZBTB21,COX7B2,KREMEN2,MLYCD,KDM4B,PPARA,HBA-X,OXCT2A,LRRC7,LBR,GNB3,XPO7,ADAMTS20,SLCO2A1,H2-DMB1,TMEM30B,ZDBF2,HS6ST2,SOX3,CRABP…
TF	Factor: slug; motif: KCACCTGN; match class: 1	TF:M03565_1	FALSE	0.0114062	1.94286	231	1418	34	21787	MYADML2,TNFRSF25,COCH,LRRC25,ANP32A,MTHFSD,TUBB4A,AHR,MCC,BGLAP3,ZDHHC23,UTF1,KRT18,MKRN3,MAPK13,LIMCH1,SLC27A2,CERS4,SOWAHB,WWC1,NEFH,CCDC85A,TDRD5,SHISA6,SYNGR1,WSCD1,TMEM178,SGSM1,MACROD2,FMNL1,MEGF6,EVPL,LONRF2,SHTN1
TF	Factor: Sp1; motif: CCCCGCCCCN; match class: 1	TF:M00933_1	FALSE	0.0118304	1.927	4006	1418	324	21787	CEP19,CYP26C1,ISG15,HPN,FBXL21,FAM90A1B,HOXA4,TNFAIP6,LIN7B,PLA2G10,ENDOU,FFAR4,ZFP281,EPHX4,GSC,TRIB2,CYP26A1,DNAJC4,FEV,CYP7B1,GULP1,CD79B,DUSP18,TMEM86B,KLC3,GPR3,ENPP5,CSF2RA,SUGCT,MOSPD1,HSF4,SUSD3,SLC12A9,PTX3,PRR22,AGR2,H2-Q4,CCDC18,FST,CD24A,NRN1,FAM166B,NFATC4,BATF3,RAB37,CACNG8,LRFN3,MCOLN2,GFRA1,MALT1,KCTD12,PPFIA3,ZFP324,ALOX12,ZFP771,ADRA2A,PPM1L,LRRC27,ALDH7A1,NEUROD2,NOVA2,SLC29A4,…
TF	Factor: Egr-2; motif: GCGTGGGCGG; match class: 1	TF:M05494_1	FALSE	0.0122746	1.91099	2809	1418	238	21787	SPACA9,FBXL21,HOXA4,LIN7B,FFAR4,COCH,XYLB,CSF2RA,SUGCT,MOSPD1,SLC12A9,H2-Q4,CCDC18,CLEC16A,FST,MCMBP,NFATC4,MGLL,ABCA3,DLC1,LTK,TRIM2,MAFA,ICAM5,MALT1,KCTD12,RAD17,TMEM198,SCARB1,GM43517,D16ERTD472E,ADRA2A,PPM1L,NOVA2,SLC29A4,ANP32A,ZBTB21,HOXB4,TTC39D,KREMEN2,SAMD14,WDYHV1,KDM4B,RWDD2A,B3GNT9,HPCAL4,PPARA,CX3CL1,ZDHHC23,DUSP16,NFIA,FBN2,JPH3,SCRT1,ADAMTS20,FARP2,ABCB9,NKX2-4,TMEM30B,BEX1,ZCCHC3,…
TF	Factor: AP2; motif: GCCYGSGGSN; match class: 1	TF:M08867_1	FALSE	0.0133509	1.87449	2689	1418	229	21787	ADAMTS1,AMN,H2-Q5,HES5,HPN,HOXA4,LHX1,ZFP281,TCEANC,GM17657,RNF212,FEV,PRDM6,GPR3,CSF2RA,MOSPD1,PCSK1N,SP9,COL27A1,FST,MCMBP,LHFPL2,UNCX,MAFA,GALNT3,VSTM5,TMEM198,MKX,GM43517,IRS1,COIL,NOVA2,SLC29A4,ANP32A,MAFB,SAMD14,CDX2,SHISA4,PPP1R3E,CX3CL1,LRRC7,DUSP16,ARMC9,FBN2,JPH3,C1QL4,PSD2,SOX2,NKX2-4,ZDBF2,HS6ST2,SLITRK5,SOX3,H2-Q7,FOXG1,ASCL1,ADRA2C,DMRTA1,DDX43,HAND2,PPP1R3D,SOX21,HSPB9,IRX1,RALGAPA…
TF	Factor: E2F-1; motif: NNNSSCGCSAANN; match class: 1	TF:M07250_1	FALSE	0.0133548	1.87436	4139	1418	333	21787	ZFP39,ZDHHC14,NKX1-2,F2RL1,EVX2,HES5,PRLHR,PARP14,RXFP4,FAM90A1B,HOXB5,TRIB2,HTR5B,NKX2-9,RNF212,TAF8,COCH,DUSP18,ZBTB41,BMYC,FGF9,SUGCT,HSF4,SP9,COL27A1,CCDC18,TNKS2,FST,CD24A,SOX7,MLXIPL,MGLL,HOXB7,TRIM2,MAFA,ICAM5,GFRA1,GM13283,KCTD12,PDHX,RAD17,TMEM198,SH3BGRL2,MUC1,NR4A3,RAD51AP2,ADRA2A,DUSP5,FZD8,SWSAP1,ANP32A,MTHFSD,ZBTB21,GATA5,PRR5L,DNASE2A,TTC39D,SAMD14,MLYCD,ELOVL6,IFNGR1,SLC26A6,PCDHG…
TF	Factor: PPARalpha:RXRalpha; motif: NNRGGTCATWGGGGTSANG	TF:M00518	FALSE	0.0141553	1.84908	9322	1418	685	21787	CEP19,AMN,C2CD4D,HP,ZFP65,GM15217,HCRT,LGALS2,MYL7,PTH2,NKX1-2,ARRDC5,ZFP92,GM12216,SPACA9,GFI1,1700016H13RIK,SCGN,PRLHR,HPN,MUC4,CCL19,ANKRD23,ATOH1,RXFP4,TMEM267,PXYLP1,CCDC80,TNFAIP6,ARL4D,NKX1-1,LIN7B,HOXB5,TNFAIP8,PLA2G10,ENDOU,PGAM2,FFAR4,ZFP281,EPHX4,SMCO2,TRIB2,CYP26A1,TNFRSF25,GM17657,DNAJC4,ZFP7,GPR162,ULBP1,MAP6D1,LRRC23,CYP7B1,HOXB6,ETV2,CD79B,COCH,PRDM6,HOXB3,DUSP18,TMEM86B,ZBTB41,AS…
TF	Factor: BTEB2; motif: RGGGNGKGGN	TF:M07277	FALSE	0.0147038	1.83257	7610	1418	571	21787	CEP19,ZFP65,CYP26C1,ZFP39,CLDN10,MYL7,MYADML2,PTH2,NKX1-2,ZFP92,GFI1,SCGN,ISG15,HPN,FBXL21,FAM90A1B,IQCF5,HOXA4,ARL4D,LHX1,TNFAIP8,PLA2G10,ENDOU,FFAR4,ZFP281,GSC,TRIB2,CYP26A1,DUOXA2,GM17657,MSX2,DNAJC4,TAF8,ZFP7,NMB,GPR162,MAP6D1,FEV,CCND2,CYP7B1,GULP1,ETV2,CD79B,COCH,PRDM6,CLDND2,KLC3,GPR3,HOXB13,ENPP5,CSF2RA,SUGCT,MOSPD1,HSF4,SUSD3,SLC12A9,ACAD12,CCDC18,FST,CD24A,LRRC25,NRN1,SOX7,FAM166B,NFATC…
TF	Factor: E2F; motif: TTTSGCGC	TF:M00050	FALSE	0.0148454	1.82841	6163	1418	473	21787	TAF13,CLDN10,ZDHHC14,F2RL1,ZFP92,EVX2,GFI1,H2-Q5,PRLHR,ANKRD23,PXYLP1,FAM90A1B,HOXA4,TNFAIP6,PROCR,NKX1-1,LHX1,PLA2G10,TRIB2,HTR5B,RNF212,TAF8,LRRC23,CCND2,CYP7B1,ETV2,ERC2,CLDND2,XYLB,MAB21L1,FGF9,FCRLA,PENK,FGF15,PPP2R2B,NARS2,SUGCT,MOSPD1,HSF4,SLC12A9,ACAD12,A3GALT2,NUDT12,COL27A1,H2-Q4,TNKS2,TMPRSS5,INO80B,MADCAM1,FST,CPB2,MCMBP,SOX7,BATF3,TLR6,MLXIPL,LHFPL2,TRIM2,SGPP2,UNCX,LRFN3,D930020B18R…
TF	Factor: ctcf; motif: CCNCNAGRKGGCRSTN	TF:M07249	FALSE	0.0149087	1.82656	5580	1418	433	21787	AMN,ZFP65,HCRT,ZDHHC14,PTH2,EVX2,GM12216,GFI1,HES5,PXYLP1,FAM90A1B,TOMM20L,HOXA4,NKX1-1,LHX1,HOXB5,TNFAIP8,TCEANC,TRIB2,CYP26A1,TAF8,GPR162,FEV,HOXB6,PRDM6,MESP2,XYLB,GPR3,PDZD9,PENK,FGF15,PPP2R2B,SUGCT,PRR22,ZFP788,IL6,COL27A1,CCDC18,CLEC16A,ANKS6,TMPRSS5,EMILIN1,MADCAM1,MCMBP,NFATC4,MGLL,ABCA3,LTK,DZIP1,TMEM255A,TRIM2,SGPP2,GBP3,MAFA,ICAM5,GM13283,KCTD12,GM5475,PDHX,GALNT3,HFE,PPFIA3,TMEM198,GN…
TF	Factor: Tfap2a; motif: NGCCYSAGGCN; match class: 1	TF:M04156_1	FALSE	0.0152922	1.81553	5654	1418	438	21787	ADAMTS1,GM15217,TAF13,LGALS2,ZFP39,NKX1-2,GM12216,GFI1,HES5,HPN,FBXL21,PXYLP1,NKX1-1,SLC7A9,HOXB5,TNFAIP8,PLA2G10,FFAR4,ZFP281,TCEANC,SMCO2,TRIB2,HTR5B,TNFRSF25,ZFP7,FEV,ZCCHC12,PRDM6,HOXB3,FAM209,MAB21L1,FGF9,FCRLA,PGLYRP1,PENK,ZFP938,FGF15,CSF2RA,NARS2,MOSPD1,TMEM176B,SLC12A9,SP9,COL27A1,TNKS2,ANKS6,CD24A,LRRC25,SOX7,FAM166B,DAND5,NFATC4,MGLL,DLC1,TMEM255A,LHFPL2,MAFA,GM13283,MALT1,KCTD12,GM547…
TF	Factor: E2F-1; motif: TTTSGCGCGMNR	TF:M00516	FALSE	0.0165264	1.78182	6008	1418	462	21787	ADAMTS1,TAF13,FLRT3,ZDHHC14,NKX1-2,F2RL1,ZFP92,EVX2,HES5,PRLHR,PARP14,ERICH6,FBXL21,RXFP4,TMEM267,PXYLP1,FAM90A1B,WDR31,SLC7A9,LHX1,HOXB5,TCEANC,TRIB2,HTR5B,GM17657,NKX2-9,RNF212,TAF8,MAP6D1,FEV,CCND2,ETV2,COCH,PRDM6,DUSP18,CLDND2,ZBTB41,XYLB,FGF9,PENK,SUGCT,MOSPD1,HSF4,IL20RB,COL27A1,CCDC18,TNKS2,MADCAM1,FST,CD24A,NRN1,SOX7,TLR6,MLXIPL,MGLL,LTK,TMEM255A,HOXB7,TRIM2,UNCX,LRFN3,D930020B18RIK,GM132…
TF	Factor: GCM; motif: NNNNATGMGGGN	TF:M08884	FALSE	0.0169216	1.77156	1098	1418	108	21787	GM15217,PXYLP1,NKX1-1,TRIB2,CYP26A1,DNAJC4,ETV2,PTX3,ANKS6,ZBED5,BATF3,MGLL,UNCX,VSTM5,TMEM198,GNAT1,ZFP771,OSR2,ESPN,HOOK2,TRPM3,ZBTB21,DNASE2A,MCC,PLPP3,MLYCD,CDX2,NFIA,TBXAS1,ADAMTS20,FARP2,SOX2,RANBP17,SOX21,PCDH8,FAM43B,MPPED2,DLX6,POU3F2,HHIPL1,CDKN2B,BCL11B,MLF1,TLX2,HNF1B,S1PR5,MME,HEY2,PAX6,DTX1,SLC17A7,IHH,SOWAHB,TRAF3,SGMS1,MANSC4,PDGFRA,MFSD13B,TCF21,POU5F1,FGF3,KLF14,CCDC85A,ZIC3,RSP…
TF	Factor: E2F-4; motif: NGGGGGCGGGRMNN; match class: 1	TF:M10211_1	FALSE	0.0176003	1.75448	2427	1418	209	21787	CLDN10,NKX1-2,F2RL1,GFI1,FBXL21,LHX1,FFAR4,EPHX4,GSC,GM17657,ZFP7,LRRC23,FEV,PRDM6,GPR3,SUGCT,SUSD3,NFATC4,BATF3,DLC1,LTK,LHFPL2,UNCX,MAFA,MCOLN2,GFRA1,MALT1,PPFIA3,TMEM198,NR4A3,IRS1,LRRC27,ALDH7A1,ESPN,SLC29A4,ANP32A,BTBD17,HOOK2,EVA1A,MAFB,KREMEN2,FOXL1,SAMD14,SLC45A3,RET,PPP1R3E,LRRC7,ZDHHC23,DUSP16,NFIA,FBN2,FIG4,SCRT1,FARP2,ABCB9,PSD2,SOX2,TMEM30B,ALX1,MDK,SOX3,RPS6KA6,SLC35D3,WT1,PPP1R3D,I…
TF	Factor: E2F; motif: TTTSGCGSG	TF:M00918	FALSE	0.0187549	1.72689	4812	1418	379	21787	ADAMTS1,AMN,TAF13,ZFP39,CLDN10,ZDHHC14,NKX1-2,F2RL1,ZFP92,EVX2,HES5,ERICH6,TMEM267,PXYLP1,FAM90A1B,TOMM20L,HOXA4,NKX1-1,SLC7A9,LHX1,HOXB5,TCEANC,GSC,HTR5B,GM17657,RNF212,TAF8,CCND2,ETV2,DUSP18,CLDND2,ZBTB41,XYLB,MAB21L1,FGF9,PPP2R2B,SUGCT,MOSPD1,HSF4,PCSK1N,COL27A1,CCDC18,TMPRSS5,MADCAM1,FST,SOX7,TLR6,MLXIPL,TMEM255A,HOXB7,LRFN3,PDHX,GALNT3,HFE,PKD1L3,MKX,SCARB1,SH3BGRL2,NR4A3,RAD51AP2,DUSP5,OSR2…
TF	Factor: Ikaros; motif: TGGGAGN; match class: 1	TF:M07260_1	FALSE	0.0187937	1.72599	4141	1418	332	21787	CEP19,ZFP53,CLDN10,ARRDC5,ZFP92,HPN,GJA4,ANKRD23,ATOH1,PXYLP1,ARL4D,PROCR,SLC7A9,TNFAIP8,ENDOU,CFAP77,SRMS,SMCO2,S1PR1,NKX2-9,TAF8,ZFP7,MAP6D1,LRRC23,ZCCHC12,XYLB,GPR3,FGF9,PDZD9,ZFP938,FGF15,PPP2R2B,CSF2RA,MOSPD1,TMEM176B,SLC12A9,ZFP788,IL6,FST,FAM166B,DAND5,NFATC4,BATF3,PADI4,MGLL,ABCA3,6030468B19RIK,LTK,DHX58,TMEM255A,ICAM5,MALT1,VSTM5,ATP4B,PPFIA3,ZFP324,TMEM198,FBXO24,VSIG8,P2RX6,LRRC27,ALDH…
TF	Factor: AP-2alpha; motif: NNNSCCTGRGGC	TF:M10175	FALSE	0.0188345	1.72505	4956	1418	389	21787	ADAMTS1,HP,ZFP65,LGALS2,ZFP39,PTH2,NKX1-2,HES5,MAB21L2,HPN,GJA4,FBXL21,PXYLP1,FAM90A1B,CCDC80,SLC7A9,HOXB5,TNFAIP8,PLA2G10,FFAR4,TCEANC,SMCO2,HTR5B,CYP26A1,DUOXA2,ZFP7,FEV,PRDM6,FAM209,FGF9,PGLYRP1,PHYHD1,ZFP938,HOXB13,FGF15,NARS2,TMEM176B,ZFP788,SP9,ANKS6,LRRC25,DAND5,NFATC4,BATF3,MGLL,DLC1,TMEM255A,EPN3,GM13283,MALT1,KCTD12,GM5475,PDHX,VSTM5,BIK,RAD17,ATP4B,PPFIA3,FBXO24,MKX,SCARB1,NR4A3,GM4351…
TF	Factor: CP2; motif: GCHCDAMCCAG	TF:M00072	FALSE	0.0200071	1.69882	9480	1418	694	21787	AMN,HP,ZFP65,GM15217,CYP26C1,FLRT3,MYL7,ARRDC5,EVX2,SPACA9,GFI1,H2-Q5,1700016H13RIK,PHGR1,MAB21L2,ISG15,PRLHR,GJA4,PARP14,MRPL24,ERICH6,RXFP4,TMEM267,PXYLP1,FAM90A1B,WDR31,PROCR,NKX1-1,SLC7A9,LHX1,TNFAIP8,PGAM2,FFAR4,BIRC3,TRIB2,S1PR1,CYP26A1,TNFRSF25,MSX2,RNF212,CTRL,TAF8,ULBP1,ZCCHC12,CCND2,HOXB6,GULP1,PRDM6,ERC2,DUSP18,MESP2,TMEM86B,ZBTB41,XYLB,GPR3,MAB21L1,FCRLA,PDZD9,H2-DMB2,PGLYRP1,ABI3BP,F…
TF	Factor: MAZR; motif: NSGGGGGGGGMCN; match class: 1	TF:M00491_1	FALSE	0.0205669	1.68683	1802	1418	162	21787	ZFP65,NKX1-2,ISG15,ARL4D,FFAR4,GSC,CYP26A1,DUOXA2,FEV,ZCCHC12,CCND2,COCH,DUSP18,HOXB13,SUSD3,ACAD12,ZFP788,EMILIN1,ZBED5,CD24A,NRN1,NFATC4,EPN3,HOXB7,TRIM2,CACNG8,ATP4B,NKPD1,OSR2,TAP2,CHST4,M1AP,YPEL3,CAR9,FASTKD1,MCC,SAMD14,SLC26A6,RET,RWDD2A,LRRC7,NFIA,FBN2,C1QL4,CYP26B1,HOXD10,GPR50,TRIM61,ASCL1,RPS6KA6,STK26,KRT18,IRX1,IGSF9B,POU3F3,DLX6,EMX2,KLK9,MAPK13,CDKN1C,ZFP131,HIC1,FAM122B,ADAMTS9,ML…
TF	Factor: AP-2gamma; motif: NNNNWGCCYNCRGSCN	TF:M07349	FALSE	0.021713	1.66328	2887	1418	242	21787	CEP19,HP,CYP26C1,ZFP39,ZFP92,EVX2,GM12216,HES5,PRLHR,PARP14,PXYLP1,FAM90A1B,HOXA4,ZFP281,CYP26A1,TNFRSF25,DUOXA2,CTRL,TAF8,GPR162,MAP6D1,ZCCHC12,COCH,MESP2,TMEM86B,MAB21L1,HOXB13,CSF1R,PCSK1N,SUSD3,A3GALT2,PRR22,NUDT12,SP9,H2-Q4,TNKS2,EMILIN1,NFATC4,ABCA3,DHX58,ICAM5,KCTD12,PDHX,GNAL,FBXO24,VSIG8,SCARB1,LBX2,OSR2,GPR61,BTBD17,MAFB,ZBTB21,SPNS3,COX7B2,ADAM8,1520401A03RIK,CLGN,PLPP3,TRIM12C,H2-T3,L…
TF	Factor: AP-2alpha; motif: GCCNNNRGS	TF:M00469	FALSE	0.0220705	1.65619	3276	1418	270	21787	ADAMTS1,AMN,CLDN10,EVX2,HES5,GJA4,ATOH1,PXYLP1,FFAR4,ZFP281,DUOXA2,GM17657,FEV,PRDM6,ZBTB41,FGF9,PDZD9,CSF2RA,SUGCT,MOSPD1,PRR22,COL27A1,ANKS6,MADCAM1,FST,CD24A,NRN1,MCMBP,ABCA3,MAFA,TMEM198,MKX,ZFP771,DUSP5,IRS1,RHOV,ESPN,FZD8,NOVA2,YPEL3,TUBB4A,GATA5,FOXD1,AHR,KREMEN2,SLC5A7,PLPP3,MLYCD,IFNGR1,CDX2,KDM4B,PLA2G3,PPP1R3E,PPARA,CX3CL1,LRRC7,MED16,JAG1,FGFBP3,LBR,DUSP16,ARMC9,HOMEZ,XPO7,FBN2,JPH3,C…
TF	Factor: ZNF515; motif: WNSCCCCCWGCNG	TF:M08835	FALSE	0.022433	1.64911	2477	1418	212	21787	GM15217,CLDN10,ZDHHC14,MYADML2,EVX2,ISG15,CCL19,ANKRD23,ERICH6,FBXL21,RXFP4,LHX1,ZFP281,TCEANC,S1PR1,TNFRSF25,MSX2,ETV2,CD79B,GPR3,MAB21L1,FGF9,HOXB13,FGF15,CSF1R,PCSK1N,SLC12A9,PRR22,COL27A1,EMILIN1,FST,MCMBP,NFATC4,DHX58,DZIP1,EPN3,HOXB7,GBP3,ICAM5,PPFIA3,GNAL,MZB1,ADPRHL1,OSR2,RNF122,COIL,NOVA2,RHOF,BMP4,NPHP4,PLEKHA6,CAR9,MRGPRG,ZBTB21,CLGN,KREMEN2,FOXL1,LBP,SAMD14,CDX2,SHISA4,KDM4B,PPP1R3E,R…
TF	Factor: AP-2; motif: GSCCSCRGGCNRNRNN	TF:M00800	FALSE	0.022898	1.6402	6746	1418	511	21787	ADAMTS1,ZFP53,HP,CYP26C1,ZDHHC14,PTH2,GM12216,PRLHR,HPN,PXYLP1,TOMM20L,HOXA4,PROCR,NKX1-1,LHX1,TNFAIP8,ZFP281,TCEANC,EPHX4,GSC,TRIB2,CYP26A1,TNFRSF25,CTRL,GPR162,MAP6D1,FEV,ZCCHC12,GULP1,COCH,PRDM6,MESP2,BMYC,XYLB,GPR3,FGF9,PENK,FGF15,CSF1R,PPP2R2B,CSF2RA,SUGCT,MOSPD1,RORC,PCSK1N,PTX3,PRR22,NUDT12,ZFP788,COL27A1,H2-Q4,EMILIN1,MCMBP,SOX7,NFATC4,MGLL,ABCA3,DLC1,LTK,DZIP1,TMEM255A,HOXB7,MAFA,ICAM5,G…
TF	Factor: Slug; motif: SSSNNNKCACCTGN	TF:M07367	FALSE	0.0236085	1.62693	1259	1418	120	21787	ZFP53,NKX1-2,ZFP92,HOXA4,CFAP77,HOXB3,ENPP5,ANKS6,BATF3,PADI4,ABCA3,GFRA1,GALNT3,ATP4B,SH3BGRL2,BMP4,YPEL3,MTHFSD,AHR,ZFP607A,SLC45A3,FN3KRP,PARP9,RWDD2A,LBR,DTX3L,VGF,CPSF4L,NMNAT1,TMEM30B,BEX1,ZFP641,UTF1,CNPY1,DMRTA1,EPCAM,MAPKAPK3,KRT18,SOX21,FUT10,RALGAPA1,ESRP2,KLK9,MAPK13,KCNG3,PAX9,ARAP2,SLC35G1,BEX4,ZFP536,DIO3,OVOL2,GFY,LY6H,ZBTB16,ACER2,LGALSL,KCNJ11,NXPH3,LYPLAL1,TRIM62,H2-Q1,IHH,TFAP…
TF	Factor: MZF-1; motif: TGGGGAR; match class: 1	TF:M01733_1	FALSE	0.025379	1.59552	3548	1418	289	21787	ZFP53,ZFP65,CLDN10,PTH2,HES5,GJA4,MRPL24,PXYLP1,FAM90A1B,LHX1,TNFAIP8,TRIB2,NKX2-9,GPR162,ULBP1,CCND2,CYP7B1,COCH,ERC2,HOXB3,FAM209,PENK,ZFP938,HOXB13,CSF2RA,TMEM176B,PCSK1N,PRAM1,A3GALT2,ZFP788,H2-Q4,FST,CD24A,BATF3,TSSK4,DLC1,TMEM255A,TRIM2,CACNG8,CES4A,BTK,GNAL,TBC1D21,FBXO24,VSIG8,MUC1,NR4A3,PIGH,MZB1,ZFP771,DUSP5,OSR2,TRIM7,PGC,PPM1L,BNIPL,NEUROD2,CCDC154,NOVA2,TMEM217,BMP4,BTBD17,CAR9,NEURO…
TF	Factor: E2F-4; motif: GCGGGAAANA; match class: 1	TF:M02090_1	FALSE	0.0256058	1.59166	4713	1418	371	21787	NKX1-2,F2RL1,EVX2,GFI1,MAB21L2,PARP14,ANKRD23,PXYLP1,HOXA4,LHX1,TNFAIP8,PGAM2,SRMS,EPHX4,GSC,GM17657,MSX2,RNF212,ULBP1,CCND2,HOXB6,ETV2,COCH,PRDM6,FGF15,CSF2RA,ACAD12,CLEC16A,ZBED5,MCMBP,SOX7,MGLL,LTK,LHFPL2,HOXB7,SGPP2,UNCX,MAFA,MCOLN2,GM13283,KBTBD3,MALT1,GALNT3,ZFP324,SCARB1,SH3BGRL2,NR4A3,LBX2,ZFP771,DUSP5,OSR2,TRIM7,PGC,ALDH7A1,ESPN,OTP,SLC29A4,ANP32A,DNASE2A,TTC39D,KREMEN2,FOXL1,SERAC1,SAMD…
TF	Factor: Prdm16; motif: YCCCAGGGRN	TF:M10348	FALSE	0.0256403	1.59108	5551	1418	429	21787	CEP19,HCRT,ZDHHC14,MYL7,MYADML2,PTH2,ARRDC5,F2RL1,ZFP92,EVX2,SPACA9,1700016H13RIK,PRLHR,HPN,ERICH6,RXFP4,CCDC80,ARL4D,SLC7A9,HOXB5,ENDOU,CFAP77,EPHX4,SMCO2,S1PR1,TNFRSF25,RNF212,ZFP7,ULBP1,MAP6D1,CD79B,COCH,HOXB3,CD40LG,MESP2,FAM209,BMYC,XYLB,MAB21L1,H2-DMB2,PHYHD1,HOXB13,PPP2R2B,TMEM176B,HSF4,ASGR2,A3GALT2,IL20RB,ZFP788,AGR2,COL27A1,TNKS2,ANKS6,MADCAM1,CD24A,LRRC25,DAND5,NFATC4,PADI4,6030468B19R…
TF	Factor: REST; motif: NNNNGGNGCTGTCCATGGTGCT	TF:M01256	FALSE	0.025698	1.5901	2660	1418	225	21787	ZFP65,HCRT,MYL7,EVX2,SCGN,PRLHR,HPN,PARP14,CCL19,IQCF5,CCDC80,ARL4D,ENDOU,SMCO2,ULBP1,FEV,ETV2,PRDM6,H2-OA,PENK,RORC,PCSK1N,SOX7,DAND5,TSGA13,DZIP1,LHFPL2,SLC22A18,CES4A,ICAM5,GALNT3,VSTM5,RAD17,SLC31A2,PPFIA3,TMEM198,FBXO24,GM43517,ADRA2A,OSR2,TRIM7,PGC,TAP2,NEUROD2,TMEM217,GRAMD1C,TRPM3,CAR9,FOXD1,DNASE2A,1700008O03RIK,SERAC1,RET,ROPN1L,WDYHV1,PPP1R3E,B3GNT9,CYB5RL,OXCT2A,KCNA10,C1QL4,VGF,SCRT1…
TF	Factor: AhR:Arnt; motif: KNNKNNTYGCGTGCMS	TF:M00235	FALSE	0.0268682	1.57076	2882	1418	241	21787	ADAMTS1,CLDN10,GM12216,GFI1,HES5,PARP14,CCL19,ATOH1,PXYLP1,NKX1-1,TNFAIP8,CCND2,COCH,DUSP18,KLC3,XYLB,MAB21L1,PRR22,H2-Q4,CCDC18,TNKS2,ANKS6,NRN1,MCMBP,MLXIPL,MGLL,ABCA3,LHFPL2,LRFN3,D930020B18RIK,GM5475,PDHX,RAD17,FBXO24,D16ERTD472E,PPM1L,LRRC27,ALDH7A1,RHOV,NEUROD2,FZD8,NOVA2,GRAMD1C,PLEKHA6,NAGLU,MAFB,SAMD14,SLC45A3,SLC26A6,WDYHV1,KDM4B,PARP9,RWDD2A,B3GNT9,PPARA,STARD6,CYB5RL,F8A,OXCT2A,CX3CL1…
TF	Factor: HAIRYLIKE; motif: NNNNCANGTG	TF:M08885	FALSE	0.0277438	1.55683	5730	1418	441	21787	AMN,C2CD4D,HP,HCRT,LGALS2,ZFP39,MYL7,MYADML2,NKX1-2,ARRDC5,H2-Q5,PHGR1,SCGN,ISG15,MRPL24,WDR31,TOMM20L,HOXA4,ARL4D,PROCR,NKX1-1,LIN7B,ENDOU,CFAP77,SRMS,GSC,HTR5B,CYP26A1,TNFRSF25,DNAJC4,RNF212,TAF8,ZFP7,GPR162,CCND2,CD79B,PRDM6,HOXB3,H2-OA,TMEM86B,PDZD9,ZFP938,FGF15,SLC12A9,ASGR2,MADCAM1,CD24A,LRRC25,MCMBP,FAM166B,BATF3,TSGA13,PADI4,MLXIPL,MGLL,6030468B19RIK,DLC1,LTK,HOXB7,TRIM2,ANKRD7,GBP3,D9300…
TF	Factor: E12; motif: RRCAGGTGNCV	TF:M00693	FALSE	0.0287599	1.54121	2215	1418	192	21787	MYL7,MYADML2,ANKRD23,HOXA4,TNFAIP8,FFAR4,BIRC3,CYP26A1,TNFRSF25,DUOXA2,TAF8,TMEM176B,SUSD3,INO80B,MADCAM1,LRRC25,MCMBP,BATF3,TLR6,PADI4,MLXIPL,TRIM2,D930020B18RIK,GFRA1,BIK,PPFIA3,FBXO24,VSIG8,SH3BGRL2,CCL17,ADPRHL1,NKPD1,ADRA2A,TRIM7,RNF122,OTP,SWSAP1,CCL5,TRPM3,NAGLU,GATA5,FASTKD1,1700008O03RIK,PARP9,F8A,TRIM12C,LRRC7,GNB3,JPH3,PTK6,PAPOLB,DNAJB3,DCAF12L1,ZDBF2,FOXE1,ZFP641,PCDHGA2,PPP1R3D,SOX2…
TF	Factor: E2F-1; motif: TTTSGCGS	TF:M00431	FALSE	0.0288358	1.54007	5995	1418	459	21787	ADAMTS1,ZFP39,NKX1-2,F2RL1,EVX2,GFI1,HES5,PRLHR,PARP14,ANKRD23,ERICH6,ATOH1,TMEM267,PXYLP1,FAM90A1B,WDR31,LHX1,HOXB5,TCEANC,TRIB2,HTR5B,GM17657,NKX2-9,DNAJC4,ETV2,COCH,DUSP18,CLDND2,ZBTB41,XYLB,FGF9,PENK,SUGCT,MOSPD1,HSF4,ACAD12,COL27A1,H2-Q4,CCDC18,TNKS2,ANKS6,FST,CD24A,NRN1,MCMBP,SOX7,MLXIPL,MGLL,DLC1,TMEM255A,LHFPL2,HOXB7,TRIM2,MAFA,GFRA1,GM13283,MALT1,PDHX,GALNT3,RAD17,HFE,SCARB1,SH3BGRL2,NR4…
TF	Factor: FKLF; motif: BGGGNGGVMD; match class: 1	TF:M01837_1	FALSE	0.0288869	1.5393	986	1418	98	21787	LRRC23,CCND2,SUSD3,CD24A,NFATC4,BATF3,LHFPL2,TRIM2,MCOLN2,KCTD12,PPFIA3,NKPD1,ADRA2A,ERCC2,P2RX6,MAFB,FOXD1,PRR5L,FOXL1,SAMD14,RET,WDYHV1,SHISA4,LRRC7,SCRT1,PSD2,NKX2-4,SLITRK5,FOXE1,MDK,ADRA2C,RPS6KA6,EPCAM,SOX21,GM20878,PITX1,ZIC2,BCL11A,EMX2,CDKN1C,ZFP131,HIC1,SHISA3,LY6H,DDIT4L,DSP,KCNC4,PHOX2A,FOXF1,PAQR9,ESRP1,IGF2BP1,SHE,WNT6,PROB1,TRAF3,FBXL5,MFSD13B,TRIML2,4930447C04RIK,L1TD1,GM3411,APBA…
TF	Factor: CTF1; motif: TGGCASCNNGCCAA	TF:M01196	FALSE	0.0294098	1.53151	4634	1418	365	21787	ADAMTS1,ZFP53,AMN,HCRT,LGALS2,MYL7,F2RL1,ZFP92,GM12216,PHGR1,MUC4,PARP14,ERICH6,ATOH1,FBXL21,TMEM267,FAM90A1B,TOMM20L,SLC7A9,HOXB5,TNFAIP8,ZFP281,CFAP77,EPHX4,SMCO2,TRIB2,HTR5B,S1PR1,TNFRSF25,GM17657,DNAJC4,ULBP1,CCND2,TMEM86B,CLDND2,ZBTB41,FAM209,PHYHD1,PENK,PPP2R2B,CSF2RA,TMEM176B,RORC,PCSK1N,SUSD3,ASGR2,PTX3,A3GALT2,IL6,AGR2,CLEC16A,ANKS6,CD24A,CPB2,BATF3,DLC1,DHX58,DZIP1,TMEM255A,EPN3,SGPP2,A…
TF	Factor: PLAG1; motif: GRGGCNNHNNNRRGGG; match class: 1	TF:M01778_1	FALSE	0.0324015	1.48944	163	1418	26	21787	CYP26C1,SOX2,DIO3,KLF2,CERS4,SHANK3,ADRA1D,NKX2-2,MPP3,SLC2A5,SNCAIP,MMGT2,DMC1,HOXB2,VSTM2B,MMRN2,SLC25A23,LONRF2,ADGRB1,SCN8A,DLK1,PHLDA2,GPSM3,DENND4A,FRMPD3,RNF224
TF	Factor: SREBP-1; motif: CACSCCA; match class: 1	TF:M00749_1	FALSE	0.0362458	1.44074	2482	1418	211	21787	CEP19,CYP26C1,MYL7,PTH2,ARRDC5,F2RL1,HOXA4,LIN7B,PGAM2,GSC,BIRC3,HTR5B,GPR162,ULBP1,MAP6D1,ZCCHC12,HOXB6,ETV2,H2-OA,CLDND2,GPR3,PGLYRP1,CSF1R,PCSK1N,TNKS2,ANKS6,FAM166B,NFATC4,6030468B19RIK,DHX58,DZIP1,TMEM255A,EPN3,LRFN3,MCOLN2,SLC22A18,GFRA1,GM5475,BIK,ATP4B,BTK,SLC31A2,TMEM198,SCARB1,MZB1,RHOV,NEUROD2,GPR61,CAR9,FAM163A,MRGPRG,TRAPPC6A,GPR151,BCL2L10,SLC26A6,SHISA4,PLA2G3,HPCAL4,STARD6,FGFBP3,…
TF	Factor: FXR; motif: NRGGKCANTGRCCNNNNGG	TF:M10325	FALSE	0.0396537	1.40172	2390	1418	204	21787	ZFP65,ZDHHC14,PTH2,GJA4,PXYLP1,TOMM20L,HOXA4,TCEANC,TRIB2,ZFP7,LRRC23,PRDM6,PHYHD1,CSF2RA,RORC,ACAD12,NUDT12,CCDC18,NRN1,MCMBP,NFATC4,MGLL,ABCA3,LHFPL2,LRFN3,D930020B18RIK,PDHX,GALNT3,VSTM5,PPFIA3,TMEM198,GM43517,MZB1,PPM1L,LRRC27,RHOV,BNIPL,NEUROD2,ANP32A,CHST4,YPEL3,NPHP4,NAGLU,ZBTB21,HOXB4,TTC39D,1520401A03RIK,LBP,ZFP607A,MLYCD,STRN3,B3GNT9,STARD6,LRRC7,JAG1,ZFP30,ZDHHC23,XPO7,FBN2,FIG4,C1QL4,…
TF	Factor: E2F1; motif: NNNNNGCGSSAAAN	TF:M08874	FALSE	0.0427255	1.36931	5871	1418	449	21787	AMN,FLRT3,ZFP39,CLDN10,ZDHHC14,ZFP92,GFI1,PRLHR,PARP14,ANKRD23,TMEM267,FAM90A1B,WDR31,HOXA4,NKX1-1,LHX1,TNFAIP8,PLA2G10,SRMS,HTR5B,CYP26A1,NKX2-9,TAF8,MAP6D1,LRRC23,ZCCHC12,CYP7B1,GULP1,ETV2,COCH,DUSP18,MESP2,CLDND2,GPR3,FGF9,FGF15,HSF4,ACAD12,NUDT12,H2-Q4,TNKS2,CD24A,NRN1,MCMBP,BATF3,LTK,LHFPL2,TRIM2,SGPP2,UNCX,MAFA,MCOLN2,GM13283,PDHX,RAD17,ZFP324,TMEM198,SCARB1,SH3BGRL2,NR4A3,ZFP771,DUSP5,OSR2…
TF	Factor: GKLF; motif: NNNRNWGGGTGKGGC	TF:M10279	FALSE	0.0432812	1.3637	9301	1418	679	21787	ADAMTS1,ZFP53,C2CD4D,HCRT,LGALS2,CYP26C1,CLDN10,MYL7,PTH2,NKX1-2,F2RL1,GFI1,1700016H13RIK,PHGR1,PRLHR,GJA4,FBXL21,RXFP4,TMEM267,PXYLP1,FAM90A1B,HOXA4,PROCR,LIN7B,SLC7A9,LHX1,TNFAIP8,PLA2G10,ENDOU,FFAR4,ZFP281,TCEANC,BIRC3,TRIB2,TNFRSF25,TAF8,ZFP7,NMB,GPR162,ULBP1,FEV,ZCCHC12,CYP7B1,HOXB6,ETV2,CD79B,HOXB3,DUSP18,CLDND2,KLC3,GPR3,FCRLA,PGLYRP1,PENK,HOXB13,FGF15,CSF2RA,NARS2,SUGCT,MOSPD1,TMEM176B,HS…
TF	Factor: E2A; motif: NCACCTGYYNCNKN	TF:M00804	FALSE	0.0437963	1.35856	2163	1418	187	21787	C2CD4D,HCRT,LGALS2,MYADML2,ARRDC5,F2RL1,H2-Q5,PHGR1,HES5,ISG15,PRLHR,HPN,MRPL24,TOMM20L,ARL4D,PROCR,SRMS,CYP26A1,DNAJC4,TAF8,ZFP7,CD79B,H2-OA,TMEM86B,PDZD9,ZFP938,SLC12A9,ASGR2,PRR22,MADCAM1,LRRC25,DAND5,NFATC4,BATF3,LTK,ANKRD7,D930020B18RIK,ICAM5,TRUB1,BIK,ALOX12,VSIG8,ADPRHL1,NKPD1,ERCC2,TRIM7,ALDH7A1,COIL,SWSAP1,PLEKHA6,HOOK2,TUBB4A,CAR9,GATA5,MCC,SLC26A6,PLA2G3,BGLAP3,F8A,ZFP30,HOMEZ,RABL3,C1…
TF	Factor: SMAD5; motif: GSGGCAGM; match class: 1	TF:M03846_1	FALSE	0.0448007	1.34872	2218	1418	191	21787	ADAMTS1,ZFP53,C2CD4D,HCRT,LGALS2,ZFP39,ZDHHC14,SPACA9,H2-Q5,1700016H13RIK,MUC4,FBXL21,PROCR,ZFP281,EPHX4,BIRC3,CYP26A1,MSX2,DNAJC4,MAP6D1,LRRC23,FEV,MAB21L1,PGLYRP1,PHYHD1,A3GALT2,AGR2,FST,PADI4,MGLL,TMEM255A,HOXB7,MAFA,MCOLN2,SLC22A18,TMEM198,NR4A3,DUSP5,OSR2,ESPN,FZD8,NOVA2,GPR61,YPEL3,HOOK2,TUBB4A,NEUROG3,AHR,PRR5L,CLGN,SLC45A3,ELOVL6,RET,HPCAL4,TRIM63,XPO7,JPH3,PTK6,TBXAS1,ADAMTS20,PSD2,TMEM3…
TF	Factor: Pax-5; motif: RRMSWGANWYCTNRAGCGKRACSRYNSM; match class: 1	TF:M00144_1	FALSE	0.0476229	1.32218	5527	1418	425	21787	HCRT,FLRT3,ZDHHC14,EVX2,GM12216,1700016H13RIK,HES5,SCGN,GJA4,FBXL21,FAM90A1B,TNFAIP6,PROCR,NKX1-1,HOXB5,ENDOU,FFAR4,ZFP281,TCEANC,EPHX4,GSC,BIRC3,DUOXA2,GM17657,DNAJC4,ZFP7,LRRC23,FEV,CCND2,GULP1,PRDM6,HOXB3,MESP2,FCRLA,FGF15,PPP2R2B,CSF2RA,SUGCT,MOSPD1,TMEM176B,HSF4,SUSD3,SP9,COL27A1,CLEC16A,TNKS2,ANKS6,SOX7,FAM166B,MLXIPL,MGLL,ABCA3,DLC1,LTK,UNCX,LRFN3,D930020B18RIK,GM13283,MALT1,KCTD12,GALNT3,…
MIRNA	mmu-miR-615-5p	MIRNA:mmu-miR-615-5p	FALSE	0.00719345	2.14306	7	512	5	7219	MSX2,CDKN2A,IGF2,LIN28A,MBP
CORUM	Mili-Tdrd1-Tdrd12 complex	CORUM:6880	FALSE	0.0129976	1.88614	3	59	3	1082	TDRD1,PIWIL2,TDRD12
